# Supplementary material for: Dissecting tRNA-derived fragment complexities using personalized transcriptomes reveals novel fragment classes and unexpected dependencies
Source: Oncotarget. 2015 Jul 6;6(28):24797–822. doi: 10.18632/oncotarget.4695 (PMC4694795; doi:10.18632/oncotarget.4695)
Supplement: Supplementary file 2 [file oncotarget-06-24797-s002.xlsx]

## Sheet: S1
Supplementary Table S1: Total number of possible tRNA fragments
Anticodon	All possible fragments	Fragments starting at position +1 (5'-tRFs)	Internal fragments (i-tRFs)	CCA-ending fragments (3'-tRFs)
mtAlaTGC	767	10	655	102
mtArgTCG	534	33	400	101
mtAsnGTT	1378	24	1251	103
mtAspGTC	236	33	99	104
mtCysGCA	276	35	173	68
mtGlnTTG	1218	33	1083	102
mtGluTTC	721	11	605	105
mtGlyTCC	1121	27	997	97
mtHisGTG	728	0	623	105
mtIleGAT	775	1	671	103
mtLeuTAA	1407	30	1311	66
mtLeuTAG	929	31	802	96
mtLysTTT	745	34	609	102
mtMetCAT	381	0	279	102
mtPheGAA	1179	34	1043	102
mtProTGG	1139	33	1013	93
mtSerGCT	520	33	387	100
mtSerTGA	1234	33	1105	96
mtThrTGT	1212	34	1085	93
mtTrpTCA	1211	32	1080	99
mtTyrGTA	606	0	506	100
mtValTAC	224	0	120	104
nAlaAGC	24700	568	22277	1855
nAlaCGC	6388	117	5806	465
nAlaTGC	10360	186	9418	756
nArgACG	1635	1	1466	168
nArgCCG	2913	64	2657	192
nArgCCT	8905	262	7841	802
nArgTCG	4630	123	3990	517
nArgTCT	5536	97	4920	519
nAsnATT	1510	30	1384	96
nAsnGTT	26749	463	24371	1915
nAspGTC	13022	314	11791	917
nCysACA	4725	33	4605	87
nCysGCA	16213	462	14323	1428
nGlnCTG	21416	453	19211	1752
nGlnTTG	29516	758	26552	2206
nGluCTC	24058	548	21802	1708
nGluTTC	18389	438	16595	1356
nGlyCCC	8543	218	7675	650
nGlyGCC	6204	118	5519	567
nGlyTCC	5353	111	4842	400
nHisGTG	3727	91	3417	219
nIleAAT	11542	252	10509	781
nIleGAT	1513	30	1379	104
nIleTAT	2492	12	2199	281
nLeuAAG	11495	209	10550	736
nLeuCAA	9444	129	8791	524
nLeuCAG	3346	52	3045	249
nLeuTAA	15319	297	14053	969
nLeuTAG	5219	110	4856	253
nLysCTT	18349	461	16527	1361
nLysTTT	18641	473	16693	1475
nMetCAT	10852	241	9780	831
nPheGAA	13108	300	11815	993
nProAGG	7543	134	6955	454
nProCGG	1964	30	1862	72
nProGGG	1432	29	1303	100
nProTGG	6746	170	6201	375
nSerACT	1447	21	1321	105
nSerAGA	9282	145	8635	502
nSerCGA	4929	77	4525	327
nSerGCT	4763	61	4276	426
nSerTGA	7131	129	6532	470
nSupCTA	3828	103	3428	297
nSupTTA	3812	102	3430	280
nThrAGT	5204	232	4544	428
nThrCGT	7829	149	7104	576
nThrTGT	5935	114	5363	458
nTrpCCA	7274	207	6570	497
nTyrATA	1473	35	1335	103
nTyrGTA	9379	201	8261	917
nValAAC	7327	130	6696	501
nValCAC	17373	367	15632	1374
nValTAC	6271	157	5723	391
sum	505295	11115	456252	37928

## Sheet: S2
Supplementary Table S2: Raw data of the LCL dataset
tRNA fragment Name \ Sample Name	CEU_NA06984.1.MI_Male	CEU_NA06985.1.MI_Female	CEU_NA06986.1.MI_Male	CEU_NA06986.2.MI_Male	CEU_NA06986.3.MI_Male	CEU_NA06986.4.MI_Male	CEU_NA06986.5.MI_Male	CEU_NA06986.6.MI_Male	CEU_NA06986.7.MI_Male	CEU_NA06994.2.MI_Male	CEU_NA07000.1.MI_Female	CEU_NA07037.6.MI_Female	CEU_NA07048.6.MI_Male	CEU_NA07051.5.MI_Male	CEU_NA07056.1.MI_Female	CEU_NA07346.2.MI_Female	CEU_NA07347.7.MI_Male	CEU_NA07357.2.MI_Male	CEU_NA10851.4.MI_Male	CEU_NA11829.6.MI_Male	CEU_NA11830.3.MI_Female	CEU_NA11831.7.MI_Male	CEU_NA11832.2.MI_Female	CEU_NA11840.6.MI_Female	CEU_NA11843.4.MI_Male	CEU_NA11881.1.MI_Male	CEU_NA11892.1.MI_Female	CEU_NA11893.7.MI_Male	CEU_NA11894.2.MI_Female	CEU_NA11918.1.MI_Female	CEU_NA11920.2.MI_Female	CEU_NA11930.3.MI_Male	CEU_NA11931.1.MI_Female	CEU_NA11992.6.MI_Male	CEU_NA11993.2.MI_Female	CEU_NA11994.2.MI_Male	CEU_NA12004.4.MI_Female	CEU_NA12005.4.MI_Male	CEU_NA12006.5.MI_Female	CEU_NA12043.2.MI_Male	CEU_NA12044.4.MI_Female	CEU_NA12045.3.MI_Male	CEU_NA12058.5.MI_Female	CEU_NA12154.5.MI_Male	CEU_NA12155.4.MI_Male	CEU_NA12156.4.MI_Female	CEU_NA12234.7.MI_Female	CEU_NA12249.1.MI_Female	CEU_NA12272.3.MI_Male
trna12_ArgCCT_16_+_3243918_3243990@35.54.20__1_0_5	6	28	10	51	14	1	243	35	8	1	19	18	50	21	9	119	5	8	52	7	9	12	12	20	35	19	11	96	14	16	67	131	32	50	10	6	10	55	43	24	8	40	148	70	6	10	14	16	11
trna111_HisGTG_1_-_147774845_147774916@2.30.29__1_0_9	221	502	235	900	2127	123	4561	1083	600	225	350	481	630	1113	168	1953	393	186	155	433	194	289	472	732	228	519	122	575	192	189	1043	1280	187	1172	128	116	170	111	602	645	536	1243	1531	1553	188	112	185	790	285
trna119_LysCTT_1_-_145395522_145395594@1.34.34__1_0_5	1	1	3	4	5	0	8	2296	6	0	0	8208	4770	1	0	4	11	3	11	1677	8	26	1	2012	2	2	4	27	4	1	1	11	5	2073	2	2	0	30	0	0	0	10	3	1	2	1	5	1	7
trna10_LysCTT_16_+_3241501_3241573@3.38.36__1_0_3	5	3	11	14	70	5	15	0	20	16	15	0	0	16	8	3	14	7	40	0	3	22	8	0	7	7	9	12	15	3	29	9	10	0	5	6	7	15	23	31	15	23	4	21	11	6	11	6	7
trnaMT_PheGAA_MT_+_577_647@1.18.18__1_0_1	122	40	16	42	20	1	366	46	0	6	8	167	183	0	69	13	6	69	0	2	27	105	5	11	79	17	133	354	37	4	9	209	35	1	23	21	7	70	14	2	2	29	375	18	20	9	27	1	163
trnaMT_GlyTCC_MT_+_9991_10058@22.50.29__1_0_1	82	56	9	8	14	0	20	10	8	48	2	36	11	2	47	6	0	31	12	4	41	76	4	0	54	8	202	140	66	0	1	15	152	0	8	17	29	28	1	14	3	0	61	3	19	6	28	9	73
trnaMT_PheGAA_MT_+_577_647@35.57.23__1_0_1	53	69	18	39	30	8	174	26	18	28	23	111	101	33	20	48	31	47	11	6	35	73	10	17	54	15	56	79	41	10	5	77	10	0	30	86	18	34	5	18	4	32	255	64	117	21	19	17	49
trna116_GluCTC_1_-_145399233_145399304@19.49.31__1_0_8	5	26	12	32	57	3	72	18	17	4	7	7	13	4	17	42	12	25	52	37	8	29	8	11	29	8	8	67	7	3	15	20	42	3	8	10	70	14	21	46	8	6	30	11	5	4	5	9	3
trnaMT_IleGAT_MT_+_4263_4331@35.58.24__1_0_1	57	35	10	18	33	2	57	15	5	43	2	75	44	1	15	5	9	35	8	2	58	156	1	12	10	5	61	129	55	0	1	28	8	2	24	21	1	31	6	7	4	6	240	16	68	5	18	2	64
trnaMT_ProTGG_MT_-_15956_16023@40.57.18__1_0_1	58	45	9	4	2	1	31	11	2	4	0	71	33	0	15	3	4	68	5	1	19	43	2	12	11	11	111	45	95	0	1	10	12	0	25	33	5	43	0	2	0	7	705	8	19	0	7	2	112
trnaMT_ProTGG_MT_-_15956_16023@50.70.21.CC__1_0_1	184	196	15	66	31	3	371	50	12	57	23	631	313	17	117	35	10	177	29	24	140	325	10	47	59	26	477	787	172	7	6	250	134	5	82	224	67	95	24	20	4	29	2537	46	187	10	157	11	578
trna111_HisGTG_1_-_147774845_147774916@21.53.33__1_0_9	1	2	2	3	10	6	9	6	2	5	11	8	13	14	1	10	0	0	1	9	0	0	1	16	21	0	3	0	2	0	16	7	4	36	2	0	4	0	4	12	16	4	0	28	18	23	1	4	1
trnaMT_GluTTC_MT_-_14674_14742@39.57.19__1_0_2	353	207	11	36	12	0	321	34	10	29	3	676	373	4	107	26	7	374	29	0	110	297	5	34	53	47	570	350	499	2	9	29	32	3	101	212	30	139	10	2	2	14	9922	39	195	5	78	13	754
trna1_GlnCTG_6_+_18836402_18836473@58.75.18.CCA__1_0_6	311	249	272	468	73	25	3179	274	23	7	424	678	635	744	397	703	63	560	267	152	177	228	298	461	559	360	923	1128	309	676	547	1601	455	589	200	127	645	249	402	51	54	389	6427	1050	99	176	106	391	492
trna16_ValTAC_11_-_59318460_59318532@37.72.36__1_0_3	17	15	23	21	66	8	29	0	27	26	18	0	1	28	22	5	30	20	59	0	24	39	11	0	18	44	38	59	42	12	56	10	33	0	34	23	0	68	17	24	17	56	6	46	57	14	22	8	56
trnaMT_HisGTG_MT_+_12138_12206@32.60.29__1_0_1	19	3	17	37	52	4	99	18	10	13	13	32	3	50	7	9	17	14	17	1	26	16	18	12	8	17	37	82	25	3	3	4	4	15	10	4	1	43	17	20	4	13	14	41	6	7	9	4	3
trnaMT_IleGAT_MT_+_4263_4331@42.58.17__1_0_1	196	113	17	39	28	4	287	34	6	15	3	212	99	9	98	29	8	130	13	1	97	328	4	28	46	23	376	362	201	0	2	64	21	5	67	128	21	75	9	4	4	11	1517	32	84	3	69	4	310
trnaMT_LeuTAA_MT_+_3230_3304@1.24.24__1_0_1	14	9	8	13	5	7	34	28	3	14	1	224	134	2	8	6	1	18	3	12	28	11	3	36	23	5	11	21	48	0	11	144	12	9	17	13	6	34	4	9	11	8	131	5	41	12	3	3	45
trnaMT_GluTTC_MT_-_14674_14742@39.66.28__1_0_2	602	250	56	188	430	19	643	178	95	1014	31	1434	851	150	157	103	250	807	113	0	599	1205	114	108	182	81	706	798	861	34	74	164	96	53	252	554	93	234	58	89	127	487	7055	176	911	49	162	40	1738
trna16_TyrGTA_14_-_21131351_21131444@59.74.16.C__1_0_7	236	46	52	89	11	6	1065	89	5	3	106	409	494	159	412	105	0	109	34	2	64	66	64	200	157	144	2442	522	169	35	12	248	807	312	47	42	37	164	14	6	0	4	973	547	34	14	42	48	473
trna10_AspGTC_12_-_125424193_125424264@32.53.22__1_0_14	177	202	50	140	88	6	1117	86	43	35	68	124	117	126	443	283	28	90	373	151	79	181	47	70	354	100	744	393	203	30	144	399	315	182	36	79	108	203	76	95	27	101	600	156	67	38	78	96	362
trna10_AlaCGC_6_+_26553731_26553802@54.75.22.CCA__2_0_5	61	59	100	206	216	16	1247	245	78	17	209	236	143	359	100	488	31	50	352	64	21	89	74	216	81	115	41	284	61	248	782	552	326	684	34	22	33	295	238	276	50	78	222	382	65	204	35	174	31
trna15_ValAAC_5_-_180615416_180615488@5.33.29__1_0_1	12	21	4	4	16	1	33	7	6	3	0	45	124	10	5	12	15	7	1	7	17	28	7	8	0	6	13	33	1	4	3	102	4	2	5	12	3	0	0	5	3	13	181	8	17	4	9	5	35
trna101_AlaAGC_6_-_28831462_28831533@58.75.18.CCA__2_0_5	1059	2232	611	1236	293	34	9796	1365	82	44	1412	2995	1792	1015	1570	2077	170	766	3867	1064	479	725	659	1683	991	1190	2551	2714	825	888	2992	4795	1275	1823	773	801	775	3646	1333	176	156	1571	7171	1432	688	310	250	1302	1903
trnaMT_AsnGTT_MT_-_5657_5729@18.40.23__1_0_2	19	10	1	8	1	1	21	4	3	15	1	29	18	2	12	3	2	30	2	0	18	66	0	5	2	5	50	34	37	0	2	6	2	1	21	25	3	13	0	4	0	1	346	0	22	2	6	0	91
trna10_ValCAC_5_-_180649395_180649467@59.74.16.C__2_0_14	77	37	44	84	29	5	348	74	5	2	83	147	232	113	82	120	22	93	113	43	47	51	60	106	112	49	203	182	73	33	97	623	111	153	65	63	177	82	64	17	6	86	467	209	31	45	20	112	226
trnaMT_ValTAC_MT_+_1602_1670@44.72.29.CCA__1_0_1	134	205	51	102	191	10	368	61	57	133	49	249	95	111	101	147	70	98	210	76	158	199	46	92	54	91	214	289	184	18	78	107	241	42	111	117	233	347	140	127	25	91	256	322	269	23	73	90	158
trnaMT_ValTAC_MT_+_1602_1670@39.71.33.CC__1_0_1	352	223	216	219	354	20	438	21	157	598	94	207	266	173	205	149	73	450	2240	21	286	568	141	21	154	234	889	576	573	149	213	160	469	15	645	671	690	3149	213	382	60	84	209	395	883	103	176	44	370
trna14_LysTTT_11_-_59327808_59327880@4.28.25__1_0_6	19	62	11	31	44	3	187	41	12	14	26	128	90	14	19	19	10	26	10	18	38	65	14	57	11	9	46	102	20	7	16	384	12	19	28	24	7	50	25	10	1	5	298	29	32	5	43	11	56
trnaMT_LysTTT_MT_+_8294_8363@2.28.27__1_0_2	163	120	0	0	0	0	0	0	0	184	26	257	184	9	158	89	61	134	38	9	199	426	32	36	140	53	271	675	231	3	17	286	119	19	83	132	14	99	29	67	8	30	523	97	160	47	165	17	263
trna14_TyrGTA_6_+_26569086_26569176@61.76.16.CCA__1_0_9	26	22	15	19	6	0	231	46	0	0	27	72	27	67	29	42	1	20	91	8	5	9	8	55	50	32	115	74	25	24	22	75	42	64	5	5	18	77	17	2	4	36	281	67	4	4	7	19	30
trnaMT_LeuTAA_MT_+_3230_3304@43.63.21__1_0_1	27	17	0	1	3	0	27	2	1	4	0	55	47	0	9	0	5	35	3	0	18	101	3	3	12	1	60	96	23	0	0	12	8	0	11	41	4	18	0	1	0	3	255	2	28	0	6	3	32
trna100_LeuCAA_6_-_28864000_28864105@65.85.21.CC__2_0_7	121	67	139	227	195	46	940	215	50	71	110	355	402	88	159	193	11	195	38	21	55	134	85	153	127	87	80	288	94	37	60	641	213	141	62	22	13	44	54	133	16	14	354	306	62	90	32	54	156
trna10_LysCTT_16_+_3241501_3241573@5.33.29__1_0_3	15	20	7	24	32	5	85	11	11	21	14	33	73	24	6	49	8	26	25	8	13	33	14	4	9	8	33	31	16	13	19	72	8	3	11	14	7	37	12	17	17	23	197	31	25	13	2	4	47
trna106_HisGTG_1_-_149155828_149155899@13.31.19__1_0_10	7	10	11	30	6	1	152	12	1	1	2	7	6	37	9	66	1	13	8	1	0	6	8	3	9	18	7	22	12	9	21	10	11	4	2	5	19	16	18	2	1	10	109	18	1	0	4	5	4
trnaMT_AsnGTT_MT_-_5657_5729@41.62.22__1_0_2	47	32	3	3	5	1	34	8	1	28	0	80	16	0	18	5	1	40	4	3	31	70	1	1	8	10	55	76	33	0	0	3	12	0	11	30	3	40	1	3	0	0	264	4	23	3	15	0	44
trna119_LysCTT_1_-_145395522_145395594@5.33.29__1_0_5	5	9	3	4	11	0	17	3	5	4	1	9	22	5	0	9	8	2	9	3	12	13	4	4	5	3	5	8	9	6	2	54	5	0	7	7	4	12	4	9	0	1	35	4	19	1	3	3	19
trnaMT_MetCAT_MT_+_4402_4469@37.71.35.CCA__1_0_1	0	0	0	0	0	0	0	9	0	0	0	84	83	0	0	0	0	0	0	50	0	3	0	21	0	0	1	0	1	0	0	0	1	20	0	1	0	0	0	1	0	0	0	0	1	0	0	0	0
trna116_GluCTC_1_-_145399233_145399304@11.46.36__1_0_8	9	6	7	10	68	2	10	0	14	16	5	0	0	39	8	3	44	17	37	0	6	31	13	0	15	4	5	40	40	17	38	7	12	0	10	9	5	9	25	38	12	23	2	16	5	5	6	2	9
trna10_GluCTC_3_-_103879524_103879595@16.33.18__1_2_10	3	19	5	21	6	0	104	6	0	0	5	5	21	14	8	39	2	7	80	3	2	0	4	3	18	7	5	18	4	7	42	78	15	15	4	4	8	17	13	1	2	40	38	21	1	0	1	12	2
trna14_LysTTT_11_-_59327808_59327880@4.32.29__1_0_6	25	31	36	93	99	9	240	44	27	45	22	77	57	60	28	44	20	57	40	17	71	66	66	18	31	19	89	175	60	30	75	171	16	14	31	38	18	49	35	48	7	22	120	63	30	21	18	5	112
trna143_LysTTT_6_-_27559593_27559665@15.32.18__1_0_8	20	48	40	78	14	4	584	105	3	1	30	53	35	131	36	162	3	27	124	15	8	11	24	46	44	44	38	69	39	41	92	171	48	81	20	21	88	50	100	15	8	24	137	105	6	8	5	34	34
trna116_GluCTC_1_-_145399233_145399304@25.53.29__1_0_8	8	14	3	18	32	5	52	9	7	17	10	23	25	36	14	24	21	31	11	17	21	7	38	8	8	5	10	27	10	5	23	70	17	14	8	15	9	3	16	17	4	18	40	31	9	22	4	6	12
trnaMT_TyrGTA_MT_-_5826_5891@38.56.19__1_0_1	129	59	4	9	12	0	89	5	4	28	1	214	100	6	44	6	8	93	10	2	37	112	2	8	13	20	156	143	90	3	7	23	21	7	30	68	1	43	4	7	1	6	1195	11	102	5	29	3	191
trna146_GlnCTG_6_-_27515531_27515602@15.41.27__1_0_7	4	12	13	40	86	1	154	26	10	4	4	8	19	27	8	54	10	30	12	21	4	9	12	9	5	10	4	21	10	6	34	43	11	54	5	5	6	0	16	33	18	31	36	62	9	1	8	27	5
trna128_GlyGCC_6_-_27870686_27870756@1.38.38__1_0_7	0	0	0	0	0	0	0	18	0	0	0	56	92	0	0	0	0	0	0	12	0	0	0	9	0	0	0	0	0	0	0	0	0	7	0	0	0	0	0	0	0	0	0	0	0	0	0	0	0
trnaMT_GluTTC_MT_-_14674_14742@36.66.31__1_0_2	84	46	26	82	143	10	197	56	36	106	12	141	239	217	37	39	798	89	76	0	229	190	198	40	191	55	285	329	130	132	157	229	89	21	28	41	20	41	22	64	101	654	247	75	127	48	23	21	205
trna10_GluCTC_3_-_103879524_103879595@16.42.27__1_1_9	209	829	217	648	1538	98	3408	1007	471	150	342	428	1844	773	562	1683	1200	337	365	851	316	381	570	700	342	403	133	1511	184	304	2356	4571	446	1907	135	161	197	229	1071	1320	655	1969	1234	1412	125	217	174	862	133
trnaMT_ValTAC_MT_+_1602_1670@49.71.23.CC__1_0_1	381	537	38	105	122	11	583	80	46	474	22	813	537	39	165	122	38	434	77	35	881	615	38	90	154	72	809	648	950	5	20	144	229	27	369	972	246	283	49	103	20	54	5414	193	1208	22	145	54	1066
trnaMT_LeuTAG_MT_+_12266_12336@20.40.21__1_0_1	42	0	2	7	9	3	52	46	6	19	0	100	109	0	0	2	1	42	1	10	50	7	4	11	4	3	31	14	11	0	0	13	2	4	5	3	3	8	1	3	5	5	59	1	11	8	4	1	23
trnaMT_HisGTG_MT_+_12138_12206@19.53.35__1_0_1	1	0	1	1	1	1	3	3	16	4	0	22	12	0	0	0	37	3	0	9	6	84	4	9	4	2	6	95	13	1	4	0	0	0	2	2	0	5	0	2	0	7	0	1	6	2	7	0	7
trna10_ValCAC_5_-_180649395_180649467@61.76.16.CCA__2_0_15	230	118	288	311	115	23	2604	228	23	2	401	451	370	268	373	261	32	535	492	68	110	137	144	173	437	180	606	663	181	413	293	1728	310	246	159	81	269	253	150	13	18	213	1822	621	73	110	79	155	552
trna166_AlaAGC_6_-_26572092_26572164@59.76.18.CCA__1_0_2	6	6	3	4	1	0	32	3	0	0	10	15	10	4	6	3	2	6	13	6	1	3	2	11	6	7	20	15	2	11	3	12	8	27	2	2	2	7	4	0	0	1	32	9	3	3	1	1	13
trnaMT_MetCAT_MT_+_4402_4469@21.56.36__1_0_1	47	7	6	0	7	1	1	0	6	60	0	7	4	2	6	0	10	24	6	0	16	311	0	1	11	7	50	246	172	0	0	0	6	0	43	59	4	21	4	41	3	5	3	3	108	1	15	1	21
trna11_GluTTC_15_-_26327381_26327452@1.50.50__1_0_2	0	0	0	0	0	0	0	50	0	0	0	58	11	0	0	0	0	0	0	12	0	0	0	25	0	0	0	0	0	0	0	0	0	45	0	0	0	0	0	0	0	0	0	0	0	0	0	0	0
trna11_GluTTC_15_-_26327381_26327452@1.30.30__1_0_2	91	171	35	109	242	24	259	75	53	68	36	197	146	87	70	111	43	134	49	23	74	95	50	31	44	94	60	208	64	21	67	138	81	94	33	40	8	53	21	96	21	22	141	146	164	41	54	65	128
trnaMT_HisGTG_MT_+_12138_12206@17.52.36__1_0_1	123	51	15	16	86	7	26	1	28	148	11	9	0	29	32	7	84	71	50	3	121	450	33	1	18	24	158	384	217	5	14	13	25	0	58	85	12	57	43	78	7	23	30	32	217	3	43	8	125
trna27_GlyCCC_2_-_70476123_70476193@53.74.22.CCA__1_0_2	240	291	341	608	798	101	3838	771	239	112	967	1847	482	1031	258	1260	180	326	383	218	71	1078	636	1248	306	531	186	1463	140	863	1391	1134	842	1869	118	50	107	186	663	580	76	141	1002	1204	111	522	90	420	109
trnaMT_AsnGTT_MT_-_5657_5729@13.48.36__1_0_2	100	22	22	10	28	14	6	0	43	173	3	0	0	108	10	3	205	33	15	0	25	294	34	0	27	25	62	409	226	36	32	6	52	0	55	36	7	53	29	101	17	117	11	21	75	21	35	1	35
trna128_GlyGCC_6_-_27870686_27870756@22.38.17__1_0_12	5	16	10	30	5	6	169	13	4	1	7	15	13	23	10	82	3	17	32	7	5	7	20	18	16	15	13	23	15	8	44	81	9	22	12	8	23	14	16	3	6	32	80	37	1	6	2	19	3
trnaMT_ValTAC_MT_+_1602_1670@48.72.25.CCA__1_0_1	653	1090	340	935	1357	109	5698	858	799	811	253	1307	813	1011	638	2051	211	662	1134	486	724	1205	380	661	696	469	1120	1882	1034	63	850	619	1297	1083	706	741	1148	1920	908	1253	173	221	4397	2738	1283	225	622	544	915
trna32_LysCTT_16_-_3207406_3207478@1.36.36__1_0_1	0	0	0	0	0	0	1	0	0	0	0	3	0	0	0	0	0	0	92	0	0	0	0	0	0	0	59	1	0	0	0	0	1	0	0	0	0	3	0	156	0	0	0	0	219	0	1	0	0
trnaMT_GlyTCC_MT_+_9991_10058@15.30.16__1_0_1	18	11	3	2	0	0	26	6	0	0	0	39	34	0	4	3	0	17	3	1	6	16	0	2	8	1	62	34	32	0	0	41	3	0	2	3	4	15	0	0	0	6	309	2	1	0	10	2	42
trnaMT_CysGCA_MT_-_5761_5826@1.30.30__1_0_1	58	16	17	39	85	4	43	22	27	46	13	22	7	4	24	11	15	17	35	6	21	13	21	8	18	18	26	54	18	2	20	18	66	3	8	7	6	24	15	12	6	11	4	31	15	38	9	6	18
trnaMT_GluTTC_MT_-_14674_14742@39.65.27__1_0_2	164	100	3	33	41	4	137	22	22	216	0	304	203	1	63	19	19	137	18	1	122	325	16	19	47	16	197	222	308	6	13	20	34	6	59	103	13	100	9	8	3	34	1503	26	227	4	37	1	386
trna11_GluTTC_15_-_26327381_26327452@58.75.18.CCA__1_0_2	6	5	4	8	3	0	67	9	2	0	9	19	23	7	13	15	2	8	36	9	8	5	5	5	12	5	17	38	11	3	13	60	9	16	2	1	4	17	7	0	0	9	97	14	3	2	2	5	16
trnaMT_PheGAA_MT_+_577_647@56.73.18.CC__1_0_1	55	213	12	23	19	1	167	17	4	13	3	141	143	0	38	23	6	68	16	26	65	135	14	32	43	16	66	199	57	0	3	123	46	2	62	71	13	90	2	9	5	17	371	15	70	4	37	17	119
trna10_LysCTT_16_+_3241501_3241573@5.35.31__1_0_3	8	11	1	2	8	1	14	0	1	7	9	10	46	4	3	7	6	3	8	8	10	21	6	3	4	8	10	11	11	3	5	63	9	1	20	8	8	20	4	7	1	18	60	26	30	6	2	3	20
trna143_LysTTT_6_-_27559593_27559665@12.36.25__1_0_8	10	9	3	18	5	1	45	2	4	9	9	2	2	19	7	12	1	16	46	2	1	6	16	2	5	6	12	0	12	8	33	6	12	1	12	8	54	82	14	16	2	1	20	62	4	10	4	3	4
trnaMT_ProTGG_MT_-_15956_16023@13.44.32__1_0_1	42	4	7	2	8	2	5	0	15	111	0	3	5	29	8	0	56	8	2	0	6	134	1	1	15	14	26	117	164	3	1	0	6	2	46	28	10	34	31	44	2	5	2	8	64	2	40	0	8
trna10_AspGTC_12_-_125424193_125424264@32.52.21__1_0_14	7	16	2	10	8	0	71	13	4	5	2	7	11	17	13	20	0	4	33	3	6	11	5	8	21	2	46	23	17	1	8	23	22	19	5	8	8	18	4	8	0	7	27	15	9	2	4	9	18
trnaMT_GluTTC_MT_-_14674_14742@35.71.37.CC__1_0_2	0	0	0	0	0	0	0	33	0	0	0	445	345	0	0	0	0	0	0	0	0	0	0	12	0	0	0	0	0	0	0	0	0	9	0	0	0	0	0	0	0	0	0	0	0	0	0	0	0
trnaMT_PheGAA_MT_+_577_647@35.62.28__1_0_1	107	117	30	47	145	21	191	96	29	75	78	220	154	104	49	163	253	46	24	21	102	115	31	34	103	47	74	104	67	19	26	55	31	28	51	142	14	38	21	39	12	109	115	131	241	16	38	23	63
trnaMT_LysTTT_MT_+_8294_8363@2.21.20__1_0_2	17	33	0	0	0	0	0	0	0	6	7	21	16	4	22	24	2	20	63	3	20	16	7	10	16	8	52	47	22	3	5	61	24	7	9	13	3	186	11	8	0	2	75	19	11	5	13	4	35
trna10_LysCTT_16_+_3241501_3241573@3.31.29__1_0_3	22	10	30	20	84	3	163	23	15	15	10	23	13	25	17	45	15	17	69	11	8	22	9	11	18	16	21	27	8	11	29	101	20	24	6	6	4	31	11	34	14	32	69	51	12	14	12	16	12
trna146_GlnCTG_6_-_27515531_27515602@17.50.34__1_0_6	1	0	2	0	3	0	2	41	1	2	0	247	130	0	0	0	2	0	2	78	10	6	0	83	1	0	1	9	2	0	0	2	2	16	1	2	1	2	0	1	0	2	2	3	2	0	4	0	5
trna10_LysCTT_16_+_3241501_3241573@4.35.32__1_0_3	65	62	3	21	58	1	60	14	5	53	73	101	234	39	32	56	87	31	65	52	64	132	99	30	15	69	52	113	65	12	43	738	71	64	176	83	40	89	135	143	73	360	296	334	318	55	60	87	96
trna127_CysGCA_1_-_93981834_93981906@59.74.16.C__1_0_10	75	23	36	28	4	2	372	81	4	2	35	479	303	95	72	128	1	49	62	33	14	25	12	92	84	40	379	133	78	41	48	250	117	153	32	33	27	74	47	3	3	70	1121	124	14	10	10	41	218
trna10_AspGTC_12_-_125424193_125424264@55.75.21.CCA__1_1_13	20	11	12	16	7	0	34	11	0	0	26	12	6	2	23	12	2	27	27	4	3	1	12	11	1	7	12	9	5	14	10	11	13	10	12	6	10	47	4	5	0	6	14	21	0	0	2	4	5
trna116_GluCTC_1_-_145399233_145399304@2.34.33__1_0_8	0	6	2	6	17	1	8	2	2	4	1	3	25	6	2	2	2	7	13	5	4	3	6	0	6	4	3	4	6	0	12	38	2	4	6	7	9	2	8	5	10	11	9	13	17	6	1	2	18
trna116_GluCTC_1_-_145399233_145399304@23.53.31__1_0_8	21	22	9	12	58	5	45	12	16	11	11	25	67	13	14	27	11	84	6	13	16	22	19	7	13	10	13	39	11	6	25	58	19	6	11	8	6	3	6	15	7	16	53	22	11	14	5	5	29
trnaMT_GluTTC_MT_-_14674_14742@41.69.29__1_0_2	61	22	4	11	23	0	76	11	6	64	14	76	45	76	13	50	26	34	68	0	41	53	18	6	17	34	39	55	36	15	38	34	24	3	30	40	29	135	27	23	10	34	198	68	78	9	5	5	89
trna10_LysCTT_16_+_3241501_3241573@4.36.33__1_0_3	8	8	0	2	4	0	4	1	0	4	8	12	10	9	4	8	6	1	18	8	4	7	3	7	5	9	7	15	9	0	1	21	6	9	13	6	6	17	15	11	4	22	6	24	29	1	1	5	7
trna27_GlyCCC_2_-_70476123_70476193@1.33.33__1_0_2	36	15	11	19	38	0	37	10	17	33	2	44	19	42	17	6	14	28	85	3	17	44	12	8	11	20	49	67	23	6	21	17	21	5	5	8	2	47	9	12	13	21	50	10	19	10	6	2	38
trna101_AlaAGC_6_-_28831462_28831533@57.73.17.C__2_0_5	24	37	2	4	0	1	47	7	0	0	17	18	18	14	12	25	0	4	5	5	1	2	3	8	12	24	16	10	3	2	34	36	10	28	4	3	3	13	6	0	0	9	18	7	5	0	2	21	10
trna116_GluCTC_1_-_145399233_145399304@23.49.27__1_0_8	22	130	50	128	268	22	737	109	92	38	77	44	190	134	64	349	136	348	104	176	40	52	118	63	95	97	17	178	37	64	436	812	143	153	23	27	87	47	136	228	140	238	292	209	16	65	29	110	14
trnaMT_ValTAC_MT_+_1602_1670@48.71.24.CC__1_0_1	435	539	60	92	152	25	543	53	54	577	15	762	454	59	165	108	44	442	81	32	976	807	52	96	144	76	820	686	1018	3	23	113	242	25	324	1006	306	325	43	119	22	38	4995	250	1211	19	203	45	1121
trnaMT_AsnGTT_MT_-_5657_5729@1.36.36__1_0_2	392	126	56	76	209	15	59	4	78	506	13	37	10	65	130	26	201	143	127	1	89	419	34	5	123	115	231	674	384	6	31	26	229	5	197	141	27	231	69	259	24	51	35	67	670	74	120	14	131
trnaMT_IleGAT_MT_+_4263_4331@28.58.31__1_0_1	139	39	13	19	98	4	35	14	28	113	1	126	55	3	53	13	17	80	12	2	89	323	4	12	16	24	78	310	90	0	2	10	17	3	42	45	1	49	10	12	1	6	51	17	110	1	43	3	103
trna103_AsnGTT_1_-_149230570_149230643@29.53.25__1_0_10	2	3	21	35	60	8	196	20	23	5	8	10	11	9	5	4	4	9	12	0	3	1	9	13	10	3	4	27	4	2	25	34	3	18	5	4	2	15	24	13	1	6	4	38	4	5	1	0	8
trnaMT_LeuTAG_MT_+_12266_12336@8.31.24__1_0_1	618	203	31	103	104	11	490	115	27	682	1	1838	1705	10	237	76	58	549	12	41	514	600	32	138	177	83	526	655	1152	2	37	1115	114	23	153	422	24	52	23	80	36	79	4989	52	541	51	90	23	840
trna116_GluCTC_1_-_145399233_145399304@38.69.32__2_0_10	5	6	1	5	8	0	13	2	3	9	2	24	25	4	11	5	4	58	1	0	23	36	3	4	6	4	19	28	12	0	5	11	7	2	4	12	3	10	1	7	2	5	76	3	14	0	6	1	49
trnaMT_SerGCT_MT_+_12207_12265@36.62.27.CCA__1_0_1	138	37	6	22	40	6	81	12	13	113	1	128	115	5	54	20	7	76	48	4	77	252	2	16	42	16	147	344	86	1	4	55	24	2	29	46	2	310	2	10	7	6	390	9	76	9	28	3	117
trnaMT_SerGCT_MT_+_12207_12265@3.26.24__1_0_1	75	21	9	13	8	3	69	3	6	42	2	89	59	0	35	8	4	66	10	4	36	100	8	9	32	10	90	160	51	2	3	54	26	7	14	26	7	62	3	8	2	3	392	16	24	16	14	4	85
trnaMT_ThrTGT_MT_+_15888_15953@44.66.23__1_0_1	10	1	3	13	8	0	58	5	1	3	1	1	10	6	1	12	11	10	0	0	5	10	2	7	2	9	0	29	0	8	9	15	10	11	6	1	9	6	3	0	1	15	24	15	3	2	3	2	7
trna17_ValTAC_11_-_59318102_59318174@1.32.32__1_0_2	20	9	9	15	41	3	62	19	17	9	6	15	13	12	5	17	7	17	17	1	15	18	14	6	14	18	14	39	9	6	19	33	5	6	2	4	8	15	7	10	13	6	34	11	6	1	6	8	9
trna10_GluCTC_3_-_103879524_103879595@17.32.16__1_2_10	2	42	15	25	7	3	310	27	4	1	22	8	44	36	32	93	7	21	21	16	1	0	6	12	38	15	6	20	16	23	79	300	43	41	5	4	54	11	30	0	4	89	114	50	1	8	1	45	4
trna16_TyrGTA_14_-_21131351_21131444@59.75.17.CC__1_0_7	2398	599	323	610	222	18	7683	1146	72	23	876	5614	4029	1699	2411	634	21	1407	198	208	1342	879	575	2526	1240	1234	8141	6818	1202	287	196	1644	2184	2525	472	460	244	508	261	41	7	51	12059	2920	320	141	442	793	3469
trnaMT_GluTTC_MT_-_14674_14742@37.65.29__1_0_2	25	16	1	11	5	1	14	4	1	35	0	15	16	0	7	3	3	32	4	0	16	40	1	4	4	4	28	33	46	0	0	1	2	0	8	18	3	15	2	2	2	2	177	2	59	1	8	0	58
trna10_LysCTT_16_+_3241501_3241573@15.34.20__1_0_4	18	107	105	225	103	22	1418	178	20	6	82	44	46	383	41	601	16	53	117	123	16	19	101	127	106	95	20	39	25	23	172	242	62	304	36	27	127	51	231	68	48	80	182	603	19	38	31	164	8
trna111_HisGTG_1_-_147774845_147774916@1.31.31__1_0_9	155	243	86	373	1028	71	1336	586	182	102	101	273	509	644	127	448	89	330	61	196	251	159	273	171	276	188	106	886	151	85	326	457	133	311	57	79	28	24	206	171	75	295	936	494	101	92	70	115	343
trna5_AspGTC_12_+_98897281_98897352@37.72.36__1_0_1	33	13	13	16	47	0	16	1	12	24	7	0	0	27	12	0	6	30	63	0	21	50	18	0	17	19	45	64	18	2	6	16	21	0	14	13	9	83	6	15	14	13	10	7	22	10	6	11	25
trna101_AlaAGC_6_-_28831462_28831533@57.75.19.CCA__2_0_5	147	370	37	84	39	3	719	158	9	7	160	312	267	114	136	269	36	88	290	165	54	106	100	200	106	180	240	313	102	76	508	425	120	348	103	73	93	277	242	68	22	199	630	159	142	32	36	178	153
trna112_GlnCTG_1_-_147737382_147737453@34.52.19__1_0_11	32	43	27	78	56	6	535	67	20	7	62	108	72	85	27	272	19	27	359	30	32	30	28	57	36	46	46	61	47	61	112	215	33	124	41	26	21	205	61	37	7	121	442	143	32	19	33	96	46
trnaMT_GluTTC_MT_-_14674_14742@38.70.33.C__1_0_2	50	27	6	16	63	3	22	9	6	65	7	76	106	10	16	9	22	29	23	0	38	91	7	7	13	13	37	92	33	3	9	64	35	9	25	37	7	22	15	10	4	45	61	41	104	14	13	7	122
trnaMT_TrpTCA_MT_+_5512_5579@1.23.23__1_0_2	34	12	16	24	59	5	118	24	11	13	6	57	29	1	29	10	9	24	15	2	36	61	2	7	16	7	73	102	49	0	1	51	16	1	13	10	1	35	12	5	1	2	119	26	23	9	30	4	73
trnaMT_ProTGG_MT_-_15956_16023@15.50.36__1_0_1	74	8	2	7	15	6	3	0	32	162	0	0	0	81	12	1	74	28	8	1	23	234	2	0	32	20	57	210	319	1	7	1	11	0	81	39	21	37	60	91	2	10	10	3	183	9	59	1	31
trna10_GlyTCC_17_+_8124866_8124937@32.52.21__1_0_9	10	26	7	11	12	1	161	33	5	5	14	55	45	12	14	22	4	8	10	11	11	11	7	90	10	16	14	52	9	7	15	55	10	61	5	4	5	4	9	9	2	12	72	31	2	4	8	18	14
trna116_GluCTC_1_-_145399233_145399304@1.37.37__1_0_8	0	0	0	0	0	0	0	47	0	0	0	235	312	0	0	0	0	0	0	30	0	0	0	21	0	0	0	0	0	0	0	0	0	28	0	0	0	0	0	0	0	0	0	0	0	0	0	0	0
trnaMT_HisGTG_MT_+_12138_12206@30.65.36__1_0_1	48	2	11	5	27	3	0	0	18	131	0	0	0	2	4	2	18	19	25	0	10	127	6	0	17	12	30	173	132	3	1	1	14	0	88	94	10	37	17	47	4	16	0	19	66	15	24	0	5
trna143_LysTTT_6_-_27559593_27559665@8.36.29__1_0_8	5	15	4	16	11	4	37	8	4	7	8	6	8	8	4	16	1	17	22	4	12	4	14	6	5	3	11	8	4	14	24	17	16	7	10	7	73	35	7	38	9	5	23	60	6	4	3	4	8
trnaMT_HisGTG_MT_+_12138_12206@22.57.36__1_0_1	48	24	3	6	24	0	3	1	7	73	2	2	2	11	24	0	16	34	22	0	95	198	8	2	20	16	123	241	142	3	4	5	17	0	25	49	5	57	4	47	3	7	15	5	131	2	29	2	76
trna10_LysCTT_16_+_3241501_3241573@15.32.18__1_0_4	68	350	217	561	119	45	3242	281	26	5	209	113	156	645	140	1322	29	174	386	173	22	29	195	243	339	170	93	223	131	84	349	820	153	503	102	47	400	255	327	54	52	292	890	907	36	95	68	427	45
trnaMT_HisGTG_MT_+_12138_12206@19.56.38__1_0_1	0	0	0	0	0	0	0	42	0	0	0	84	70	0	0	0	0	0	0	53	0	0	0	20	0	0	0	0	0	0	0	0	0	4	0	0	0	0	0	0	0	0	0	0	0	0	0	0	0
trna10_AspGTC_12_-_125424193_125424264@54.75.22.CCA__1_1_13	19	10	53	117	65	7	660	55	20	12	54	23	26	50	40	116	4	31	198	3	2	12	20	15	31	14	13	69	9	35	111	331	70	80	10	3	12	233	29	31	7	8	95	64	0	36	5	12	8
trna10_SerGCT_15_-_40886023_40886104@68.83.16.C__1_0_6	9	4	4	3	1	1	51	4	1	0	5	64	77	10	11	8	0	12	3	0	4	0	3	13	11	2	45	29	5	3	0	45	36	10	4	6	6	2	5	0	0	2	174	26	2	0	2	3	31
trnaMT_GluTTC_MT_-_14674_14742@36.57.22__1_0_2	37	7	1	2	1	0	23	2	0	26	0	88	17	1	10	2	2	21	5	0	14	56	1	5	7	8	53	48	44	0	1	3	6	0	16	19	1	34	0	3	0	6	580	8	28	0	2	0	60
trnaMT_LeuTAG_MT_+_12266_12336@52.73.22.CC__1_0_1	191	43	8	8	24	6	68	4	8	48	0	220	76	0	22	5	2	151	20	4	165	116	0	2	9	3	195	108	37	0	0	123	14	0	25	28	2	111	0	3	0	0	202	0	73	10	5	2	63
trnaMT_GluTTC_MT_-_14674_14742@35.61.27__1_0_2	24	12	0	3	9	4	13	0	2	33	0	52	16	6	6	3	4	31	5	0	26	60	2	1	15	4	38	32	39	2	1	5	8	0	9	17	2	18	0	1	1	1	258	8	41	1	5	1	82
trnaMT_PheGAA_MT_+_577_647@57.74.18.CCA__1_0_1	60	52	47	138	103	6	821	165	27	1	116	243	147	72	107	103	13	28	134	45	19	80	37	154	83	39	60	256	31	100	86	336	87	123	26	22	12	262	90	11	14	118	277	268	23	64	35	27	56
trnaMT_HisGTG_MT_+_12138_12206@24.59.36__1_0_1	42	23	8	2	22	3	8	2	21	89	2	17	10	8	17	2	29	47	45	2	76	297	7	2	22	27	80	397	234	0	1	1	29	0	44	88	12	70	9	133	4	3	15	6	295	2	28	2	72
trnaMT_SerGCT_MT_+_12207_12265@4.22.19__1_0_1	45	13	3	4	2	0	34	5	1	6	0	38	30	1	21	6	0	55	1	2	22	33	3	2	12	2	113	55	55	0	1	21	9	0	11	21	1	32	2	0	0	6	450	2	8	2	6	0	87
trnaMT_GlnTTG_MT_-_4329_4400@57.75.19.CCA__1_0_2	98	138	18	42	15	2	294	34	8	9	4	154	30	7	87	38	5	65	69	16	72	98	13	33	37	30	229	233	201	1	1	11	90	3	0	79	29	225	11	1	1	2	778	25	129	9	39	8	0
trnaMT_ValTAC_MT_+_1602_1670@40.71.32.CC__1_0_1	74	87	23	17	40	4	54	1	13	118	15	66	86	16	35	23	12	71	204	8	75	118	24	4	16	34	167	78	134	10	34	49	60	7	92	162	23	356	17	43	11	24	60	39	195	9	11	7	106
trnaMT_GluTTC_MT_-_14674_14742@38.72.35.CCA__1_0_2	8	5	1	4	30	1	2	1280	14	14	1	4320	7597	2	2	4	16	2	1	1	2	62	2	748	4	2	5	86	12	1	4	3	16	936	2	1	0	3	0	4	2	1	2	2	4	9	17	1	17
trna128_GlyGCC_6_-_27870686_27870756@36.71.36__1_0_6	37	3	11	22	43	3	12	0	21	21	3	1	0	5	24	0	5	27	26	0	10	124	10	0	14	10	40	145	25	0	6	2	19	0	19	23	2	46	4	15	0	18	7	11	51	6	6	1	58
trna8_AlaTGC_12_+_125424512_125424583@31.49.19__1_0_1	0	12	15	20	16	3	210	34	7	0	8	7	24	12	16	62	4	2	46	18	2	2	10	19	8	6	4	15	9	7	49	70	12	35	3	5	12	32	39	12	3	37	13	49	0	4	3	22	3
trnaMT_HisGTG_MT_+_12138_12206@20.57.38__1_0_1	0	0	0	0	0	0	0	15	0	0	0	100	145	0	0	0	0	0	0	64	0	0	0	24	0	0	0	0	0	0	0	0	0	8	0	0	0	0	0	0	0	0	0	0	0	0	0	0	0
trnaMT_SerGCT_MT_+_12207_12265@8.43.36__1_0_1	82	21	31	27	102	24	52	2	69	148	10	0	1	67	36	9	117	68	56	0	42	265	51	0	56	40	87	240	150	5	28	7	68	0	87	61	50	196	48	88	16	41	9	87	93	38	63	11	46
trna10_LysCTT_16_+_3241501_3241573@8.32.25__1_0_4	4	8	9	48	73	8	191	24	20	6	22	9	4	16	4	50	16	3	3	7	3	12	9	6	9	0	7	22	3	8	12	56	6	18	3	3	5	1	9	10	4	11	63	38	8	14	12	6	10
trna2_GlyGCC_21_-_18827107_18827177@1.28.28__1_0_5	64	37	8	22	54	8	61	14	16	27	2	56	106	4	51	11	20	145	29	3	44	87	10	8	23	15	34	117	64	4	10	30	32	4	37	26	18	81	4	24	4	19	125	22	51	13	17	8	121
trna11_GluTTC_15_-_26327381_26327452@1.35.35__1_0_2	0	0	0	0	0	1	1	30	1	0	0	43	46	0	0	0	1	1	0	27	0	1	1	9	0	0	1	1	0	0	1	0	0	15	2	0	0	0	1	0	0	0	0	1	0	0	1	0	1
trnaMT_ValTAC_MT_+_1602_1670@40.70.31.C__1_0_1	17	4	2	5	14	1	21	4	2	14	2	11	17	8	10	10	1	22	52	0	7	26	6	0	7	2	30	32	17	3	7	21	46	0	11	16	13	229	6	18	1	5	20	37	16	5	6	3	21
trnaMT_GluTTC_MT_-_14674_14742@45.69.25__1_0_2	18	14	1	5	6	0	20	4	1	26	4	99	72	17	4	9	7	22	29	0	36	49	3	9	5	8	16	29	22	1	7	44	5	6	12	27	3	35	8	2	6	25	277	7	57	2	6	0	82
trnaMT_AsnGTT_MT_-_5657_5729@13.33.21__1_0_2	69	39	4	5	7	1	55	8	1	35	1	131	35	0	14	6	7	73	9	1	44	101	3	7	10	4	98	100	93	0	1	10	14	2	30	58	3	58	1	5	1	3	1178	5	47	1	29	10	68
trnaMT_SerGCT_MT_+_12207_12265@1.36.36__1_0_1	1247	133	258	89	483	59	107	16	393	1457	60	48	35	718	253	19	1658	231	796	4	242	2815	152	4	476	464	830	4893	1641	54	183	20	434	5	585	528	65	1570	765	957	178	310	40	272	1203	229	596	27	301
trnaMT_ValTAC_MT_+_1602_1670@26.72.47.CCA__1_0_1	0	0	0	0	0	0	0	345	0	0	0	174	63	0	0	0	0	0	0	1225	0	0	0	239	0	0	0	0	0	0	0	0	0	375	0	0	0	0	0	0	0	0	0	0	0	0	0	0	0
trna13_LysCTT_14_-_58706613_58706685@1.41.41__1_0_2	0	0	0	0	0	0	0	31	0	0	0	90	53	0	0	0	0	0	0	45	0	0	0	21	0	0	0	0	0	0	0	0	0	23	0	0	0	0	0	0	0	0	0	0	0	0	0	0	0
trna16_LeuAAG_16_+_22308461_22308542@1.16.16__2_0_9	17	14	8	3	2	0	50	6	1	3	5	24	43	5	18	17	0	8	30	4	2	1	2	2	24	11	16	27	13	11	2	50	22	1	2	1	4	38	1	0	1	11	101	3	5	2	2	1	46
trna11_GluTTC_15_-_26327381_26327452@1.31.31__1_0_2	30	55	25	79	138	11	114	28	30	24	13	38	58	50	25	62	28	28	49	10	34	19	28	9	29	36	17	65	36	7	44	56	27	28	15	16	14	25	10	61	21	23	26	58	59	18	15	9	28
trna143_LysTTT_6_-_27559593_27559665@13.31.19__1_0_8	11	40	21	18	11	1	243	34	3	0	21	31	19	14	13	76	6	23	44	28	4	9	11	20	34	18	17	22	18	14	59	149	23	31	12	8	10	18	40	2	8	46	102	41	4	5	3	15	11
trna114_ArgCCG_6_-_28710729_28710801@15.31.17__2_0_9	48	40	45	76	22	3	664	96	4	1	54	64	80	54	36	139	3	19	24	30	7	1	10	40	86	22	19	82	14	5	37	130	157	68	9	8	37	9	53	15	3	37	406	43	2	5	16	52	23
trnaMT_IleGAT_MT_+_4263_4331@26.51.26__1_0_1	10	23	5	11	26	1	43	10	9	2	4	21	23	0	10	25	9	3	6	5	10	28	6	14	2	2	14	27	11	1	1	45	7	6	18	13	2	20	10	11	0	7	45	12	15	4	14	8	12
trnaMT_GluTTC_MT_-_14674_14742@41.67.27__1_0_2	150	95	11	56	64	7	137	49	10	248	3	412	206	47	47	40	74	194	38	0	268	365	35	42	58	45	252	242	275	8	41	107	37	14	80	161	31	106	27	28	32	102	2273	50	327	21	34	8	641
trnaMT_PheGAA_MT_+_577_647@27.54.28__1_0_1	49	31	4	26	46	4	51	18	9	45	3	57	44	4	19	14	9	26	10	1	20	41	3	5	43	0	20	57	13	1	2	36	17	5	11	37	3	5	1	5	6	8	42	23	26	21	16	4	31
trnaMT_ProTGG_MT_-_15956_16023@43.70.28.CC__1_0_1	40	43	5	16	17	1	85	13	6	66	3	110	49	0	27	5	3	48	8	6	45	85	4	10	14	8	103	131	37	0	1	77	24	2	22	38	8	50	3	4	0	4	216	19	79	0	41	4	139
trnaMT_SerGCT_MT_+_12207_12265@45.61.17.CC__1_0_1	65	43	3	6	2	0	32	8	2	4	2	127	64	2	15	1	3	27	0	0	39	43	1	6	6	4	96	100	47	0	0	8	17	0	9	28	0	21	7	1	1	0	239	5	33	1	14	2	100
trna116_GluCTC_1_-_145399233_145399304@1.32.32__1_0_8	647	990	323	1204	2030	374	1475	413	307	607	214	713	957	981	343	1063	585	1094	931	254	1294	527	929	260	878	536	832	1125	840	180	1030	812	240	245	206	380	501	471	334	560	695	846	739	682	754	425	106	375	1032
trnaMT_PheGAA_MT_+_577_647@21.53.33__1_0_1	102	44	8	22	41	2	27	6	20	99	5	73	99	2	18	11	28	78	7	0	82	114	5	3	65	8	41	229	49	4	3	22	14	0	21	93	12	22	6	4	1	12	49	26	84	12	17	7	52
trnaMT_GluTTC_MT_-_14674_14742@39.63.25__1_0_2	69	46	6	12	11	0	65	12	1	93	0	147	61	3	33	4	2	57	78	0	59	188	4	3	27	10	163	91	135	2	2	10	11	1	21	53	7	215	2	6	2	5	1119	10	136	1	14	0	219
trna14_LysTTT_11_-_59327808_59327880@38.73.36__1_0_5	12	0	2	4	10	1	3	0	0	8	1	0	3	28	5	0	6	7	16	0	5	8	24	0	1	17	4	11	14	1	19	7	8	1	10	2	7	47	10	14	6	15	0	10	10	34	0	1	9
trna10_AspGTC_12_-_125424193_125424264@35.70.36__1_0_12	393	165	601	734	4502	177	1031	1	1595	324	357	3	0	747	599	27	344	491	1134	0	734	1159	800	0	419	305	1370	3110	775	189	689	300	652	2	189	209	23	1104	477	697	73	111	73	659	160	309	396	58	315
trnaMT_GluTTC_MT_-_14674_14742@40.59.20__1_0_2	82	52	0	5	5	0	47	6	0	17	1	170	74	5	27	10	2	98	4	1	37	101	2	6	9	6	151	82	115	0	1	5	10	3	22	62	4	26	3	0	0	5	1437	6	54	0	9	0	213
trnaMT_AsnGTT_MT_-_5657_5729@54.76.23.CCA__1_0_2	13	22	3	5	16	1	70	15	3	7	5	51	16	0	13	5	6	11	18	18	5	20	3	8	6	8	9	47	9	0	1	43	19	0	9	9	0	26	4	3	2	6	73	11	15	5	7	1	19
trnaMT_GluTTC_MT_-_14674_14742@53.72.20.CCA__1_0_2	44	17	3	6	3	0	52	9	3	12	2	51	46	1	24	7	1	30	8	0	18	41	6	5	5	5	77	58	42	0	6	66	12	3	19	26	6	47	3	1	4	3	320	3	82	5	5	4	76
trna27_GlyCCC_2_-_70476123_70476193@4.35.32__1_0_2	10	16	8	7	16	2	10	1	6	6	12	15	17	9	12	10	25	11	39	16	24	51	25	8	8	14	21	31	18	2	13	44	9	6	46	19	6	34	31	34	8	35	33	37	54	12	4	21	12
trna128_GlyGCC_6_-_27870686_27870756@16.41.26__1_0_12	7	14	8	22	52	2	95	12	6	7	6	4	9	16	8	43	9	37	3	5	1	13	2	9	11	7	11	17	2	7	19	26	9	17	7	6	6	5	17	24	8	19	18	31	10	5	3	12	4
trna112_GlnCTG_1_-_147737382_147737453@22.54.33__1_0_11	7	15	4	15	28	0	24	16	9	8	6	40	16	0	8	9	5	16	5	3	24	10	1	9	7	1	10	21	8	5	1	31	9	6	5	13	4	6	1	11	2	2	13	7	3	6	5	5	26
trnaMT_ProTGG_MT_-_15956_16023@45.70.26.CC__1_0_1	5	9	0	2	3	0	12	2	1	5	2	9	6	0	10	3	0	4	0	0	22	19	0	1	2	2	45	20	14	0	0	9	14	1	6	20	4	0	1	2	1	0	83	2	10	0	2	0	68
trnaMT_GluTTC_MT_-_14674_14742@35.65.31__1_0_2	124	34	6	20	50	3	45	9	4	151	1	174	92	14	41	6	61	75	18	0	125	218	10	13	27	13	115	169	150	10	17	24	18	2	42	66	20	84	2	12	9	44	398	15	163	5	34	3	210
trnaMT_SerGCT_MT_+_12207_12265@10.41.32__1_0_1	47	21	1	4	17	5	9	2	4	56	0	41	25	0	13	0	7	39	8	8	39	66	4	3	30	9	43	51	44	0	1	16	4	0	17	31	3	23	0	6	1	7	60	11	48	3	13	5	54
trnaMT_ThrTGT_MT_+_15888_15953@37.69.33.CCA__1_0_1	0	141	40	55	255	11	192	66	55	263	1	0	256	32	100	31	64	156	94	0	269	426	28	49	40	99	0	449	0	40	68	233	64	37	64	0	8	268	42	0	36	104	381	117	191	56	65	56	325
trnaMT_ValTAC_MT_+_1602_1670@41.72.32.CCA__1_0_1	79	59	24	67	136	3	105	21	46	80	48	70	35	62	43	44	49	56	213	22	66	160	38	24	39	43	101	213	126	26	96	47	101	17	67	60	85	346	76	93	34	83	83	162	138	47	28	32	69
trnaMT_PheGAA_MT_+_577_647@36.54.19__1_0_1	300	352	107	210	97	21	1248	205	25	15	40	241	229	27	111	234	26	163	110	20	81	99	30	33	692	34	151	234	114	5	17	463	117	79	75	198	130	44	20	6	7	41	710	403	107	94	63	99	145
trna2_SerTGA_10_+_69524261_69524342@68.84.17.CC__1_0_1	60	47	28	20	8	4	244	26	1	1	36	112	80	30	85	53	5	54	25	13	15	19	17	47	35	33	109	102	27	22	17	190	62	33	31	19	18	33	18	1	2	28	348	70	14	5	7	37	59
trnaMT_LeuTAG_MT_+_12266_12336@21.38.18__1_0_1	175	0	5	13	2	2	117	89	2	10	3	1719	1564	3	37	13	1	233	3	15	110	73	6	115	28	16	191	146	245	0	5	227	31	13	39	77	10	14	2	4	3	23	2591	15	62	3	22	4	360
trna8_AlaTGC_12_+_125424512_125424583@31.53.23__1_0_1	10	34	28	47	58	2	313	82	20	10	26	19	52	26	27	111	15	4	60	35	4	8	23	51	9	20	6	54	13	29	141	217	27	178	16	19	8	56	51	79	33	106	65	100	35	8	8	71	12
trna32_LysCTT_16_-_3207406_3207478@16.34.19__1_0_1	0	0	0	0	0	0	0	0	0	0	0	104	0	0	0	0	0	0	137	0	0	0	0	0	0	0	75	0	0	0	0	0	0	0	0	0	0	0	0	139	0	0	0	0	34	0	0	0	0
trna10_LysCTT_16_+_3241501_3241573@10.34.25__1_0_4	12	12	3	23	27	3	86	19	6	7	5	24	25	3	7	25	3	28	12	8	1	16	9	3	13	9	5	14	6	5	19	62	6	8	8	3	3	8	11	20	5	26	91	25	7	7	2	5	10
trna10_AspGTC_12_-_125424193_125424264@36.75.40.CCA__1_0_12	0	0	0	0	0	0	0	199	0	0	0	261	269	0	0	0	0	0	0	298	0	0	0	154	0	0	0	0	0	0	0	0	0	566	0	0	0	0	0	0	0	0	0	0	0	0	0	0	0
trnaMT_SerGCT_MT_+_12207_12265@29.61.33.CC__1_0_1	23	17	2	2	14	0	5	2	1	24	0	21	20	4	3	0	11	12	21	0	27	41	2	2	6	8	48	45	11	0	14	3	5	2	5	13	0	24	5	4	4	9	12	4	47	3	5	4	45
trna10_LysCTT_16_+_3241501_3241573@3.34.32__1_0_3	35	53	6	37	74	1	80	28	10	73	28	142	348	45	18	65	71	36	103	38	31	145	56	46	26	44	60	120	44	32	42	951	34	32	102	57	33	79	67	91	80	538	382	114	187	35	36	51	135
trna116_GluCTC_1_-_145399233_145399304@2.33.32__1_0_8	4	4	4	16	34	3	27	3	2	13	5	32	24	35	5	8	13	9	39	13	19	4	28	12	23	12	7	18	20	9	26	40	4	17	4	6	3	2	11	6	29	25	22	17	13	14	6	1	17
trna146_GlnCTG_6_-_27515531_27515602@15.50.36__1_0_6	38	50	38	51	178	12	47	2	52	90	27	5	4	121	30	14	54	360	145	4	33	80	88	2	41	62	45	179	111	45	154	25	99	1	70	48	45	112	106	246	19	43	10	130	56	33	33	22	41
trnaMT_HisGTG_MT_+_12138_12206@56.72.17.CCA__1_0_1	42	50	3	10	3	0	90	11	1	3	1	110	34	2	24	13	0	13	19	3	9	29	0	11	10	12	84	84	47	2	4	6	34	0	9	15	3	73	7	1	1	6	229	7	21	1	6	4	23
trna5_AspGTC_12_+_98897281_98897352@38.73.36.C__1_0_1	41	8	5	17	29	2	19	0	8	23	5	1	0	22	16	1	5	31	66	2	28	30	18	0	23	11	52	39	14	3	6	7	20	1	7	11	4	56	0	9	6	20	21	10	26	13	9	3	47
trnaMT_HisGTG_MT_+_12138_12206@36.71.36.CC__1_0_1	16	22	20	30	181	8	19	1	50	39	3	4	2	65	5	12	27	71	167	3	35	67	49	3	51	12	50	89	122	2	45	8	37	0	78	65	52	145	70	86	10	62	5	93	151	18	18	8	15
trnaMT_ValTAC_MT_+_1602_1670@49.70.22.C__1_0_1	26	28	5	8	4	3	78	12	2	15	0	65	58	13	22	32	4	25	25	1	45	37	8	10	14	10	80	58	47	0	8	26	82	24	28	42	22	88	6	34	5	13	390	76	55	7	21	10	77
trna101_AlaAGC_6_-_28831462_28831533@58.74.17.CC__2_0_5	267	391	106	113	18	4	1451	232	6	7	225	1040	868	133	358	323	24	107	241	105	52	89	42	311	154	164	426	524	137	94	180	1295	263	290	90	127	60	421	124	10	2	153	1101	130	99	32	34	151	386
trna13_AlaTGC_12_-_125406301_125406372@1.36.36__1_0_4	32	1	26	5	18	6	3	0	54	47	3	0	0	99	5	0	80	4	20	0	3	231	8	0	41	50	5	303	39	2	18	0	31	0	25	11	11	13	69	311	23	17	1	9	32	6	42	0	2
trna10_LysCTT_16_+_3241501_3241573@4.30.27__1_0_3	3	15	17	22	36	3	102	17	11	9	17	6	7	34	25	47	13	10	57	10	7	16	24	5	24	14	32	32	11	13	25	76	20	14	14	1	9	24	16	13	12	19	70	56	6	7	8	9	18
trnaMT_MetCAT_MT_+_4402_4469@46.71.26.CCA__1_0_1	10	31	0	4	2	0	23	1	3	10	0	25	7	0	13	3	0	6	25	0	11	35	3	5	2	6	36	53	23	1	1	2	7	0	7	14	3	70	1	4	0	0	114	0	139	1	5	3	45
trna10_AspGTC_12_-_125424193_125424264@31.53.23__1_0_13	7	16	8	20	21	1	126	21	9	4	12	14	22	13	15	56	4	4	87	11	3	8	10	9	11	8	11	28	15	8	33	67	12	31	4	11	5	38	6	13	5	11	99	24	8	7	5	5	8
trnaMT_SerGCT_MT_+_12207_12265@14.46.33__1_0_1	31	15	3	12	15	3	24	3	4	36	2	26	20	1	16	5	7	41	7	1	31	48	3	3	9	5	34	50	52	0	1	8	6	1	15	15	3	28	3	6	0	1	56	8	36	3	8	2	29
trnaMT_GluTTC_MT_-_14674_14742@39.70.32.C__1_0_2	140	57	4	41	81	4	56	16	26	194	4	156	192	6	42	16	19	120	41	0	103	301	10	12	17	21	148	211	148	2	6	50	31	4	47	87	8	129	17	10	7	29	385	15	228	16	39	3	309
trna34_LeuCAG_1_+_161411323_161411405@65.85.21.CC__1_0_7	43	19	30	83	71	11	336	101	18	18	25	270	192	23	39	49	8	43	16	9	22	80	25	78	26	28	44	120	51	9	30	229	67	68	34	14	4	23	18	39	9	10	130	85	19	21	9	10	56
trnaMT_ProTGG_MT_-_15956_16023@3.34.32__1_0_1	19	8	4	4	21	1	13	9	4	9	35	33	35	12	4	4	18	5	14	9	6	17	5	8	4	28	6	21	8	9	18	171	15	22	21	13	1	35	9	8	6	17	19	58	24	15	10	9	9
trna14_ProTGG_5_-_180615854_180615925@19.54.36__1_0_6	11	13	3	16	18	5	25	2	9	2	42	0	15	19	11	13	10	6	1	12	14	6	12	0	21	17	4	12	7	4	30	38	17	5	10	5	20	2	23	42	21	9	1	106	38	21	7	13	10
trna112_GlnCTG_1_-_147737382_147737453@34.55.22__1_0_11	26	7	8	18	19	2	94	8	6	12	21	23	42	23	11	88	25	21	38	8	27	23	31	14	15	67	18	53	15	22	123	77	28	24	5	5	7	21	18	16	16	164	169	36	8	8	9	30	8
trnaMT_ProTGG_MT_-_15956_16023@29.64.36__1_0_1	836	225	140	64	550	74	79	0	269	1102	23	0	0	21	270	12	219	272	72	0	305	1280	53	1	277	243	358	2168	1037	3	20	26	315	0	703	473	49	163	82	258	79	106	32	151	2190	121	528	17	403
trna14_ProTGG_5_-_180615854_180615925@31.49.19__1_0_6	6	12	22	33	15	4	289	58	3	0	32	43	43	17	22	45	1	13	15	17	9	7	7	22	10	11	7	14	11	11	16	122	27	33	18	8	8	11	21	7	4	27	63	40	2	10	7	12	12
trnaMT_GluTTC_MT_-_14674_14742@21.56.36__1_0_2	5582	256	528	248	625	291	168	1	4120	15742	15	28	8	569	345	29	8609	1805	396	0	807	57066	431	0	2962	2843	1602	50351	37120	12	113	5	548	0	3286	3408	2284	2008	1763	8171	449	341	364	309	9388	280	6171	17	1749
trna127_CysGCA_1_-_93981834_93981906@61.76.16.CCA__1_0_10	4	18	11	9	1	0	112	21	0	0	7	17	23	14	22	13	0	3	43	8	4	2	1	7	14	12	29	28	8	13	9	33	24	10	6	4	2	31	6	0	2	12	76	11	5	0	1	6	11
trna112_GlnCTG_1_-_147737382_147737453@27.53.27__1_0_11	29	44	22	65	141	7	334	103	42	13	43	98	88	30	67	38	19	31	19	21	46	46	30	38	14	17	59	113	30	54	51	140	44	61	18	14	21	26	38	30	5	29	110	63	20	19	15	24	71
trnaMT_GluTTC_MT_-_14674_14742@39.64.26__1_0_2	36	31	4	10	10	0	33	4	1	69	1	57	44	2	13	2	3	49	12	0	24	81	4	7	15	4	56	50	79	1	2	10	5	4	16	32	11	41	2	7	2	8	725	3	76	0	5	1	136
trna127_CysGCA_1_-_93981834_93981906@59.76.18.CCA__1_0_10	339	342	114	233	69	7	2234	475	15	5	284	1519	597	501	495	535	24	257	686	335	231	319	180	723	301	384	1718	1604	361	394	464	541	530	880	150	177	104	584	288	32	40	401	4689	536	154	52	108	339	676
trnaMT_ProTGG_MT_-_15956_16023@37.69.33.C__1_0_1	16	18	2	5	20	0	15	2	3	19	6	36	35	3	6	5	9	19	2	1	17	32	6	2	4	6	20	31	6	1	2	60	66	15	14	25	5	4	7	10	0	12	52	91	72	10	13	1	54
trna134_GluTTC_1_-_16861774_16861845@1.35.35__1_0_4	0	1	1	2	17	0	2	13	19	5	0	15	22	0	0	2	27	14	6	1	12	128	5	4	5	0	2	71	35	0	5	8	0	5	14	16	6	4	1	4	1	13	1	3	14	2	30	0	15
trna116_GluCTC_1_-_145399233_145399304@4.33.30__1_0_8	5	7	0	6	12	3	15	4	1	7	0	8	25	14	2	7	11	5	18	3	9	4	8	4	5	7	13	12	6	4	16	15	2	2	1	2	4	3	4	10	9	19	49	14	8	4	3	1	15
trnaMT_SerGCT_MT_+_12207_12265@14.48.35__1_0_1	5	0	1	3	4	1	2	376	5	16	0	2085	2291	1	2	0	11	3	0	92	1	87	0	366	0	1	3	93	13	0	0	0	1	51	4	1	2	2	1	2	0	0	0	4	5	2	18	1	6
trna128_GlyGCC_6_-_27870686_27870756@53.74.22.CCA__1_0_6	298	248	193	580	717	24	4727	1060	271	71	1099	1903	647	1029	350	924	224	196	343	196	96	1350	392	932	298	474	177	3783	81	539	1227	1155	936	2558	59	54	50	340	400	328	46	93	1039	726	151	368	49	299	109
trnaMT_GlnTTG_MT_-_4329_4400@1.28.28__1_0_2	180	149	10	19	44	8	106	26	23	154	3	275	107	27	45	53	23	113	20	7	182	106	10	38	37	66	159	131	236	2	13	35	45	15	47	109	48	61	11	24	14	20	792	20	606	8	22	4	122
trna119_LysCTT_1_-_145395522_145395594@4.32.29__1_0_6	5	13	8	28	38	2	91	15	10	9	10	11	17	11	19	34	12	10	43	7	4	10	18	7	12	3	8	32	5	6	28	72	5	18	7	6	2	14	14	15	5	12	25	19	12	8	6	7	7
trnaMT_GluTTC_MT_-_14674_14742@49.71.23.CC__1_0_2	77	19	4	8	2	0	36	4	2	61	5	85	73	4	15	10	3	47	30	0	19	72	3	4	13	14	85	63	40	5	5	42	39	0	36	42	5	113	7	4	1	4	407	8	99	8	9	1	62
trnaMT_ThrTGT_MT_+_15888_15953@39.65.27__1_0_1	79	77	17	36	119	5	207	54	34	129	0	1	416	17	55	51	95	82	22	0	188	449	21	44	26	55	0	506	0	4	18	286	28	25	54	0	12	66	28	0	18	99	955	92	76	36	72	32	219
trna5_AspGTC_12_+_98897281_98897352@36.71.36__1_0_1	46	22	24	18	90	4	18	0	24	28	25	0	0	42	35	0	26	20	122	1	32	60	46	0	24	47	179	123	24	21	23	5	46	0	11	22	4	76	16	54	22	42	1	60	49	14	24	23	23
trna143_LysTTT_6_-_27559593_27559665@12.28.17__1_0_8	9	35	41	61	16	3	761	76	5	0	42	20	34	47	51	100	4	7	51	29	3	7	9	30	53	19	82	40	28	48	69	375	52	47	14	3	23	27	63	3	4	51	204	90	3	5	15	23	23
trnaMT_ProTGG_MT_-_15956_16023@41.71.31.CCA__1_0_1	25	22	2	5	22	2	30	10	2	18	1	43	10	3	11	5	3	20	27	9	19	46	4	1	1	5	50	90	24	5	2	21	12	5	17	15	2	45	2	5	1	1	32	7	40	2	9	2	50
trnaMT_LeuTAG_MT_+_12266_12336@12.32.21__1_0_1	75	0	2	1	3	0	26	2	0	17	0	131	40	1	17	5	3	59	4	0	45	182	2	7	7	5	96	105	94	1	2	19	7	2	17	62	0	25	2	1	1	3	531	0	37	0	9	0	100
trna114_ArgCCG_6_-_28710729_28710801@16.31.16__2_0_9	43	46	67	61	13	3	778	69	5	1	101	42	83	85	45	214	13	27	14	14	8	3	25	57	70	61	38	97	15	28	89	390	126	70	14	11	28	4	58	10	6	193	790	72	0	7	14	65	30
trnaMT_TyrGTA_MT_-_5826_5891@38.57.20__1_0_1	55	22	0	2	5	2	17	10	1	5	1	125	42	0	18	1	1	35	1	0	30	50	0	2	5	4	36	75	30	0	3	16	4	1	12	30	0	11	1	2	1	1	361	2	24	0	12	2	73
trna146_GlnCTG_6_-_27515531_27515602@17.52.36__1_0_6	1040	991	256	593	1938	104	567	47	484	2044	161	399	236	424	1142	108	537	1946	773	161	3029	2867	591	165	535	586	1515	3300	2190	150	373	402	1272	44	1006	1753	660	1049	568	1252	152	391	570	888	2353	123	668	218	2924
trna112_GlnCTG_1_-_147737382_147737453@34.53.20__1_0_11	111	350	179	311	216	18	2635	449	96	27	220	311	316	239	170	903	96	120	614	187	88	85	116	206	154	161	137	362	139	195	468	962	150	667	127	91	134	537	233	118	91	511	1276	622	66	65	116	365	120
trnaMT_TyrGTA_MT_-_5826_5891@48.69.22.CCA__1_0_1	38	28	6	10	16	1	36	2	4	17	1	44	36	5	18	4	1	30	26	6	11	31	4	3	13	8	24	36	23	1	1	49	11	2	16	19	11	74	6	2	1	5	244	10	63	6	13	5	31
trna17_LeuCAG_16_+_57333863_57333945@33.50.18__1_0_9	48	55	72	116	17	19	685	180	10	1	73	77	180	76	43	158	6	58	13	51	10	5	34	106	47	82	12	35	22	27	208	432	25	175	46	20	44	7	68	15	37	78	317	125	10	22	5	55	31
trna10_LysCTT_16_+_3241501_3241573@5.34.30__1_0_3	3	10	2	3	9	1	23	4	3	6	1	7	36	3	3	11	5	2	6	4	5	13	1	0	2	1	2	9	5	3	10	44	2	2	6	4	8	6	4	8	2	17	89	10	12	4	1	3	11
trna31_SerGCT_6_+_27065085_27065166@68.84.17.CC__1_0_1	137	61	29	53	13	6	473	70	5	1	63	252	99	38	122	22	3	160	46	3	34	19	12	72	66	41	96	201	65	5	38	371	157	114	62	39	54	54	46	7	3	19	136	336	56	13	30	55	128
trna128_GlyGCC_6_-_27870686_27870756@18.52.35__1_0_12	0	0	1	0	3	0	0	30	1	1	0	27	359	0	0	0	5	1	7	15	0	5	5	17	1	0	0	7	2	0	6	1	1	14	0	0	0	7	0	1	0	1	0	1	1	1	1	0	2
trnaMT_ValTAC_MT_+_1602_1670@18.53.36__1_0_1	59	19	26	19	50	9	20	0	80	124	24	9	0	190	12	5	386	26	29	0	31	766	30	2	32	79	28	543	264	4	46	6	24	0	48	44	8	56	224	236	13	11	7	29	44	3	54	8	19
trnaMT_TyrGTA_MT_-_5826_5891@38.68.31.CC__1_0_1	66	27	5	10	26	0	25	5	9	71	2	80	30	2	25	13	10	51	13	8	43	138	3	5	14	15	66	161	54	1	3	11	24	1	31	65	4	32	7	9	2	6	46	12	89	4	20	1	63
trna152_ValCAC_6_-_27248049_27248121@59.75.17.CC__1_0_1	109	93	22	42	10	1	343	70	1	1	143	322	151	48	75	52	15	59	31	37	31	47	16	162	31	33	140	123	47	26	85	164	132	195	52	27	32	36	41	4	5	73	160	141	23	8	31	121	129
trnaMT_GluTTC_MT_-_14674_14742@34.65.32__1_0_2	119	57	8	25	53	4	63	12	10	187	9	184	104	8	56	11	14	119	26	0	94	240	13	16	32	14	126	181	165	3	8	20	24	2	55	59	20	126	6	12	8	17	353	26	188	5	43	1	241
trna10_AspGTC_12_-_125424193_125424264@39.71.33__1_0_12	2	21	7	19	42	1	31	9	8	1	3	3	5	6	6	12	4	20	21	2	2	8	9	5	4	4	4	8	5	2	7	23	2	1	5	8	1	31	4	19	0	24	49	15	9	1	4	6	16
trna146_GlnCTG_6_-_27515531_27515602@1.32.32__1_0_7	1	1	4	12	10	2	23	1	2	0	3	12	6	7	6	5	0	12	0	4	6	3	3	0	3	3	9	5	9	0	1	34	8	2	4	3	0	0	9	13	0	0	6	5	0	1	1	0	23
trnaMT_TrpTCA_MT_+_5512_5579@39.71.33.CCA__1_0_2	11	13	6	9	12	14	16	88	5	10	8	133	111	9	4	5	2	5	25	88	8	14	3	61	8	2	18	28	16	5	14	1	6	124	10	17	6	40	12	11	62	5	4	10	58	10	3	3	4
trna116_GluCTC_1_-_145399233_145399304@18.49.32__1_0_8	9	32	20	75	174	14	184	39	37	12	23	17	16	43	26	88	42	29	28	44	11	16	31	5	29	24	9	52	10	17	133	91	59	19	8	8	22	8	52	78	24	52	24	56	11	32	9	21	5
trna37_ProCGG_17_-_8126151_8126222@32.54.23__1_0_3	1	22	9	21	6	10	80	77	5	2	13	55	92	23	14	39	5	8	7	74	7	3	18	60	36	9	5	5	8	7	43	100	16	92	9	9	34	2	14	20	19	18	34	47	31	26	4	7	4
trna37_ProCGG_17_-_8126151_8126222@32.52.21__1_0_3	2	6	0	11	3	8	37	30	0	0	3	29	41	3	8	20	0	0	2	26	1	1	0	40	20	5	0	0	8	1	9	30	4	61	6	3	34	3	7	4	9	3	7	21	23	10	1	1	2
trnaMT_GluTTC_MT_-_14674_14742@21.70.50.C__1_0_2	0	0	0	0	0	0	0	65	0	0	0	341	171	0	0	0	0	0	0	3	0	0	0	50	0	0	0	0	0	0	0	0	0	8	0	0	0	0	0	0	0	0	0	0	0	0	0	0	0
trna108_AlaAGC_6_-_28763741_28763812@54.75.22.CCA__1_0_1	7	28	29	56	49	6	370	79	18	6	71	24	29	134	14	123	9	15	153	18	2	23	34	66	34	15	16	77	13	65	352	115	123	296	12	5	17	75	124	88	10	32	29	163	26	25	15	45	12
trna107_AsnGTT_1_-_148760356_148760429@30.65.36__1_0_8	8	5	26	7	34	5	18	0	23	32	4	0	0	76	2	2	139	3	31	0	5	117	27	0	6	10	3	126	42	6	29	11	5	0	36	13	9	21	221	157	0	5	1	13	27	17	7	0	6
trnaMT_GluTTC_MT_-_14674_14742@35.66.32__1_0_2	177	93	30	98	232	14	190	40	43	296	17	263	219	192	70	34	365	267	41	0	221	337	101	39	89	67	267	300	283	70	100	147	73	7	84	149	38	107	25	59	78	276	673	87	291	34	67	14	387
trnaMT_GluTTC_MT_-_14674_14742@41.72.32.CCA__1_0_2	3992	1722	372	1617	3020	323	2475	490	486	5945	454	3286	4673	286	1505	721	1165	4375	2461	0	3065	5942	1081	378	1977	900	3266	6288	4297	154	589	4279	1424	181	2122	2333	1222	5235	597	834	622	1246	12912	1356	5257	2427	934	434	6623
trna10_AspGTC_12_-_125424193_125424264@18.36.19__1_0_12	9	29	30	27	2	5	265	40	1	1	19	21	43	68	14	165	5	22	88	37	4	14	15	40	26	22	16	33	18	9	130	160	41	74	8	5	24	33	49	10	9	85	75	53	2	6	3	26	8
trnaMT_SerGCT_MT_+_12207_12265@1.22.22__1_0_1	17623	5410	1982	3584	3566	469	19430	1999	1321	6487	463	11963	10989	161	6939	1899	1178	9846	1627	253	7113	16107	609	1648	5681	1878	17535	23758	8161	99	412	9462	3790	234	2284	3306	392	8694	340	703	463	897	63893	1366	4041	1228	3021	436	13949
trna10_AlaCGC_6_+_26553731_26553802@59.75.17.CCA__2_0_7	333	386	214	288	93	12	3042	392	15	10	339	1086	561	677	515	847	34	389	1191	327	113	139	203	454	448	315	951	936	313	484	800	1468	535	744	221	162	268	936	421	22	40	424	3404	760	231	82	73	381	619
trnaMT_ProTGG_MT_-_15956_16023@1.36.36__1_0_1	133	22	17	8	34	9	6	1	51	209	4	1	2	67	14	4	1057	31	34	0	28	527	6	0	62	80	41	649	306	2	13	2	43	0	110	49	13	100	59	116	21	55	4	30	152	8	136	2	19
trna9_ArgTCT_1_+_94313129_94313213@59.76.18.CCA__1_0_1	26	27	39	41	7	7	351	51	3	0	46	56	38	32	46	33	3	22	55	4	8	8	7	38	21	33	49	63	32	46	32	247	32	24	16	16	8	54	25	0	1	13	145	25	2	2	6	20	40
trnaMT_GlyTCC_MT_+_9991_10058@30.50.21__1_0_1	78	44	4	9	8	0	53	9	3	11	0	53	20	0	30	3	2	20	3	6	12	30	5	0	20	2	61	93	11	1	0	51	59	0	9	2	0	5	0	5	0	0	52	5	2	2	11	8	52
trnaMT_LeuTAA_MT_+_3230_3304@1.33.33__1_0_1	46	14	15	54	55	12	48	63	14	71	11	250	211	7	26	12	5	49	5	18	41	35	7	41	49	24	20	29	73	1	14	149	27	23	36	29	18	19	9	21	67	28	57	29	150	46	11	11	36
trnaMT_MetCAT_MT_+_4402_4469@36.71.36.CCA__1_0_1	19	14	1	5	14	42	9	158	3	14	8	547	1045	11	8	1	7	6	33	711	11	28	5	224	7	13	17	45	17	3	18	17	11	327	21	12	4	69	14	12	371	22	0	12	778	28	6	10	10
trna11_SerAGA_8_-_96281885_96281966@1.18.18__2_0_12	14	27	16	31	4	4	188	29	2	0	29	26	18	50	6	94	1	19	49	10	2	2	16	33	14	10	19	20	18	11	59	34	24	35	14	10	11	21	33	1	0	21	36	48	8	4	6	13	9
trnaMT_PheGAA_MT_+_577_647@32.53.22__1_0_1	25	23	3	6	9	2	13	8	1	14	0	56	46	2	8	6	7	38	1	2	27	24	3	2	17	2	36	50	33	1	1	13	7	0	14	45	2	6	2	10	2	3	165	4	26	4	9	3	40
trna112_GlnCTG_1_-_147737382_147737453@25.54.30__1_0_11	27	22	7	21	84	5	112	41	20	26	17	81	59	17	51	22	9	58	8	20	53	38	12	7	17	6	32	57	23	24	14	71	27	24	15	24	5	13	18	19	5	15	114	44	27	5	8	15	74
trna116_GluCTC_1_-_145399233_145399304@25.60.36__1_0_8	27	9	15	7	4	8	7	0	26	29	7	0	0	50	8	1	65	325	33	1	4	89	13	4	13	15	10	112	38	2	14	2	10	0	30	8	21	52	66	83	4	3	1	17	16	8	24	0	6
trnaMT_AsnGTT_MT_-_5657_5729@59.76.18.CCA__1_0_2	26	51	12	16	2	0	83	18	2	0	4	60	35	1	26	14	0	14	14	12	6	6	0	14	10	15	52	82	17	1	2	218	41	0	12	12	7	56	4	0	0	3	171	1	13	6	4	1	21
trna146_GlnCTG_6_-_27515531_27515602@14.49.36__1_0_6	18	11	15	15	65	6	16	1	26	25	8	2	2	34	12	6	26	9	20	0	19	24	22	2	24	31	9	64	33	12	27	12	21	0	22	6	9	19	26	84	8	17	6	23	32	8	13	7	7
trnaMT_AsnGTT_MT_-_5657_5729@47.75.29.CC__1_0_2	31	26	5	1	12	2	3	2	1	7	0	50	14	0	14	4	4	25	6	2	42	17	1	4	1	1	29	46	10	0	0	15	13	0	12	40	2	13	1	4	1	0	29	3	69	1	8	0	73
trnaMT_LeuTAA_MT_+_3230_3304@18.42.25__1_0_1	314	131	39	99	124	10	377	74	27	281	3	456	341	1	184	44	44	291	32	7	236	608	21	33	78	40	405	779	260	1	8	390	83	9	75	117	9	171	11	36	12	64	1724	31	169	33	79	21	500
trnaMT_HisGTG_MT_+_12138_12206@43.59.17__1_0_1	38	40	3	3	2	0	10	4	0	6	0	56	41	0	13	2	0	43	0	0	21	21	0	1	5	2	187	56	78	0	0	1	3	0	8	32	1	6	1	0	0	0	444	0	12	0	6	0	124
trnaMT_GlyTCC_MT_+_9991_10058@16.33.18__1_0_1	41	34	5	15	7	1	73	13	1	3	0	84	43	4	22	10	8	49	16	7	20	96	3	3	19	16	106	104	63	0	5	81	20	2	19	29	11	52	2	1	0	24	592	14	21	6	10	5	78
trnaMT_GluTTC_MT_-_14674_14742@36.72.37.CCA__1_0_2	0	0	0	0	0	0	0	240	0	0	0	609	783	0	0	0	0	0	0	0	0	0	0	92	0	0	0	0	0	0	0	0	0	105	0	0	0	0	0	0	0	0	0	0	0	0	0	0	0
trnaMT_ValTAC_MT_+_1602_1670@45.71.27.CC__1_0_1	75	182	57	117	203	17	543	73	66	133	31	160	150	123	116	180	33	168	106	39	174	138	84	82	63	84	248	166	220	11	55	200	319	40	141	197	196	352	107	231	17	36	521	476	260	16	123	74	212
trna16_TyrGTA_6_+_26577332_26577420@59.75.17.CC__1_0_2	64	43	17	28	7	0	287	48	2	1	52	293	131	109	219	39	1	102	33	16	37	35	22	114	60	34	496	144	64	11	38	77	68	109	68	50	20	45	23	4	2	1	387	149	20	19	51	57	230
trna130_GlnTTG_6_-_27763640_27763711@11.40.30__1_0_5	22	19	2	20	34	1	49	33	9	7	17	27	69	10	14	16	6	18	2	19	9	9	6	25	3	11	10	17	11	6	19	72	8	50	8	7	6	8	25	29	23	18	31	52	32	15	17	10	10
trna129_MetCAT_6_-_27870271_27870342@1.36.36__1_0_9	14	1	6	2	7	12	1	0	36	28	2	0	3	74	1	0	36	2	6	0	0	41	3	0	40	32	0	59	84	0	10	0	8	1	16	2	74	8	75	141	51	6	0	17	72	19	20	1	0
trna64_GlnTTG_6_+_28557156_28557227@32.52.21__1_0_2	9	26	5	8	20	0	80	13	8	8	2	29	19	10	9	37	13	13	10	11	10	16	5	14	9	7	2	16	4	8	17	43	4	36	11	10	1	6	9	9	3	15	32	38	12	3	17	22	24
trna129_MetCAT_6_-_27870271_27870342@16.31.16__2_0_10	22	132	21	30	7	2	381	35	1	0	28	44	17	41	28	197	8	14	37	16	3	3	7	31	28	23	22	37	10	11	42	143	15	83	19	16	61	60	82	5	9	98	110	93	24	1	9	84	11
trnaMT_SerTGA_MT_-_7446_7514@1.21.21__1_0_2	27	22	3	19	14	0	95	10	10	21	1	18	11	4	15	19	2	29	24	7	32	20	11	12	18	3	39	48	48	0	4	10	10	0	27	24	10	50	10	9	1	8	166	16	55	2	18	3	51
trnaMT_PheGAA_MT_+_577_647@37.56.20__1_0_1	17	33	23	50	27	7	302	71	9	1	60	41	35	48	10	60	13	5	31	7	8	11	26	23	81	11	15	31	6	33	34	130	5	59	7	16	28	18	48	9	6	66	71	453	11	35	10	43	14
trnaMT_ValTAC_MT_+_1602_1670@52.72.21.CCA__1_0_1	347	279	101	326	420	37	2194	430	145	176	89	1282	992	127	214	364	162	289	386	169	365	781	182	343	212	137	483	1514	439	15	143	600	280	110	221	257	177	561	174	101	50	241	4297	418	335	121	214	137	561
trnaMT_PheGAA_MT_+_577_647@36.62.27__1_0_1	121	136	23	88	118	11	215	55	63	109	74	257	162	70	25	170	216	91	20	23	154	192	43	36	107	38	108	140	131	10	16	102	34	19	85	227	25	62	22	41	19	83	355	131	317	22	66	26	108
trnaMT_LeuTAG_MT_+_12266_12336@13.32.20__1_0_1	21	0	13	17	4	1	87	14	7	1	4	45	33	2	8	11	1	30	14	2	13	33	11	7	18	10	53	46	35	1	1	13	5	1	11	20	6	24	2	7	3	7	210	19	9	1	7	4	29
trna13_LysCTT_14_-_58706613_58706685@15.42.28__1_0_3	3	15	6	18	75	3	89	18	17	3	8	5	8	11	9	41	9	15	34	11	3	8	9	9	13	13	3	13	3	4	25	74	12	15	1	1	1	13	21	33	7	15	15	41	6	6	3	14	3
trna11_ProAGG_16_+_3241989_3242060@56.75.20.CCA__3_0_21	27	36	38	109	39	10	389	116	6	8	45	102	131	69	29	110	9	54	31	71	11	22	45	96	24	24	20	34	36	42	149	292	62	116	44	21	31	22	98	30	6	75	120	104	12	30	10	40	34
trnaMT_GluTTC_MT_-_14674_14742@25.60.36__1_0_2	16	2	5	1	4	0	0	0	6	38	0	0	0	19	5	0	23	3	33	0	3	64	2	0	7	10	7	94	83	0	4	0	7	0	21	28	8	79	16	44	4	2	0	10	94	1	10	0	3
trnaMT_PheGAA_MT_+_577_647@35.63.29__1_0_1	27	37	14	26	82	5	87	56	21	19	26	77	37	28	19	38	82	13	9	11	31	44	5	20	35	10	33	44	18	6	7	31	12	16	6	22	1	18	17	12	1	21	16	65	69	6	21	9	28
trna3_AlaAGC_2_+_27274082_27274154@55.76.22.CCA__1_0_2	23	21	11	65	49	5	211	90	5	10	26	214	89	49	11	89	2	8	64	29	4	22	22	91	25	18	14	58	9	16	113	91	44	167	7	0	2	37	49	43	13	14	67	59	11	25	3	26	9
trna16_ValTAC_11_-_59318460_59318532@55.76.22.CCA__1_0_3	126	152	468	587	581	145	3512	412	181	50	591	292	204	648	284	1108	66	264	497	91	46	198	385	303	353	363	92	539	127	627	1599	1150	681	638	146	81	98	264	379	523	144	241	648	1160	160	639	86	449	83
trnaMT_HisGTG_MT_+_12138_12206@32.62.31__1_0_1	5	0	10	28	12	3	67	8	12	8	4	26	5	45	6	12	22	12	21	0	17	23	15	9	8	8	23	82	14	7	17	12	9	15	4	11	0	25	25	17	3	10	1	41	4	2	6	0	2
trna19_ArgTCG_17_+_73031208_73031280@1.19.19__1_0_1	3	1	8	7	2	0	29	2	0	0	1	8	4	3	12	6	0	12	1	4	5	1	2	1	3	4	7	4	8	6	1	13	1	0	0	3	0	1	1	0	0	2	44	5	0	0	1	0	49
trnaMT_GlnTTG_MT_-_4329_4400@1.41.41__1_0_2	0	0	0	0	0	0	0	23	0	0	0	316	119	0	0	0	0	0	0	41	0	0	0	41	0	0	0	0	0	0	0	0	0	11	0	0	0	0	0	0	0	0	0	0	0	0	0	0	0
trna128_GlyGCC_6_-_27870686_27870756@19.38.20__1_0_12	73	220	149	458	216	22	1763	263	141	50	128	152	413	245	122	1029	176	101	256	122	126	125	264	491	100	112	118	491	242	108	726	951	148	652	86	79	77	186	341	261	150	441	876	504	33	70	82	218	59
trna10_GluCTC_3_-_103879524_103879595@15.42.28__1_1_9	2	14	8	19	46	5	93	15	6	5	4	7	54	9	7	52	19	52	14	39	8	9	11	9	4	7	1	25	4	3	89	61	10	16	4	7	1	1	21	19	19	37	55	18	0	7	5	26	5
trna143_LysTTT_6_-_27559593_27559665@7.36.30__1_0_7	3	4	6	16	19	2	32	6	2	8	8	7	6	20	10	10	0	6	40	0	6	16	20	9	9	10	16	16	7	10	23	9	15	7	9	9	75	89	10	24	1	3	13	35	9	10	2	6	0
trna4_ArgTCT_17_+_8024243_8024330@38.73.36__1_0_1	6	2	5	5	10	0	2	0	3	8	13	0	0	18	3	2	3	6	8	0	1	24	9	0	1	4	11	27	6	0	17	2	4	0	12	5	3	17	16	11	0	0	0	9	14	7	8	5	26
trna16_GlnTTG_17_+_47269890_47269961@1.36.36__1_0_2	64	1	99	36	36	66	8	0	143	166	7	0	0	581	11	7	147	27	42	0	7	229	32	0	96	107	13	204	726	14	161	2	60	0	102	19	39	46	552	1445	217	51	2	59	122	85	48	2	6
trnaMT_SerGCT_MT_+_12207_12265@1.32.32__1_0_1	185	97	29	55	113	6	89	32	36	204	11	249	178	14	124	38	57	137	99	12	149	388	32	42	72	58	227	685	178	10	26	57	50	15	75	151	9	310	23	41	32	46	129	46	195	14	60	21	140
trnaMT_LeuTAA_MT_+_3230_3304@1.30.30__1_0_1	403	253	71	256	273	122	485	500	81	595	30	3233	1852	25	207	174	44	481	97	131	516	275	48	474	305	122	293	398	797	9	153	1217	132	150	320	207	97	244	53	218	256	122	1100	120	1564	164	104	48	541
trnaMT_GlnTTG_MT_-_4329_4400@1.34.34__1_0_2	1	1	0	0	3	0	2	105	0	0	1	404	432	1	1	0	3	3	0	77	11	2	0	69	1	1	1	10	2	1	0	2	1	78	0	0	0	0	0	1	0	12	1	2	0	0	0	0	6
trna146_GlnCTG_6_-_27515531_27515602@16.51.36__1_0_6	46	47	10	31	87	9	25	0	16	48	5	0	0	32	22	3	19	429	21	0	86	84	47	0	26	27	47	154	83	18	21	17	47	0	40	41	27	29	31	75	9	20	16	20	88	11	26	10	34
trnaMT_TrpTCA_MT_+_5512_5579@15.31.17__1_0_2	40	12	1	8	1	0	60	6	1	0	1	80	27	0	16	2	1	18	3	2	9	11	1	6	7	4	60	51	32	0	1	17	2	0	8	11	3	9	0	1	0	2	257	4	1	3	4	4	41
trna10_LysCTT_16_+_3241501_3241573@5.24.20__1_0_9	49	56	72	80	27	10	809	85	10	6	64	46	142	101	61	115	17	87	36	42	31	50	46	22	84	39	76	90	20	30	101	190	30	45	26	20	16	21	49	12	20	64	1074	120	20	27	22	19	136
trnaMT_GluTTC_MT_-_14674_14742@39.68.30__1_0_2	1014	437	60	154	371	33	471	116	98	1195	19	1493	798	64	244	100	131	873	124	0	854	1839	40	96	198	110	767	1239	979	8	47	145	171	35	236	666	69	370	74	75	54	143	5262	145	1100	47	223	29	2636
trnaMT_PheGAA_MT_+_577_647@38.55.18__1_0_1	26	32	3	14	5	0	107	26	2	1	15	90	99	7	16	24	2	19	11	3	9	11	5	28	45	7	43	58	33	2	3	188	17	14	14	37	18	27	11	3	0	31	272	52	19	2	14	20	37
trna10_SerGCT_15_-_40886023_40886104@70.85.16.CCA__1_0_6	128	78	53	23	2	5	391	69	4	3	138	126	67	117	216	93	4	66	64	40	9	14	23	57	55	49	152	124	53	63	49	141	130	60	23	11	59	31	34	0	4	49	515	90	17	8	5	53	58
trnaMT_ValTAC_MT_+_1602_1670@27.72.46.CCA__1_0_1	0	0	0	0	0	0	0	571	0	0	0	250	117	0	0	0	0	0	0	1677	0	0	0	374	0	0	0	0	0	0	0	0	0	554	0	0	0	0	0	0	0	0	0	0	0	0	0	0	0
trna13_LysCTT_14_-_58706613_58706685@13.42.30__1_0_3	12	38	25	100	321	12	351	97	83	7	46	20	17	73	27	90	26	13	27	34	16	27	41	21	21	32	21	64	13	21	75	97	23	79	9	9	9	15	52	56	41	63	59	117	7	15	16	25	17
trna11_GluTTC_15_-_26327381_26327452@32.67.36__1_0_2	28	1	3	3	13	2	3	0	6	29	4	0	0	15	3	2	26	5	11	0	7	21	9	0	3	11	3	18	11	5	10	1	2	0	12	12	0	9	13	44	1	15	2	11	15	10	6	4	3
trnaMT_LysTTT_MT_+_8294_8363@2.29.28__1_0_2	196	147	0	0	0	0	0	0	0	227	24	300	218	14	190	99	54	160	129	5	206	414	28	62	126	51	287	700	283	7	16	406	125	25	92	158	24	224	26	57	22	38	398	84	149	60	188	15	279
trna116_GluCTC_1_-_145399233_145399304@25.49.25__1_0_8	16	114	25	66	78	4	421	83	34	14	41	38	90	36	63	138	46	1911	42	105	49	34	65	57	29	40	27	87	39	22	147	170	69	97	6	18	32	29	57	99	39	66	177	113	13	25	15	60	13
trna121_ThrCGT_6_-_28615984_28616057@60.77.18.CCA__2_0_4	29	25	9	17	5	0	255	24	0	3	30	103	70	39	48	34	2	12	47	13	8	26	12	60	30	35	91	145	33	23	38	59	56	86	22	8	7	65	37	2	3	21	349	58	17	9	11	17	62
trna10_LysCTT_16_+_3241501_3241573@12.33.22__1_0_4	3	1	4	11	6	0	76	8	0	4	1	7	9	21	2	14	3	4	8	2	3	3	6	15	3	2	13	8	7	2	7	18	5	1	5	10	7	32	3	5	1	8	69	15	8	3	2	1	8
trnaMT_GlnTTG_MT_-_4329_4400@1.24.24__1_0_2	96	117	21	31	22	10	147	36	11	76	3	224	57	10	50	50	8	117	14	12	158	78	10	23	39	46	127	52	277	2	11	22	62	4	45	122	23	40	11	23	5	8	938	40	357	3	28	6	121
trna143_LysTTT_6_-_27559593_27559665@16.32.17__1_0_8	52	115	82	80	22	5	802	112	7	0	69	148	135	69	41	165	9	31	74	39	20	13	20	58	57	54	32	73	44	43	136	576	59	86	54	42	100	32	149	21	1	107	437	139	17	16	15	54	48
trnaMT_GluTTC_MT_-_14674_14742@35.67.33__1_0_2	607	224	38	158	410	22	326	103	77	1134	24	1062	750	132	189	97	527	843	89	0	774	1479	111	49	165	119	694	1175	880	53	131	105	106	24	251	512	73	240	59	69	99	425	1925	148	898	44	235	34	1709
trna10_GluCTC_3_-_103879524_103879595@22.42.21__1_1_9	0	8	2	8	4	0	60	7	3	0	3	3	5	11	5	17	3	82	11	6	3	1	4	10	3	0	2	9	0	4	30	53	9	12	4	2	3	3	12	6	4	13	24	10	1	5	0	8	1
trnaMT_MetCAT_MT_+_4402_4469@31.66.36__1_0_1	8	31	2	2	4	0	0	0	5	44	0	0	0	2	8	0	4	7	17	0	21	118	2	0	4	12	25	261	46	0	1	0	15	0	46	86	15	79	10	24	1	1	1	4	452	2	20	1	18
trnaMT_GluTTC_MT_-_14674_14742@44.67.24__1_0_2	29	11	0	9	10	1	39	3	1	17	2	30	43	13	8	20	43	13	14	0	25	37	14	6	16	4	37	35	25	5	9	17	8	4	8	23	24	10	2	7	5	44	359	14	22	6	3	1	52
trnaMT_GluTTC_MT_-_14674_14742@26.58.33__1_0_2	47	14	6	5	22	1	12	1	7	83	1	42	17	9	15	1	84	64	8	0	51	111	17	3	12	11	84	120	94	12	10	7	21	1	20	26	7	33	11	11	5	63	72	8	77	4	18	0	90
trna108_AlaAGC_6_-_28763741_28763812@58.75.18.CCA__1_0_1	219	1068	220	527	146	15	4496	798	41	24	679	1091	1081	853	452	857	129	541	1547	759	288	420	405	1088	655	349	1051	1630	357	435	1444	1875	1002	1769	360	187	284	1384	801	86	44	539	1515	1064	374	77	181	471	585
trnaMT_IleGAT_MT_+_4263_4331@27.58.32__1_0_1	29	10	6	18	32	2	7	10	10	29	2	43	14	3	20	9	15	31	11	0	48	90	1	5	11	4	34	115	39	0	2	5	6	0	22	24	2	17	2	6	2	2	10	12	50	1	13	2	48
trnaMT_ProTGG_MT_-_15956_16023@40.69.30.C__1_0_1	109	109	5	33	105	1	134	28	34	116	2	207	99	16	53	42	13	90	14	6	125	211	12	22	20	31	225	198	150	4	5	82	78	22	65	133	30	33	61	66	0	12	585	151	308	4	76	14	297
trnaMT_LeuTAG_MT_+_12266_12336@16.31.16__1_0_1	60	30	7	8	1	2	226	21	6	3	2	113	233	2	59	22	5	19	22	4	8	16	5	21	38	14	56	124	54	0	0	387	16	0	15	12	21	41	7	0	0	18	745	8	11	2	5	11	55
trna10_AspGTC_12_-_125424193_125424264@52.75.24.CCA__1_0_12	16	4	9	9	20	0	61	8	11	4	11	15	7	12	6	15	0	31	373	0	3	13	6	4	23	1	19	27	13	11	21	69	11	1	13	7	24	3629	15	5	0	2	17	18	7	13	3	0	13
trnaMT_ProTGG_MT_-_15956_16023@44.71.28.CCA__1_0_1	62	203	6	29	48	0	173	31	16	56	13	200	70	5	55	28	9	75	31	41	98	162	5	23	19	13	165	337	93	2	4	64	95	8	45	74	70	93	12	11	3	8	438	19	111	9	40	2	171
trnaMT_IleGAT_MT_+_4263_4331@43.58.16__1_0_1	224	169	24	50	13	2	425	44	4	7	7	285	134	1	115	26	5	156	10	8	80	290	10	28	78	34	646	459	316	1	0	84	33	0	95	135	32	134	8	4	1	14	2226	27	97	4	104	12	429
trna11_GluTTC_15_-_26327381_26327452@4.33.30__1_0_2	10	2	5	9	24	1	30	1	4	4	3	23	12	24	2	6	12	9	5	9	9	5	12	2	5	9	9	22	8	6	16	15	1	5	3	1	1	1	2	2	8	10	9	5	4	11	0	1	5
trna116_GluCTC_1_-_145399233_145399304@24.49.26__1_0_8	32	294	54	159	256	21	935	155	89	59	52	127	259	190	130	448	109	208	154	400	97	159	208	144	130	160	66	426	87	40	538	443	224	257	46	50	220	92	244	362	164	193	538	336	30	43	50	169	22
trnaMT_AsnGTT_MT_-_5657_5729@35.70.36__1_0_2	46	15	24	36	201	10	61	2	147	32	21	3	2	93	30	6	35	12	157	0	8	73	29	3	19	29	108	271	129	4	35	2	67	0	100	59	12	386	168	268	1	4	3	222	105	4	70	5	7
trna13_ValCAC_19_-_4724647_4724719@59.76.18.CCA__1_0_1	35	14	29	40	15	2	211	33	5	3	61	69	68	57	28	32	7	45	99	16	52	53	52	53	41	43	148	100	22	81	38	130	29	47	27	23	12	47	24	5	0	18	386	102	26	25	12	28	100
trna146_GlnCTG_6_-_27515531_27515602@15.40.26__1_0_7	15	59	22	80	119	10	430	101	37	27	40	61	90	100	28	225	30	54	20	53	36	20	35	73	23	53	23	48	41	34	160	145	30	255	32	32	24	14	91	102	79	130	253	253	53	11	29	103	24
trnaMT_PheGAA_MT_+_577_647@39.58.20__1_0_1	6	5	2	11	13	2	77	6	0	0	42	13	12	22	3	17	1	5	17	9	6	13	6	15	11	8	12	13	9	8	13	57	5	14	4	5	5	30	14	4	6	39	65	83	2	8	8	8	15
trna15_ValAAC_5_-_180615416_180615488@3.33.31__1_0_1	88	207	28	68	137	8	330	101	55	36	38	236	696	87	44	117	253	101	14	35	141	239	67	133	15	100	114	381	60	17	42	1171	25	66	124	74	26	25	98	75	78	407	716	166	117	20	125	115	366
trna146_GlnCTG_6_-_27515531_27515602@17.39.23__1_0_7	26	92	48	119	116	10	734	89	35	11	56	59	120	83	46	257	34	57	44	70	24	27	82	58	97	39	11	69	42	71	211	443	61	122	34	36	89	22	121	153	80	201	710	238	31	61	28	78	32
trnaMT_GluTTC_MT_-_14674_14742@34.72.39.CCA__1_0_2	0	0	0	0	0	0	0	963	0	0	0	3748	5467	0	0	0	0	0	0	1	0	0	0	430	0	0	0	0	0	0	0	0	0	244	0	0	0	0	0	0	0	0	0	0	0	0	0	0	0
trna116_GluCTC_1_-_145399233_145399304@38.75.38.CCA__2_0_9	0	0	0	0	0	0	0	34	0	0	0	172	171	0	0	0	0	0	0	26	0	0	0	21	0	0	0	0	0	0	0	0	0	35	0	0	0	0	0	0	0	0	0	0	0	0	0	0	0
trna10_ValCAC_5_-_180649395_180649467@55.76.22.CCA__2_0_14	45	51	103	260	414	115	874	324	96	32	171	256	138	195	73	307	25	38	134	56	18	86	119	278	108	79	37	155	66	175	541	378	223	614	36	19	21	43	168	251	103	44	154	322	114	374	24	80	43
trnaMT_ProTGG_MT_-_15956_16023@37.71.35.CCA__1_0_1	0	0	0	0	0	0	0	42	0	0	0	191	129	0	1	0	1	0	0	57	0	0	0	15	0	1	2	1	1	0	0	0	0	47	0	0	0	0	0	0	0	1	0	1	0	0	1	0	1
trna10_LysCTT_16_+_3241501_3241573@1.35.35__1_0_3	1	1	2	3	1	1	2	345	0	4	0	1384	940	0	0	3	2	2	7	314	0	36	2	360	1	2	3	35	2	1	4	0	0	583	2	2	1	3	0	3	0	1	7	3	3	0	4	0	5
trnaMT_CysGCA_MT_-_5761_5826@1.24.24__1_0_1	607	283	66	279	261	26	1235	169	83	645	7	1697	1597	13	271	117	52	634	26	41	670	502	54	177	179	106	392	678	1103	5	17	693	175	9	306	374	8	72	43	71	37	96	7498	84	478	47	161	27	1161
trna34_IleAAT_17_-_8130309_8130382@60.77.18.CCA__1_0_1	3	6	6	9	2	0	107	7	3	0	14	19	23	13	21	13	1	16	37	1	5	10	7	13	21	8	51	58	6	11	18	17	3	13	8	5	1	36	8	0	0	7	159	28	4	1	1	2	20
trnaMT_GluTTC_MT_-_14674_14742@35.64.30__1_0_2	21	9	2	3	12	1	16	4	1	34	1	38	23	3	12	2	7	51	2	0	21	42	2	3	11	4	31	29	44	4	0	2	4	0	10	23	5	10	1	4	1	6	210	2	47	2	7	0	69
trnaMT_LeuTAG_MT_+_12266_12336@23.38.16__1_0_1	24	0	3	1	0	1	21	11	0	3	0	221	276	0	12	2	0	11	0	5	5	2	0	7	12	0	30	17	38	0	0	61	2	1	1	15	2	0	0	0	1	5	404	2	6	1	1	0	41
trnaMT_MetCAT_MT_+_4402_4469@49.71.23.CCA__1_0_1	43	43	5	9	10	0	70	4	6	20	1	71	81	0	25	8	7	17	37	7	19	106	3	3	15	11	54	147	31	0	1	37	24	1	15	12	10	76	1	7	1	1	330	13	117	7	8	9	65
trna111_HisGTG_1_-_147774845_147774916@17.32.16__1_0_9	5	5	5	9	1	1	162	16	0	0	6	11	15	14	9	19	0	0	15	1	1	1	2	8	12	4	10	18	8	12	13	54	21	19	1	2	10	7	11	0	1	17	75	26	3	1	3	5	6
trna2_GlyGCC_21_-_18827107_18827177@1.30.30__1_0_5	104	82	66	171	356	16	353	69	101	85	24	99	141	202	48	133	76	156	241	26	95	168	63	35	121	76	106	302	126	8	146	73	53	45	48	31	42	118	116	105	53	56	117	137	87	39	39	60	140
trnaMT_SerGCT_MT_+_12207_12265@11.46.36__1_0_1	888	135	157	120	372	79	103	0	488	2128	18	2	4	518	220	9	1468	534	157	0	420	5723	127	0	834	295	559	4691	1817	44	120	41	168	0	379	403	155	534	291	628	396	449	165	182	701	129	636	18	411
trnaMT_GlyTCC_MT_+_9991_10058@15.50.36__1_0_1	155	23	12	6	26	3	10	3	16	127	1	29	10	0	27	1	10	51	21	0	40	195	3	0	59	9	213	300	124	0	0	1	114	0	28	44	7	21	4	36	1	5	10	1	60	6	35	4	60
trna10_ValCAC_5_-_180649395_180649467@60.75.16.CC__2_0_14	1402	1078	681	717	302	40	7832	1262	70	21	2062	3610	3791	1124	2027	1371	314	1005	1038	917	716	473	519	1740	926	1408	2321	3331	809	920	1600	7953	1881	1946	578	539	397	737	942	79	59	880	4397	1613	404	271	296	1627	1604
trna14_LysTTT_11_-_59327808_59327880@1.36.36__1_0_6	24	28	6	17	41	0	19	0	15	9	11	14	13	18	12	7	15	15	125	6	22	35	21	2	17	17	26	35	24	12	35	21	22	10	27	17	7	110	20	24	3	10	8	34	38	11	12	14	26
trna10_LysCTT_16_+_3241501_3241573@7.33.27__1_0_4	7	9	2	13	13	1	44	3	8	3	2	13	16	6	10	8	6	4	2	3	6	11	3	6	2	10	9	24	6	5	3	18	3	5	4	9	1	4	2	4	1	7	48	10	9	2	3	2	10
trnaMT_SerGCT_MT_+_12207_12265@2.32.31__1_0_1	29	6	3	16	20	0	18	4	7	31	1	35	37	2	11	4	18	18	8	2	31	73	1	13	7	3	35	82	32	0	3	8	4	1	14	25	1	15	1	4	2	8	33	3	34	5	13	1	30
trnaMT_PheGAA_MT_+_577_647@1.19.19__1_0_1	327	168	85	162	90	15	1043	125	32	27	34	310	299	20	188	115	28	246	0	4	108	284	29	75	226	83	239	765	180	14	34	463	220	26	117	93	31	300	43	12	15	96	789	107	146	121	125	30	223
trna127_ThrTGT_6_-_28442329_28442402@60.77.18.CCA__1_0_1	274	349	179	148	35	19	1200	279	12	4	542	1076	316	258	227	247	32	237	271	103	80	118	147	338	277	237	232	358	125	333	598	802	240	461	187	151	110	204	170	21	16	249	316	642	119	92	58	349	209
trna15_ValAAC_5_-_180615416_180615488@2.32.31__1_0_1	10	8	9	32	88	4	83	17	24	2	14	10	13	24	10	34	23	10	12	18	5	20	13	7	6	8	6	24	10	41	26	45	6	25	9	10	1	6	21	20	3	30	56	49	9	10	15	19	12
trna128_GlyGCC_6_-_27870686_27870756@18.48.31__1_0_12	2	0	2	10	31	1	20	3	7	2	3	3	14	4	3	8	1	16	68	0	5	11	16	1	18	2	7	25	14	3	21	242	6	1	2	7	18	56	9	10	2	13	30	9	5	9	1	0	6
trnaMT_GluTTC_MT_-_14674_14742@40.64.25__1_0_2	31	19	3	9	12	0	27	3	5	65	1	68	41	11	9	5	8	59	4	0	42	96	7	4	13	7	60	61	65	1	4	18	13	0	13	41	8	33	4	3	2	15	796	13	81	1	12	0	123
trnaMT_ProTGG_MT_-_15956_16023@51.70.20.CC__1_0_1	148	174	5	41	15	2	275	35	11	25	7	369	263	7	65	21	8	127	20	16	89	190	10	21	61	22	265	510	157	2	0	165	98	3	80	168	59	84	22	9	0	17	2218	37	115	4	93	4	408
trnaMT_GluTTC_MT_-_14674_14742@36.65.30__1_0_2	53	32	2	17	15	4	32	5	0	47	1	64	47	11	19	11	164	67	38	0	78	80	30	7	55	9	113	110	54	12	26	35	19	3	16	32	10	22	6	6	24	146	213	25	52	12	12	1	108
trnaMT_IleGAT_MT_+_4263_4331@27.51.25__1_0_1	24	34	11	21	43	2	108	18	14	24	12	42	5	11	7	22	4	28	6	5	21	42	3	12	11	6	44	41	21	1	8	13	4	8	8	13	2	23	18	17	2	2	104	20	29	6	18	11	27
trna10_GluCTC_3_-_103879524_103879595@17.42.26__1_1_9	15	57	23	38	103	16	282	58	27	3	26	22	130	47	51	155	61	57	64	81	15	47	55	34	32	36	9	111	17	29	239	311	39	87	13	12	16	28	65	88	54	104	91	106	7	17	14	63	4
trnaMT_GlnTTG_MT_-_4329_4400@1.27.27__1_0_2	33	31	3	10	13	2	38	3	4	33	6	71	33	13	7	20	15	29	4	5	30	27	3	7	5	11	29	31	59	1	3	7	10	5	11	25	8	15	2	6	3	8	165	12	133	2	9	5	31
trna27_GlyCCC_2_-_70476123_70476193@59.74.16.CCA__1_0_2	37	48	65	25	7	3	338	79	1	0	42	119	90	62	40	104	1	54	87	46	7	8	10	60	39	32	53	39	28	42	94	164	40	51	10	11	32	28	34	2	2	106	196	57	7	5	7	24	25
trnaMT_GluTTC_MT_-_14674_14742@45.70.26.C__1_0_2	14	7	1	6	12	0	23	3	1	22	4	45	43	6	4	12	17	11	15	0	19	36	7	4	2	5	9	18	16	1	7	69	5	8	14	22	4	22	19	4	13	50	222	16	36	6	1	5	31
trna116_GluCTC_1_-_145399233_145399304@1.36.36__1_0_8	9605	4070	2669	4906	12318	2363	4841	587	3025	7681	987	629	821	3701	6801	812	3858	14611	7207	434	4467	13646	2423	344	5913	3602	8858	12951	12328	451	2124	1405	5388	555	5847	8013	6591	12081	4419	11507	2607	3488	2843	4822	13746	2966	3064	1963	8328
trna4_ArgTCT_17_+_8024243_8024330@59.75.17.CC__1_0_1	67	51	23	25	8	2	305	36	1	3	43	249	210	40	107	62	3	93	21	11	28	23	17	41	62	25	166	176	27	23	25	337	112	71	34	37	7	41	18	4	0	9	353	90	31	5	11	32	172
trna14_LysTTT_11_-_59327808_59327880@3.28.26__1_0_6	3	12	2	2	9	3	30	15	3	1	4	23	17	3	5	14	2	6	2	5	15	9	0	12	4	4	7	23	2	2	9	88	5	11	6	6	0	7	9	6	1	1	63	8	9	2	5	4	7
trnaMT_SerGCT_MT_+_12207_12265@2.26.25__1_0_1	93	35	8	13	24	1	57	5	9	58	3	78	78	6	39	14	5	86	15	6	44	145	3	13	25	13	134	239	67	0	1	36	33	1	17	20	6	106	1	7	2	4	518	7	23	9	16	4	95
trnaMT_HisGTG_MT_+_12138_12206@19.52.34__1_0_1	1	1	0	1	5	0	0	8	4	2	0	39	64	3	1	0	28	0	0	24	7	26	2	6	2	1	5	24	6	1	0	2	1	3	0	0	1	2	0	0	0	5	1	4	0	0	1	0	7
trna17_ValTAC_11_-_59318102_59318174@16.31.16__1_0_2	7	21	8	13	1	0	177	37	2	0	2	12	12	11	11	40	1	3	9	4	0	0	0	3	15	7	14	14	6	9	10	40	29	55	2	3	3	13	9	0	0	11	61	22	0	2	2	17	4
trna14_LysTTT_11_-_59327808_59327880@4.33.30__1_0_6	9	6	3	17	15	1	27	11	4	13	2	17	12	14	6	5	7	10	8	1	4	16	4	7	6	9	11	12	11	6	10	27	4	3	9	14	6	10	6	22	3	2	10	9	20	3	6	4	9
trna14_LysTTT_11_-_59327808_59327880@42.73.32__1_0_5	7	5	5	25	28	1	23	10	8	2	4	17	10	18	0	8	12	3	2	2	11	18	4	9	3	6	5	10	4	0	14	10	2	10	7	3	4	7	18	11	2	2	3	54	18	7	7	5	16
trna10_AspGTC_12_-_125424193_125424264@40.75.36.CCA__1_0_12	40	40	15	55	211	7	71	38	29	27	21	61	56	30	33	21	22	55	90	24	44	77	48	20	37	21	66	103	34	19	57	58	49	49	31	37	16	96	29	106	8	30	27	59	98	19	11	26	72
trnaMT_HisGTG_MT_+_12138_12206@28.55.28__1_0_1	31	11	2	0	0	0	17	1	2	35	0	60	33	0	2	3	1	25	3	0	31	74	2	1	2	3	27	80	40	0	0	2	3	0	9	22	0	11	2	0	1	2	279	1	34	2	5	0	49
trna10_AlaCGC_6_+_26553731_26553802@1.23.23__3_0_8	12	7	13	26	16	6	124	6	4	4	19	5	14	23	21	51	11	78	14	12	14	10	22	10	15	7	20	20	9	2	19	44	27	13	9	8	27	4	13	20	5	8	58	45	34	3	4	12	17
trnaMT_SerGCT_MT_+_12207_12265@1.21.21__1_0_1	902	405	129	521	400	37	2148	199	162	495	110	915	918	52	518	182	105	784	415	24	875	1361	95	156	426	135	1139	2254	793	33	120	1217	252	44	203	342	42	823	85	105	55	228	6388	307	339	191	296	70	1510
trna13_ValCAC_19_-_4724647_4724719@1.33.33__1_0_1	942	626	224	527	1410	73	1699	850	498	385	168	834	461	533	575	142	361	178	195	185	543	298	154	327	240	409	652	1314	257	55	207	526	296	283	79	211	39	459	135	117	161	165	149	439	242	69	198	85	624
trna130_GlnTTG_6_-_27763640_27763711@17.40.24__1_0_5	9	54	4	26	21	1	142	32	11	9	7	81	48	12	16	31	6	7	5	63	21	3	6	48	10	13	11	25	18	6	15	42	21	53	12	15	42	9	10	28	9	19	82	41	40	3	15	23	12
trnaMT_ValTAC_MT_+_1602_1670@56.72.17.CCA__1_0_1	534	481	336	679	240	37	6228	1029	75	13	519	1470	1499	1063	504	776	94	366	600	235	186	296	157	914	670	422	765	1419	447	366	533	3248	860	824	249	187	342	649	651	78	60	1304	5886	1794	155	255	273	527	667
trna10_AlaCGC_6_+_26553731_26553802@57.74.18.CC__2_0_7	23	21	15	15	6	0	99	26	2	0	25	71	77	6	40	30	2	28	30	11	15	7	7	11	16	17	48	88	15	14	30	79	22	25	11	9	10	25	14	1	1	8	122	24	14	3	8	26	25
trna10_LysCTT_16_+_3241501_3241573@4.39.36__1_0_3	9	4	7	31	55	6	37	11	12	9	8	7	10	18	6	13	17	29	15	2	4	15	14	1	9	11	15	34	14	9	19	26	12	3	6	8	22	19	25	45	14	28	5	44	8	10	5	11	7
trnaMT_PheGAA_MT_+_577_647@44.73.30.CC__1_0_1	155	1289	104	210	473	34	368	120	136	148	22	319	120	21	274	210	106	273	106	252	511	364	119	110	281	156	540	636	317	2	7	200	548	6	304	390	136	515	131	711	65	62	124	330	903	12	295	196	284
trna116_GluCTC_1_-_145399233_145399304@39.69.31__2_0_10	14	47	5	16	33	1	69	13	6	22	12	36	155	12	23	10	13	51	12	4	47	79	6	8	6	15	38	64	20	8	12	68	10	35	12	26	1	24	8	25	2	25	191	58	27	3	25	4	122
trnaMT_AsnGTT_MT_-_5657_5729@15.50.36__1_0_2	12	2	2	2	3	0	0	0	4	18	5	0	0	23	6	0	37	7	4	0	4	49	5	0	1	14	14	109	24	5	21	0	3	0	6	6	3	3	3	25	0	17	1	8	14	3	13	1	5
trnaMT_SerGCT_MT_+_12207_12265@13.40.28__1_0_1	118	51	10	18	40	6	63	15	14	182	0	147	110	11	39	22	12	136	8	2	100	241	15	8	63	22	154	180	156	3	8	20	11	1	43	81	32	77	4	18	6	8	482	8	182	8	41	9	148
trnaMT_LeuTAG_MT_+_12266_12336@10.31.22__1_0_1	38	38	5	13	15	5	89	26	0	29	0	282	397	3	39	19	6	32	10	21	56	69	11	29	14	14	35	121	64	0	0	268	20	1	17	25	4	15	6	10	6	16	498	13	31	8	17	5	88
trnaMT_GluTTC_MT_-_14674_14742@33.72.40.CCA__1_0_2	0	0	0	0	0	0	0	79	0	0	0	560	714	0	0	0	0	0	0	0	0	0	0	43	0	0	0	0	0	0	0	0	0	2	0	0	0	0	0	0	0	0	0	0	0	0	0	0	0
trna11_GluTTC_15_-_26327381_26327452@37.68.32__1_0_2	15	13	1	13	25	2	31	1	6	6	6	13	17	22	8	9	18	11	6	7	15	9	26	6	5	26	8	20	10	10	24	12	7	3	0	2	4	2	7	5	8	19	17	10	3	6	2	1	22
trnaMT_PheGAA_MT_+_577_647@22.53.32__1_0_1	141	47	6	21	31	3	32	8	14	100	1	88	98	1	21	19	14	73	8	1	50	123	10	4	56	7	54	156	59	1	3	23	25	1	22	99	13	37	2	5	4	12	62	25	97	13	23	9	55
trna3_ArgTCT_11_+_59318767_59318852@60.76.17.CCA__1_0_3	4	14	10	13	2	0	86	21	0	0	18	19	21	11	16	6	0	8	45	4	3	1	1	13	7	5	19	11	11	7	11	27	16	19	3	5	9	40	8	0	0	8	25	27	14	6	2	10	12
trna11_GluTTC_15_-_26327381_26327452@1.33.33__1_0_2	357	251	435	691	1041	281	1008	305	203	294	93	349	354	720	230	272	205	611	266	214	384	279	596	144	643	382	299	473	416	162	771	514	363	143	91	53	91	91	130	303	738	282	287	447	183	377	76	122	211
trnaMT_SerTGA_MT_-_7446_7514@51.72.22.CCA__1_0_2	5	29	1	4	4	0	27	1	1	3	1	5	3	4	3	17	1	4	35	11	6	7	4	1	1	1	6	6	3	1	3	3	3	0	9	11	3	130	5	5	0	0	28	4	22	0	1	6	3
trna152_ValCAC_6_-_27248049_27248121@1.34.34__1_0_1	1	0	0	0	2	0	0	290	0	0	0	424	95	2	0	0	2	0	0	145	0	4	1	113	0	0	1	1	0	0	0	1	2	299	0	0	0	1	1	0	0	2	0	2	1	0	0	0	0
trnaMT_SerGCT_MT_+_12207_12265@2.37.36__1_0_1	58	4	16	8	18	6	11	0	32	134	6	0	0	150	12	0	460	19	15	0	13	312	10	0	65	30	44	340	201	2	6	2	11	0	50	54	12	55	64	104	26	43	6	21	70	11	44	4	18
trnaMT_PheGAA_MT_+_577_647@39.62.24__1_0_1	206	183	41	119	136	29	463	63	45	268	26	486	396	68	127	144	121	235	34	37	291	497	58	172	110	81	286	354	277	17	17	432	45	21	188	383	56	193	26	121	56	126	2123	128	414	36	126	64	370
trnaMT_GluTTC_MT_-_14674_14742@31.72.42.CCA__1_0_2	0	0	0	0	0	0	0	37	0	0	0	193	138	0	0	0	0	0	0	0	0	0	0	31	0	0	0	0	0	0	0	0	0	8	0	0	0	0	0	0	0	0	0	0	0	0	0	0	0
trna10_GluCTC_3_-_103879524_103879595@21.42.22__1_1_9	9	45	20	36	46	4	277	74	19	8	19	22	85	37	29	118	28	29	39	43	15	22	34	29	19	21	5	82	11	15	102	235	26	107	8	8	14	26	62	51	25	77	88	78	12	9	13	35	7
trnaMT_ValTAC_MT_+_1602_1670@40.72.33.CCA__1_0_1	72	82	62	95	161	6	127	25	42	117	52	90	86	123	43	70	64	101	597	28	56	182	62	23	36	64	134	257	112	51	175	90	77	26	91	98	47	797	134	119	47	175	64	192	120	50	36	33	56
trnaMT_ProTGG_MT_-_15956_16023@43.69.27.C__1_0_1	17	20	3	8	5	1	18	0	2	10	1	38	21	1	11	11	1	16	10	1	17	36	0	0	4	1	37	41	25	0	1	10	23	0	9	18	4	42	3	2	1	0	184	7	28	1	10	2	49
trnaMT_HisGTG_MT_+_12138_12206@28.63.36__1_0_1	1400	28	212	110	503	125	54	0	829	4603	7	8	0	80	133	12	933	401	346	0	204	7444	90	1	783	368	577	9028	4388	10	34	4	244	0	1199	1418	202	864	278	639	137	241	50	170	1790	249	1412	3	316
trnaMT_MetCAT_MT_+_4402_4469@44.71.28.CCA__1_0_1	13	20	4	7	4	0	49	9	4	9	1	22	16	4	12	9	7	15	6	4	13	19	4	15	4	1	23	39	9	1	14	5	14	12	10	9	6	15	10	8	1	5	39	13	69	2	7	5	15
trna130_GlnTTG_6_-_27763640_27763711@1.36.36__1_0_3	33	3	62	22	18	61	10	0	92	77	8	0	1	269	12	5	76	20	37	0	4	102	26	0	42	53	15	113	372	6	109	5	54	0	65	22	27	25	338	878	102	30	2	33	109	55	33	5	4
trna100_LeuCAA_6_-_28864000_28864105@1.26.26__1_0_5	5	13	15	32	31	0	58	6	5	3	35	8	9	30	7	52	8	39	39	7	9	8	9	12	18	16	6	21	14	6	24	59	14	11	13	8	18	40	14	22	10	15	68	65	19	12	9	24	18
trnaMT_PheGAA_MT_+_577_647@1.21.21__1_0_1	84	75	10	19	12	3	183	30	3	17	7	99	51	0	40	16	7	49	0	9	30	43	13	18	40	23	59	160	43	0	3	55	49	2	25	31	13	90	4	5	2	4	145	21	40	26	24	11	25
trnaMT_ValTAC_MT_+_1602_1670@48.70.23.C__1_0_1	30	43	0	10	9	2	100	8	6	20	4	46	29	12	27	42	4	22	31	2	29	43	5	12	9	9	72	53	56	1	5	21	95	15	32	49	20	128	6	61	3	6	307	161	49	2	38	2	80
trna16_TyrGTA_14_-_21131351_21131444@59.76.18.CCA__1_0_7	219	67	90	186	73	2	1456	255	18	10	151	711	370	641	179	236	14	285	323	81	175	225	250	400	345	203	924	1207	192	205	279	476	255	553	82	64	90	247	109	12	17	98	2636	485	41	69	54	145	357
trnaMT_GlnTTG_MT_-_4329_4400@1.29.29__1_0_2	1127	437	94	232	480	68	663	162	91	1271	13	1761	1417	34	371	146	114	852	73	38	582	1006	60	143	375	214	563	1133	913	5	37	391	212	21	253	315	123	245	41	97	109	198	3932	93	1821	119	124	35	974
trnaMT_TyrGTA_MT_-_5826_5891@37.55.19__1_0_1	37	17	0	5	3	1	34	4	0	14	0	86	37	2	17	2	4	62	4	1	25	44	0	6	4	5	48	56	46	0	0	6	15	0	24	22	0	21	0	1	6	5	480	2	39	4	7	3	74
trnaMT_GluTTC_MT_-_14674_14742@24.59.36__1_0_2	286	21	64	20	54	15	18	0	179	949	8	1	0	468	27	8	753	80	547	0	50	1312	109	0	183	180	237	1576	833	26	78	3	104	0	316	266	501	918	325	628	75	242	15	109	803	50	223	2	104
trnaMT_ValTAC_MT_+_1602_1670@44.71.28.CC__1_0_1	113	161	15	36	70	8	97	30	22	153	15	221	147	27	63	25	25	118	21	16	327	230	22	32	30	30	249	139	302	6	12	71	73	21	122	347	106	70	13	44	17	34	626	69	409	8	53	26	320
trnaMT_LeuTAG_MT_+_12266_12336@1.36.36__1_0_1	34	0	20	12	52	6	10	0	20	35	4	0	0	7	15	2	35	26	99	0	45	56	7	0	17	12	49	103	66	3	12	3	18	0	24	55	9	208	21	31	11	23	0	32	132	11	37	0	22
trna10_AlaCGC_6_+_26553731_26553802@1.19.19__3_0_8	8	9	11	15	3	4	68	13	0	0	6	24	2	20	18	19	0	36	2	3	6	8	7	6	33	8	25	12	7	1	9	13	23	1	3	1	11	3	2	3	3	7	55	14	3	3	1	4	8
trna8_AlaTGC_12_+_125424512_125424583@31.54.24__1_0_1	4	4	11	15	36	0	135	15	4	4	8	10	33	7	9	34	6	3	28	10	5	3	9	18	5	9	3	22	12	11	58	78	4	36	3	6	9	18	10	24	7	48	22	40	11	2	3	21	2
trnaMT_LeuTAA_MT_+_3230_3304@1.32.32__1_0_1	150	77	30	93	73	38	140	171	20	217	15	826	546	12	63	50	12	155	7	58	137	68	15	160	108	54	73	102	198	5	47	386	40	33	120	67	42	56	18	74	118	42	250	60	426	92	46	15	147
trnaMT_GluTTC_MT_-_14674_14742@39.71.33.CC__1_0_2	2334	918	105	396	1070	63	711	236	246	3045	57	2957	3222	73	763	141	326	2022	273	0	1935	4987	167	127	485	280	1873	4443	1642	24	70	658	659	44	798	1756	244	946	145	241	61	175	3263	244	3773	135	586	71	4801
trna146_GlnCTG_6_-_27515531_27515602@17.40.24__1_0_7	44	135	13	76	78	5	388	85	37	30	30	128	102	50	59	125	21	41	17	93	95	33	37	70	33	40	34	87	76	24	69	119	59	111	39	62	70	27	45	84	31	76	404	134	90	10	45	75	58
trna10_LysCTT_16_+_3241501_3241573@4.32.29__1_0_3	51	55	40	186	327	16	618	99	71	42	50	103	128	150	57	235	140	53	64	51	39	80	60	31	80	50	45	204	21	45	154	382	49	63	26	20	44	40	92	111	73	174	390	156	40	72	23	48	53
trnaMT_GluTTC_MT_-_14674_14742@27.62.36__1_0_2	2195	57	397	187	786	233	84	0	1140	6971	37	5	4	537	239	27	1970	639	1199	0	327	9088	311	0	1186	776	1199	11455	5091	59	189	1	422	0	1689	1299	553	1735	509	1203	431	592	90	510	3400	296	1751	14	770
trnaMT_AlaTGC_MT_-_5587_5655@37.72.36.CCA__1_0_2	55	17	3	5	26	1	13	6	16	38	1	19	17	2	9	2	6	16	16	0	13	65	4	2	10	10	39	113	63	0	3	1	21	0	17	25	3	53	4	8	5	4	6	9	37	7	14	0	17
trnaMT_LeuTAG_MT_+_12266_12336@21.40.20__1_0_1	547	0	19	49	19	13	294	209	9	89	2	3493	2037	5	117	22	11	403	5	37	362	381	14	178	152	59	456	503	313	2	24	206	62	49	85	210	43	42	10	3	27	70	2596	37	301	38	55	18	450
trnaMT_LeuTAA_MT_+_3230_3304@1.41.41__1_0_1	0	0	0	0	0	0	0	46	0	0	0	148	97	0	0	0	0	0	0	16	0	0	0	43	0	0	0	0	0	0	0	0	0	18	0	0	0	0	0	0	0	0	0	0	0	0	0	0	0
trnaMT_AsnGTT_MT_-_5657_5729@17.40.24__1_0_2	51	29	3	8	7	1	34	6	5	48	1	67	19	8	18	11	3	60	6	2	36	129	1	6	4	8	56	66	58	0	2	12	9	3	13	31	1	35	0	5	0	2	585	11	86	1	15	1	122
trnaMT_PheGAA_MT_+_577_647@52.74.23.CCA__1_0_1	6	32	6	7	14	0	78	11	5	3	7	41	15	2	7	31	4	10	18	18	8	17	14	14	9	7	9	23	7	0	3	16	20	2	12	17	7	79	16	22	1	14	46	21	39	0	5	6	16
trna2_GlyGCC_21_-_18827107_18827177@3.32.30__1_0_5	37	20	4	33	88	2	112	23	18	33	13	36	58	52	16	17	45	74	50	10	112	24	14	8	78	17	112	169	53	6	40	74	10	10	9	7	13	46	20	31	5	112	29	46	22	14	19	7	133
trna16_ValTAC_11_-_59318460_59318532@55.75.21.CC__1_0_3	36	80	54	120	123	12	772	105	34	9	80	129	107	128	123	184	5	52	44	31	25	57	42	112	64	77	32	178	49	38	69	146	306	161	45	37	12	67	74	128	8	21	110	255	30	46	39	96	30
trna11_GluTTC_15_-_26327381_26327452@3.30.28__1_0_2	8	13	6	14	46	4	91	22	19	5	11	15	10	8	13	27	11	8	10	11	7	9	5	4	4	13	7	22	5	8	35	52	3	20	1	3	1	5	3	14	9	24	14	17	11	3	1	14	5
trnaMT_LysTTT_MT_+_8294_8363@2.51.50__1_0_2	0	0	0	0	0	0	0	1	0	0	0	100	80	0	0	0	0	0	0	105	0	0	0	6	0	0	0	0	0	0	0	0	0	16	0	0	0	0	0	0	0	0	0	0	0	0	0	0	0
trnaMT_GlnTTG_MT_-_4329_4400@57.74.18.CC__1_0_2	57	135	6	10	1	0	49	8	0	4	2	118	24	0	23	5	0	44	8	1	71	32	2	10	11	6	217	71	125	0	0	6	19	0	0	79	5	36	1	0	0	0	559	7	82	0	35	0	0
trna119_LysCTT_1_-_145395522_145395594@3.33.31__1_0_5	48	106	10	24	92	7	103	17	21	64	17	146	344	39	38	56	61	45	189	45	88	144	42	28	36	27	89	158	39	105	54	602	39	27	143	115	19	172	25	35	10	183	218	91	264	34	42	29	173
trnaMT_GluTTC_MT_-_14674_14742@45.71.27.CC__1_0_2	241	137	9	28	64	4	130	33	12	369	9	598	555	6	68	39	30	240	29	0	288	428	25	26	67	28	223	333	169	5	7	373	63	5	136	301	36	127	23	31	17	60	1681	53	647	21	44	13	581
trnaMT_LeuTAA_MT_+_3230_3304@1.34.34__1_0_1	0	0	0	0	3	1	1	56	2	0	0	167	144	0	0	0	0	1	0	41	5	0	0	62	1	1	1	5	3	0	0	1	1	36	0	0	0	0	1	1	0	0	0	0	0	0	0	0	2
trnaMT_CysGCA_MT_-_5761_5826@38.68.31.CC__1_0_1	222	165	0	0	0	0	0	0	0	351	5	227	123	1	46	7	17	151	35	4	247	347	11	16	31	38	329	209	432	0	0	18	49	3	150	273	9	145	8	16	4	2	443	17	376	6	107	6	267
trna116_GluCTC_1_-_145399233_145399304@16.51.36__1_0_8	8	4	4	21	39	4	11	0	7	31	1	0	0	81	9	3	38	29	23	0	4	106	13	0	14	14	8	32	31	0	18	13	7	0	23	5	26	60	129	69	5	17	2	22	11	8	7	4	2
trna146_GlnCTG_6_-_27515531_27515602@19.54.36__1_0_6	136	98	50	185	542	18	173	20	136	232	76	74	30	146	142	26	131	236	77	33	345	348	125	30	125	81	233	499	249	82	91	102	164	9	138	201	97	142	110	156	22	89	68	161	201	70	134	23	261
trna2_GlyGCC_21_-_18827107_18827177@53.74.22.CCA__1_0_5	103	201	57	235	314	13	1435	339	100	78	625	957	384	442	142	290	134	108	233	46	67	402	219	515	223	161	58	1023	64	128	1134	407	460	2120	66	22	42	256	540	517	21	70	312	473	118	192	28	187	47
trnaMT_SerGCT_MT_+_12207_12265@1.18.18__1_0_1	507	168	75	142	52	5	945	147	24	30	22	710	559	11	287	79	19	279	201	10	206	333	19	75	240	52	431	729	274	5	22	629	121	13	74	107	12	490	17	7	7	53	2894	66	63	26	103	24	507
trna10_LysCTT_16_+_3241501_3241573@6.32.27__1_0_4	11	13	11	18	62	6	172	28	20	9	10	12	13	12	10	38	9	7	23	5	4	23	11	4	14	9	4	45	3	6	7	48	7	18	5	3	6	17	9	15	5	13	64	28	9	9	2	4	9
trnaMT_SerTGA_MT_-_7446_7514@1.26.26__1_0_2	180	108	18	47	71	6	222	40	25	139	11	186	151	45	82	86	116	85	188	23	105	193	30	48	47	64	207	329	140	22	43	64	81	21	54	58	14	285	19	59	34	83	844	77	155	20	49	14	118
trna114_ArgCCG_6_-_28710729_28710801@34.54.21__1_0_3	4	8	8	16	9	5	131	17	2	1	5	13	14	15	14	37	1	7	13	4	3	3	2	19	21	4	14	12	13	3	20	98	19	35	4	5	6	3	13	12	6	5	59	34	6	13	0	8	7
trna146_GlnCTG_6_-_27515531_27515602@8.40.33__1_0_7	4	11	8	70	64	2	63	48	18	18	11	52	34	27	10	42	3	9	5	38	10	1	15	21	12	18	7	8	33	7	68	69	22	63	16	9	5	2	33	59	18	74	15	48	10	5	4	16	8
trnaMT_MetCAT_MT_+_4402_4469@50.71.22.CCA__1_0_1	23	46	7	7	14	0	56	7	2	10	0	94	53	1	21	9	6	24	31	23	21	52	2	15	6	13	46	97	53	0	4	20	22	3	15	24	7	61	9	7	2	13	212	11	87	3	3	13	57
trna10_LysCTT_16_+_3241501_3241573@1.28.28__1_0_9	8	10	2	19	18	0	48	13	3	4	5	9	9	11	5	17	5	31	132	4	5	15	8	10	10	5	20	28	9	5	18	14	3	4	5	5	6	116	2	7	4	4	76	11	6	6	2	0	27
trna152_ValCAC_6_-_27248049_27248121@1.33.33__1_0_1	27096	13263	5119	16218	31573	2382	40855	11358	10035	13990	4681	22217	12049	23678	8377	2872	14941	10230	1884	3183	9532	11296	4075	5478	7680	3150	12377	22807	8387	1068	7740	7365	14457	6085	3184	6341	1821	2002	4668	4210	7700	7115	2093	17896	8065	1723	5951	3221	23653
trna168_TrpCCA_6_-_26331672_26331743@54.75.22.CCA__1_0_5	4	9	16	40	29	6	128	13	7	0	11	19	14	20	11	54	5	2	25	12	4	4	7	3	9	10	0	18	10	7	70	54	14	28	6	0	2	6	44	33	8	12	12	54	9	11	1	21	2
trna111_HisGTG_1_-_147774845_147774916@2.34.33__1_0_9	9	2	8	14	32	8	15	1	14	21	7	12	7	49	2	1	11	13	14	4	6	18	25	0	33	15	6	33	19	6	22	8	10	3	3	4	7	5	12	47	34	31	12	27	37	17	5	1	8
trnaMT_GluTTC_MT_-_14674_14742@47.66.20__1_0_2	31	26	3	5	2	0	48	2	0	5	3	40	34	6	13	8	5	36	1	0	16	19	6	3	0	10	27	21	39	2	2	11	8	1	8	19	4	6	5	3	5	9	572	11	12	0	3	3	63
trna10_SerGCT_15_-_40886023_40886104@69.85.17.CCA__1_0_6	127	89	69	45	7	8	409	61	0	0	118	151	62	105	218	105	8	476	84	38	25	18	30	60	51	72	193	165	65	73	60	104	152	59	45	22	58	49	36	3	6	45	445	98	23	12	5	47	56
trna13_GlyCCC_17_+_19764175_19764245@1.32.32__1_0_1	12	9	0	6	25	3	45	8	152	9	3	9	4	6	6	3	16	3	4	0	11	13	0	1	5	2	5	60	1	2	1	20	5	5	2	2	2	3	0	3	3	4	7	11	5	2	46	2	32
trnaMT_GluTTC_MT_-_14674_14742@41.68.28__1_0_2	29	18	3	13	30	1	29	7	4	44	1	92	44	10	10	8	10	41	10	0	54	80	3	7	17	4	53	56	68	1	10	18	12	4	17	41	13	37	8	10	4	22	407	13	95	4	9	1	140
trnaMT_ProTGG_MT_-_15956_16023@28.63.36__1_0_1	224	60	15	12	63	13	5	0	25	221	3	0	0	5	40	0	32	89	25	0	90	289	12	0	35	54	103	399	250	0	5	3	134	0	231	169	52	48	5	57	10	19	8	27	802	21	81	2	98
trna10_GluCTC_3_-_103879524_103879595@19.42.24__1_1_9	3	10	5	15	55	5	149	45	19	2	16	7	38	17	24	40	13	13	17	46	4	5	10	8	8	8	5	30	1	17	31	52	21	48	3	4	9	8	26	24	9	11	24	43	4	5	3	22	1
trnaMT_IleGAT_MT_+_4263_4331@30.51.22__1_0_1	30	18	5	16	13	3	62	14	2	7	4	35	13	3	8	7	4	32	4	0	20	53	0	1	5	7	56	44	35	0	3	14	3	0	20	11	2	25	3	5	1	1	167	11	20	0	13	5	32
trna1_GlnCTG_6_+_18836402_18836473@57.75.19.CCA__1_0_6	10	13	14	29	7	1	136	11	2	1	15	18	17	16	18	40	4	32	10	6	3	9	13	13	23	4	16	22	11	15	24	80	16	10	12	5	41	10	11	3	1	11	157	22	7	9	0	11	11
trna128_GlyGCC_6_-_27870686_27870756@3.38.36__1_0_7	12	1	5	1	6	7	0	0	14	15	1	0	0	29	2	0	44	4	15	0	1	55	1	0	15	12	3	93	28	1	6	0	3	0	5	3	13	6	19	34	13	18	0	2	9	8	7	0	2
trnaMT_LeuTAG_MT_+_12266_12336@16.32.17__1_0_1	33	0	12	7	1	0	143	23	1	0	4	74	64	1	21	5	3	25	6	5	9	18	2	21	18	8	62	52	42	2	3	94	22	3	25	16	9	28	3	1	0	11	316	6	3	0	8	8	25
trna111_HisGTG_1_-_147774845_147774916@3.30.28__1_0_9	11	13	9	50	132	7	261	28	18	10	27	12	31	38	10	96	7	12	7	11	3	16	16	11	20	15	9	22	12	22	44	99	11	22	7	2	5	8	19	29	17	47	75	56	8	5	8	17	9
trnaMT_LeuTAG_MT_+_12266_12336@8.32.25__1_0_1	68	0	9	19	11	2	48	19	5	101	3	337	182	3	23	10	7	120	4	8	98	92	1	16	32	11	114	49	292	1	2	191	21	3	36	123	12	18	6	18	8	13	661	13	196	5	7	0	163
trnaMT_GlnTTG_MT_-_4329_4400@1.35.35__1_0_2	4	0	3	1	20	0	4	68	30	13	0	204	254	3	1	1	49	10	0	69	4	152	0	23	4	5	7	211	13	3	4	0	5	44	1	1	1	0	0	1	2	4	6	2	6	1	19	1	9
trnaMT_GluTTC_MT_-_14674_14742@35.63.29__1_0_2	65	29	4	8	16	0	34	1	3	67	0	77	33	5	22	4	11	49	5	0	61	140	5	6	14	12	76	81	68	1	2	8	6	1	14	35	9	38	1	2	4	5	369	6	106	0	12	3	146
trnaMT_TyrGTA_MT_-_5826_5891@21.56.36__1_0_1	108	24	7	9	13	4	4	1	18	121	3	8	8	12	9	3	39	29	5	0	52	174	4	1	21	28	42	280	103	0	4	1	18	0	35	128	18	30	14	33	13	12	11	15	238	4	42	6	45
trnaMT_ThrTGT_MT_+_15888_15953@31.66.36__1_0_1	17	216	117	107	538	32	150	2	199	750	0	0	6	22	202	19	186	289	164	0	467	1560	63	0	111	150	0	1969	0	29	89	72	124	2	248	0	8	633	58	0	61	141	78	83	602	53	297	22	430
trna10_SerGCT_15_-_40886023_40886104@68.84.17.CC__1_0_6	208	76	32	58	12	9	605	87	7	3	53	617	414	134	223	78	11	229	27	19	53	65	45	120	80	63	473	480	104	44	18	353	265	104	51	46	60	54	27	4	3	26	1400	251	45	18	17	72	322
trna11_GluTTC_15_-_26327381_26327452@54.74.21.CC__1_0_2	12	2	11	26	26	4	173	7	7	4	12	26	19	13	18	10	1	11	45	1	0	10	2	3	12	6	12	63	10	13	12	89	26	11	2	1	0	9	3	8	0	2	67	9	1	11	0	3	10
trnaMT_HisGTG_MT_+_12138_12206@47.72.26.CCA__1_0_1	26	43	3	5	21	0	44	9	1	23	0	100	46	1	10	7	4	9	25	7	30	65	4	5	6	12	37	85	51	0	2	9	16	3	8	7	4	91	4	5	2	5	122	0	44	3	9	4	21
trnaMT_GluTTC_MT_-_14674_14742@36.67.32__1_0_2	221	113	29	98	228	12	216	78	56	318	25	483	490	173	95	69	1370	315	115	0	676	584	233	45	214	76	486	840	323	117	321	187	86	50	94	178	27	90	79	96	164	1138	796	141	311	78	71	29	675
trna101_AlaAGC_6_-_28831462_28831533@55.75.21.CCA__1_0_3	50	23	8	17	16	1	84	11	3	5	22	46	38	21	16	25	9	11	57	19	10	11	21	14	9	30	15	33	13	7	43	62	35	65	15	13	9	55	22	15	5	52	48	41	36	24	6	8	21
trna143_LysTTT_6_-_27559593_27559665@14.32.19__1_0_8	81	204	133	212	62	9	1419	184	15	4	98	239	169	97	94	416	18	82	228	119	44	67	82	172	90	72	62	171	93	61	323	645	137	123	130	112	252	151	228	47	20	122	801	219	50	42	35	77	90
trna13_LysCTT_14_-_58706613_58706685@16.42.27__1_0_3	12	18	9	31	89	5	131	30	18	5	15	19	20	20	20	66	8	6	15	13	9	19	8	9	16	15	18	22	6	9	17	94	17	27	4	10	6	7	22	22	8	24	53	71	9	12	6	15	8
trna10_AspGTC_12_-_125424193_125424264@50.75.26.CCA__1_0_12	1	5	5	61	53	5	136	61	13	22	3	74	45	18	4	67	9	44	45	12	38	33	16	26	40	3	37	47	35	23	63	97	17	69	29	55	131	108	29	36	0	5	72	52	5	57	10	3	42
trna14_ProTGG_5_-_180615854_180615925@19.53.35__1_0_6	0	0	0	0	0	0	0	27	0	0	0	19	68	0	0	0	0	0	0	117	0	0	0	37	0	0	0	0	0	0	0	0	0	172	0	0	0	0	0	0	0	0	0	0	0	0	0	0	0
trnaMT_ProTGG_MT_-_15956_16023@49.70.22.CC__1_0_1	21	26	9	8	3	0	78	4	1	16	2	42	21	5	17	11	0	71	44	2	24	46	7	2	6	9	85	75	22	2	11	47	37	3	24	44	32	94	6	2	0	1	224	22	59	2	17	1	108
trna14_LysTTT_11_-_59327808_59327880@4.34.31__1_0_6	10	10	7	26	13	4	30	4	6	20	7	11	5	9	3	33	4	17	6	3	11	6	22	18	7	8	14	10	14	8	21	25	7	11	27	21	48	15	17	34	2	5	22	50	13	11	4	10	5
trna6_TrpCCA_12_+_98898030_98898101@54.75.22.CCA__1_0_1	7	13	11	40	44	5	178	20	7	5	11	12	11	38	9	61	1	4	32	12	2	8	19	20	13	18	9	13	13	10	92	57	12	28	7	2	4	11	41	36	6	23	8	36	12	15	1	8	3
trnaMT_MetCAT_MT_+_4402_4469@51.71.21.CCA__1_0_1	29	33	10	7	12	1	88	8	7	10	3	69	60	3	13	17	3	28	22	26	26	48	3	18	13	9	31	86	24	0	2	29	13	9	24	37	13	36	13	8	3	14	224	11	67	2	10	10	40
trna15_ValAAC_5_-_180615416_180615488@1.23.23__1_0_1	21	53	21	68	51	11	386	43	23	10	21	30	23	40	22	55	8	69	92	17	22	27	14	32	28	14	72	65	39	29	55	113	27	40	20	21	27	87	24	23	6	17	229	82	22	8	20	17	55
trna14_LysTTT_11_-_59327808_59327880@3.32.30__1_0_6	8	13	6	18	22	1	26	4	3	4	8	17	5	5	5	25	8	10	15	2	14	10	2	7	6	6	18	24	8	6	7	54	8	2	7	3	3	9	5	17	2	5	39	17	15	6	4	2	14
trnaMT_LeuTAA_MT_+_3230_3304@3.38.36__1_0_1	13	2	5	9	24	5	2	0	6	29	3	0	0	4	3	2	4	12	3	0	4	11	7	0	9	12	8	25	10	0	12	22	11	0	13	6	2	3	6	20	71	58	2	16	28	67	5	1	10
trnaMT_LysTTT_MT_+_8294_8363@2.25.24__1_0_2	26	11	0	0	0	0	0	0	0	13	2	42	21	3	11	4	4	20	22	0	35	34	6	3	12	2	49	56	34	1	4	49	6	0	8	5	0	33	2	2	1	2	48	2	25	2	20	2	41
trnaMT_HisGTG_MT_+_12138_12206@19.54.36__1_0_1	988	262	190	252	1077	67	207	5	417	1283	106	20	33	996	275	21	2406	691	584	27	1739	5274	808	8	748	333	2494	5220	2141	344	716	196	481	2	357	665	56	504	119	411	139	1492	88	212	1512	134	447	24	1534
trna101_AlaAGC_6_-_28831462_28831533@1.32.32__2_0_6	9	1	2	25	31	6	54	22	9	17	8	19	26	25	5	15	8	6	14	15	14	3	6	9	11	19	10	4	13	1	20	95	53	7	4	3	4	7	12	28	9	18	11	10	6	13	5	2	21
trna130_GlnTTG_6_-_27763640_27763711@57.75.19.CCA__1_0_5	4	12	9	17	2	1	90	5	1	0	5	18	21	16	5	22	0	16	9	5	3	10	4	11	8	9	15	18	13	9	23	66	6	12	10	3	32	6	20	3	0	12	74	9	3	5	4	4	5
trna10_SerGCT_15_-_40886023_40886104@67.85.19.CCA__1_0_6	12	6	3	20	5	4	120	31	0	0	10	39	27	24	13	27	5	29	12	16	9	5	14	25	6	15	15	31	20	15	21	45	16	18	16	4	16	6	9	5	3	13	97	22	4	4	3	9	15
trnaMT_PheGAA_MT_+_577_647@43.73.31.CC__1_0_1	206	1035	83	163	354	40	306	73	100	175	34	213	113	38	269	173	122	234	405	145	395	346	126	95	249	172	530	475	310	12	37	201	482	5	367	502	186	1615	112	527	51	86	104	310	934	29	258	126	173
trna100_PheGAA_1_-_149287359_149287430@50.71.22__3_2_11	10	6	6	9	36	4	128	15	11	3	10	4	10	45	7	45	5	93	71	9	10	12	10	5	26	15	12	23	2	5	45	47	3	12	2	3	10	123	14	7	4	21	18	19	10	6	4	2	5
trna10_AspGTC_12_-_125424193_125424264@39.75.37.CCA__1_0_12	0	0	0	0	0	0	0	182	0	0	0	252	192	0	0	0	0	0	0	109	0	0	0	106	0	0	0	0	0	0	0	0	0	291	0	0	0	0	0	0	0	0	0	0	0	0	0	0	0
trna10_GluCTC_3_-_103879524_103879595@16.34.19__1_2_10	5	24	19	85	32	6	465	59	3	0	21	14	78	29	34	119	9	14	101	26	6	4	23	18	30	23	12	35	16	15	140	361	27	38	12	5	22	28	49	15	16	167	308	54	3	9	2	40	15
trnaMT_CysGCA_MT_-_5761_5826@1.29.29__1_0_1	95	27	8	18	50	4	39	6	15	59	2	52	63	4	32	6	20	37	41	5	49	53	16	2	17	13	38	89	36	3	11	53	48	6	21	28	7	25	5	15	8	19	47	34	74	12	16	8	67
trna116_GluCTC_1_-_145399233_145399304@3.33.31__1_0_8	19	24	2	34	42	7	36	10	6	32	7	34	120	59	13	38	17	37	61	10	46	25	21	11	39	17	51	39	25	31	57	147	14	11	18	19	14	34	16	39	32	90	92	51	81	25	10	13	86
trna111_HisGTG_1_-_147774845_147774916@2.31.30__1_0_9	84	135	72	334	813	36	1319	314	149	81	83	199	182	389	65	619	90	94	78	145	83	79	168	167	98	128	62	223	77	69	320	374	56	317	52	39	33	44	185	154	91	279	413	481	67	61	59	203	106
trnaMT_PheGAA_MT_+_577_647@43.74.32.CCA__1_0_1	66	430	98	201	472	11	338	110	101	66	67	165	58	74	91	243	92	103	658	343	108	184	121	109	133	109	148	286	132	49	141	95	223	32	143	119	88	1103	304	499	66	104	60	343	221	27	81	128	54
trnaMT_GluTTC_MT_-_14674_14742@40.57.18__1_0_2	450	297	4	26	15	0	229	41	0	20	9	708	414	10	99	22	9	371	19	0	101	240	3	23	64	36	654	329	581	1	6	65	47	7	107	211	28	124	5	1	5	21	9674	27	186	2	47	5	768
trna111_HisGTG_1_-_147774845_147774916@1.34.34__1_0_9	0	0	0	0	1	0	1	48	1	0	1	189	118	0	0	0	2	0	0	28	0	1	0	18	0	0	0	2	0	0	0	0	0	20	1	0	0	0	0	0	0	2	0	0	0	1	0	0	0
trnaMT_ThrTGT_MT_+_15888_15953@39.69.31.CCA__1_0_1	96	89	60	179	330	20	389	99	93	242	3	0	244	89	76	110	110	146	500	0	299	508	72	91	62	82	0	583	0	53	149	412	118	93	120	0	24	453	143	0	61	152	521	163	264	129	105	87	341
trnaMT_LeuTAA_MT_+_3230_3304@18.53.36__1_0_1	110	22	16	10	28	4	13	2	25	203	3	12	12	164	25	0	575	71	14	0	58	466	8	1	52	32	144	347	378	0	40	3	30	0	58	52	13	49	28	120	12	58	27	13	126	18	25	5	83
trnaMT_GluTTC_MT_-_14674_14742@10.45.36__1_0_2	15	0	2	0	2	1	1	0	4	95	0	0	0	38	1	0	37	5	3	0	4	67	3	0	7	10	15	34	179	0	2	0	2	0	25	17	2	13	10	22	1	1	3	0	90	2	12	0	5
trnaMT_GluTTC_MT_-_14674_14742@40.72.33.CCA__1_0_2	71044	23148	4848	17552	37054	2537	31652	8215	11558	116148	3527	62015	85054	2666	23020	5984	15057	62400	11214	4	38782	134724	9816	4342	19815	12191	56053	143644	58849	1251	4160	26376	18283	1125	26805	38288	10731	50211	4537	6955	6012	10137	176132	8905	73789	15975	20059	2505	91612
trnaMT_GluTTC_MT_-_14674_14742@40.62.23__1_0_2	33	18	1	2	1	1	21	2	1	17	0	41	25	1	11	6	3	26	2	0	12	68	2	1	4	4	67	36	51	2	1	1	8	4	12	15	2	17	1	3	0	4	484	3	42	1	5	1	67
trnaMT_IleGAT_MT_+_4263_4331@37.58.22__1_0_1	27	28	4	7	11	2	32	6	6	16	1	47	15	1	9	6	6	21	12	1	41	77	1	3	9	3	47	72	25	0	0	8	3	1	13	19	0	32	1	2	1	4	122	9	51	1	15	1	31
trnaMT_SerGCT_MT_+_12207_12265@14.41.28__1_0_1	430	194	26	70	112	23	210	34	21	558	2	472	282	3	178	54	39	467	64	8	302	716	22	35	151	71	585	685	549	0	9	49	79	0	173	241	110	333	5	40	19	17	1064	36	501	44	96	23	409
trnaMT_CysGCA_MT_-_5761_5826@3.24.22__1_0_1	14	11	3	7	15	2	65	18	3	11	3	90	60	3	19	4	0	13	2	3	17	12	5	16	14	8	21	28	40	1	2	97	14	2	15	6	1	3	5	1	1	7	234	19	20	4	20	4	66
trna14_LysTTT_11_-_59327808_59327880@55.76.22.CCA__1_0_6	3	6	12	36	13	6	119	42	7	0	9	18	7	28	6	47	1	4	36	10	1	10	11	33	4	11	7	35	10	35	89	37	19	45	3	5	2	18	44	24	7	7	10	21	1	8	2	7	2
trna116_GluCTC_1_-_145399233_145399304@21.48.28__1_0_8	5	33	13	30	66	3	183	14	19	10	8	3	6	89	37	114	6	9	97	14	12	15	22	25	32	38	24	42	24	5	56	21	48	141	15	22	30	77	80	204	6	10	6	175	15	4	27	55	2
trna146_GlnCTG_6_-_27515531_27515602@13.48.36__1_0_6	32	28	20	17	100	9	13	0	35	58	6	1	1	27	31	5	50	33	29	2	31	55	61	0	37	59	25	165	106	10	23	7	50	0	52	24	20	31	51	221	23	11	3	31	72	12	37	15	11
trnaMT_GluTTC_MT_-_14674_14742@38.68.31__1_0_2	236	126	13	53	131	4	153	33	44	346	12	360	417	31	78	53	293	230	38	0	341	513	61	29	73	36	267	499	254	35	92	119	75	20	99	188	29	60	30	37	61	265	935	89	331	39	67	18	649
trna10_GluCTC_3_-_103879524_103879595@18.34.17__1_2_10	9	14	20	27	3	0	271	30	2	0	22	11	56	33	16	37	3	31	9	9	1	3	16	15	12	12	3	14	2	13	41	212	15	24	1	4	19	8	23	2	2	50	138	24	7	5	4	15	6
trna146_GlnCTG_6_-_27515531_27515602@20.52.33__1_0_6	13	4	4	21	33	2	24	18	7	7	8	28	12	7	8	3	6	13	4	5	18	6	2	2	8	5	12	18	9	14	6	17	14	9	2	4	6	3	9	13	2	5	11	15	6	5	4	2	18
trna15_ValAAC_5_-_180615416_180615488@5.32.28__1_0_1	12	30	18	57	78	10	205	29	24	7	14	16	22	29	11	128	35	10	24	10	9	31	24	15	10	15	9	41	8	13	79	128	4	31	20	16	4	8	33	26	13	39	116	32	27	15	12	27	15
trnaMT_HisGTG_MT_+_12138_12206@26.58.33__1_0_1	54	26	5	12	15	2	16	5	3	92	2	76	42	5	20	5	20	51	14	3	64	154	4	1	13	7	102	168	73	1	3	12	20	1	8	57	5	48	2	9	1	13	153	5	99	1	14	1	110
trnaMT_IleGAT_MT_+_4263_4331@40.58.19__1_0_1	29	28	1	6	15	2	66	8	5	11	4	69	19	0	36	9	2	33	3	0	34	104	0	13	4	4	67	127	34	0	0	21	4	0	15	33	2	35	3	3	0	1	258	3	31	2	27	1	61
trna31_SerGCT_6_+_27065085_27065166@68.85.18.CCA__1_0_1	120	128	79	102	42	13	1036	174	10	6	138	296	88	147	104	80	19	243	196	27	81	52	70	256	136	65	143	354	114	30	158	397	172	251	85	56	98	117	207	15	23	78	143	794	109	46	27	100	158
trnaMT_GluTTC_MT_-_14674_14742@40.68.29__1_0_2	3426	1446	89	322	781	56	1589	481	222	2941	149	5913	3554	329	816	311	808	2074	151	1	2532	5754	216	309	412	379	2220	4766	1950	76	405	422	539	162	539	1546	181	611	207	136	196	476	19136	509	2445	142	584	117	6115
trna10_LysCTT_16_+_3241501_3241573@5.22.18__1_0_9	8	15	5	8	4	0	128	11	0	0	13	26	9	33	12	24	2	6	27	2	2	3	7	7	6	13	19	31	6	12	20	44	11	11	3	1	29	7	6	3	0	21	85	33	1	4	1	1	16
trna5_AspGTC_12_+_98897281_98897352@35.70.36__1_0_1	32	15	62	50	348	16	80	0	149	40	22	0	1	76	32	3	21	41	93	0	59	78	70	1	37	28	130	356	36	14	21	12	47	2	16	14	2	70	16	48	9	11	8	42	4	29	23	7	22
trnaMT_TyrGTA_MT_-_5826_5891@37.69.33.CCA__1_0_1	77	55	12	23	54	0	43	7	17	42	4	90	31	9	27	10	14	16	70	1	17	108	8	8	9	41	47	279	37	4	14	14	40	4	37	30	2	107	9	19	3	15	43	16	78	4	27	6	48
trna130_GlnTTG_6_-_27763640_27763711@32.54.23__1_0_4	29	94	43	116	185	10	820	87	67	23	39	60	76	70	64	159	38	43	117	52	39	108	61	51	53	30	45	185	45	43	102	287	59	77	43	48	27	97	80	67	13	67	674	139	49	25	47	56	107
trnaMT_PheGAA_MT_+_577_647@24.54.31__1_0_1	128	29	5	9	17	2	30	3	7	44	1	63	30	2	12	5	9	46	10	1	33	35	1	2	45	3	24	72	24	1	2	6	14	1	7	45	4	12	2	4	1	4	29	14	40	12	8	3	35
trna100_LeuCAA_6_-_28864000_28864105@4.24.21__1_0_5	8	21	10	21	15	0	149	19	2	1	12	15	3	15	8	54	1	10	18	4	5	7	5	10	6	14	12	22	14	15	31	25	18	26	12	5	1	22	21	9	5	23	69	35	6	3	9	9	11
trna116_GluCTC_1_-_145399233_145399304@12.47.36__1_0_8	4	2	3	3	17	1	1	0	0	11	2	0	0	16	4	1	12	25	21	0	5	10	15	0	2	4	4	11	7	2	14	3	4	0	5	9	5	14	13	21	4	18	6	6	11	4	2	1	6
trnaMT_GluTTC_MT_-_14674_14742@45.68.24__1_0_2	48	39	4	6	8	1	48	14	3	66	6	215	108	3	7	15	8	88	12	0	92	97	7	12	8	8	85	73	74	3	4	42	8	9	30	80	8	33	6	5	4	37	1802	16	112	9	2	4	274
trnaMT_ValTAC_MT_+_1602_1670@42.71.30.CC__1_0_1	354	592	201	450	737	33	1073	130	254	613	123	223	185	428	370	468	152	331	751	70	352	536	202	110	219	285	908	536	633	137	182	246	1111	61	511	621	698	2021	388	791	137	256	537	1451	609	148	360	162	379
trna14_LysTTT_11_-_59327808_59327880@4.36.33__1_0_6	20	33	25	81	65	7	92	17	14	46	24	32	14	45	22	83	7	87	40	14	25	14	62	22	24	23	41	21	26	23	174	43	25	23	59	35	123	86	31	157	35	24	28	155	23	38	15	45	11
trna16_TyrGTA_14_-_21131351_21131444@58.76.19.CCA__1_0_7	12	31	12	24	11	5	125	53	5	3	9	61	40	52	14	56	2	49	17	25	17	17	33	44	65	32	32	146	23	4	54	38	33	119	13	9	37	39	18	8	8	14	71	78	13	14	3	19	37
trnaMT_SerTGA_MT_-_7446_7514@1.19.19__1_0_2	31	30	13	22	16	4	129	33	5	15	4	63	28	3	35	32	7	41	40	6	22	25	3	21	16	12	87	45	63	3	9	5	26	16	24	17	10	110	20	9	4	5	144	21	35	6	18	4	38
trna10_GluCTC_3_-_103879524_103879595@18.42.25__1_1_9	4	50	20	64	125	7	496	116	65	4	46	28	79	55	53	131	71	31	45	75	18	19	42	35	37	29	9	67	15	46	107	315	38	183	14	4	8	32	56	70	36	80	71	111	8	18	15	56	6
trnaMT_ProTGG_MT_-_15956_16023@1.30.30__1_0_1	24	11	5	12	33	0	35	16	13	18	2	76	26	0	25	4	5	23	8	2	15	59	0	7	5	2	28	102	24	1	1	23	18	1	14	13	0	25	2	7	0	2	30	5	22	5	10	2	32
trna146_GlnCTG_6_-_27515531_27515602@1.36.36__1_0_7	1507	32	1420	696	742	581	287	1	3946	4235	211	4	2	19351	344	110	5783	989	893	0	227	8074	894	0	2068	3383	356	10132	20549	263	2836	150	1614	2	2129	500	669	721	12801	31000	1515	1049	49	1570	1394	980	1204	21	169
trna17_ValTAC_11_-_59318102_59318174@1.36.36__1_0_2	57	24	30	25	127	1	36	2	93	36	26	20	13	183	38	18	48	29	238	14	13	163	20	5	80	52	44	245	152	17	108	34	88	24	52	26	33	362	178	430	27	44	6	140	76	38	53	21	29
trnaMT_AsnGTT_MT_-_5657_5729@45.76.32.CCA__1_0_2	7	11	9	11	11	4	54	1	9	9	7	2	0	23	7	39	3	5	381	2	0	9	14	0	7	19	8	6	4	16	41	12	24	2	14	4	34	836	24	53	9	7	11	46	5	10	4	13	0
trnaMT_ThrTGT_MT_+_15888_15953@38.65.28__1_0_1	14	14	5	8	15	1	29	7	3	21	0	0	44	2	2	12	7	13	1	0	26	80	3	5	2	6	0	48	0	1	2	7	2	7	8	0	0	10	4	0	2	16	107	11	15	0	11	5	33
trnaMT_HisGTG_MT_+_12138_12206@27.58.32__1_0_1	27	13	0	5	6	0	9	3	0	62	0	45	21	1	12	1	3	37	3	0	29	82	3	1	4	5	66	89	52	1	4	1	7	1	5	24	0	22	0	0	1	0	109	6	25	0	6	0	70
trnaMT_LeuTAA_MT_+_3230_3304@18.44.27__1_0_1	85	42	3	10	21	0	45	5	2	72	3	99	66	2	22	10	14	59	6	0	92	188	3	5	11	11	102	168	88	1	7	30	17	1	25	43	2	56	4	15	4	9	234	9	63	5	8	1	128
trna10_GlyTCC_17_+_8124866_8124937@60.75.16.CCA__1_0_8	281	361	251	112	47	21	2532	314	11	1	331	673	527	352	245	384	21	120	397	121	33	55	110	422	237	358	486	413	148	263	337	1128	290	571	124	93	147	785	227	12	30	352	1672	550	124	56	29	446	230
trna2_SerTGA_10_+_69524261_69524342@69.85.17.CCA__1_0_1	85	124	76	76	13	2	861	108	1	2	111	166	97	224	101	230	7	97	112	56	21	16	43	134	95	96	186	249	70	119	132	202	160	98	28	32	52	95	116	7	13	77	758	200	18	15	13	114	95
trna18_AlaTGC_11_-_50233879_50233950@57.75.19.CCA__2_0_3	10	55	7	8	5	1	62	15	3	2	1	98	17	8	19	36	6	17	58	17	9	23	21	37	10	4	33	11	11	8	133	70	23	136	32	21	16	15	33	19	0	11	30	104	30	3	4	11	36
trna10_LysCTT_16_+_3241501_3241573@18.34.17__1_1_5	33	43	20	49	10	5	482	48	4	0	27	55	69	71	25	122	4	27	18	16	4	6	11	25	44	41	36	66	27	14	71	273	37	55	16	11	45	10	52	5	7	113	347	88	10	10	12	53	16
trna11_GluTTC_15_-_26327381_26327452@1.32.32__1_0_2	38	40	23	71	103	19	115	28	20	33	8	58	31	19	19	69	13	63	26	9	56	28	38	16	46	32	42	77	33	16	41	22	25	11	9	18	18	17	18	19	55	14	53	16	24	20	7	13	28
trna3_ArgTCT_11_+_59318767_59318852@39.74.36.C__1_0_2	1	4	1	3	1	2	2	0	3	2	0	0	0	2	0	1	1	1	63	0	1	3	1	0	2	1	0	7	3	0	6	9	1	0	3	3	1	84	5	6	1	3	1	0	31	3	0	0	4
trnaMT_GluTTC_MT_-_14674_14742@46.67.22__1_0_2	302	202	13	53	39	4	230	42	12	279	13	949	588	44	59	49	42	580	27	0	388	600	37	49	60	25	459	345	463	11	33	166	41	16	136	395	69	79	35	30	32	180	6665	75	306	18	64	21	1035
trna10_LysCTT_16_+_3241501_3241573@1.34.34__1_0_3	1	1	2	3	3	0	3	591	3	0	2	2043	901	1	0	1	0	1	15	354	2	12	1	336	0	3	3	22	2	0	1	8	2	401	2	0	0	8	3	1	0	3	0	1	1	0	4	0	1
trnaMT_GluTTC_MT_-_14674_14742@39.59.21__1_0_2	70	54	4	3	6	1	43	12	2	31	0	131	71	3	20	12	2	94	6	0	42	105	2	7	19	13	160	80	100	0	2	5	4	0	20	49	6	51	0	4	1	5	1314	9	60	0	16	2	210
trna10_GlyTCC_17_+_8124866_8124937@1.32.32__1_0_1	10	4	1	12	37	0	51	17	8	3	0	30	66	0	16	3	10	31	6	5	4	54	5	8	7	5	11	75	8	0	2	21	9	1	4	5	0	17	5	5	5	6	64	5	11	4	6	1	37
trna126_LeuAAG_6_-_28446400_28446481@67.85.19.CCA__2_0_11	5	11	6	15	6	1	69	10	1	1	6	28	12	6	8	21	0	15	12	9	0	6	11	6	13	9	18	27	8	3	10	28	22	9	5	2	7	12	4	0	2	12	95	12	7	5	0	3	8
trnaMT_GluTTC_MT_-_14674_14742@40.67.28__1_0_2	8249	4081	223	795	1915	145	4481	1695	606	8565	561	21248	15715	1385	2118	872	4970	5926	460	1	8929	17576	778	1302	1166	1171	6536	14024	5711	362	1444	1845	918	645	1399	4321	384	1256	513	448	566	2423	65371	1684	6009	319	1466	274	16828
trna128_GlyGCC_6_-_27870686_27870756@16.43.28__1_0_12	2	10	3	56	101	6	137	19	10	5	6	11	12	10	12	25	6	163	12	4	11	10	12	18	13	2	12	26	15	3	12	37	5	28	2	2	4	15	24	33	6	19	30	34	9	6	2	13	6
trna5_AspGTC_12_+_98897281_98897352@39.74.36.CC__1_0_1	37	31	33	60	101	7	87	2	21	21	37	3	0	30	39	19	9	47	2627	0	23	48	59	0	20	32	103	107	27	50	33	35	97	1	25	54	7	3614	15	36	7	15	31	65	22	24	17	22	27
trnaMT_SerTGA_MT_-_7446_7514@2.18.17__1_0_2	120	35	17	19	10	3	160	19	4	1	1	51	13	4	32	10	3	39	12	1	13	15	3	10	30	10	99	48	60	1	6	35	44	0	15	24	15	15	1	1	1	9	322	15	17	5	8	2	62
trnaMT_ProTGG_MT_-_15956_16023@20.55.36__1_0_1	42	9	3	5	11	1	1	0	13	79	1	2	0	5	7	0	22	23	10	0	14	130	0	0	13	12	47	195	122	0	1	0	22	0	32	28	13	27	7	15	0	6	4	7	194	5	51	0	30
trna22_MetCAT_16_-_87417628_87417700@39.76.38.CCA__1_0_1	0	0	0	0	0	0	0	4	0	0	0	29	82	0	0	0	0	0	0	22	0	0	0	5	0	0	0	0	0	0	0	0	0	8	0	0	0	0	0	0	0	0	0	0	0	0	0	0	0
trna10_LysCTT_16_+_3241501_3241573@15.33.19__1_0_4	7	36	27	54	18	4	272	32	1	1	18	15	14	99	6	170	3	22	56	15	3	6	35	32	44	19	15	7	13	16	44	45	10	58	10	15	35	37	45	9	7	25	99	86	13	9	10	54	8
trna112_GlnCTG_1_-_147737382_147737453@27.54.28__1_0_11	41	36	12	51	96	1	206	53	26	22	27	96	71	29	62	26	21	49	22	28	68	55	34	32	17	20	45	83	31	36	23	128	39	35	19	28	18	39	23	19	4	18	134	65	17	12	29	17	94
trnaMT_GluTTC_MT_-_14674_14742@35.59.25__1_0_2	43	16	2	6	9	1	29	5	2	56	0	103	32	1	11	9	3	50	15	0	28	104	2	4	14	3	60	67	76	1	1	2	9	0	16	30	3	66	0	0	1	11	560	1	76	1	14	1	105
trnaMT_SerGCT_MT_+_12207_12265@14.44.31__1_0_1	126	64	16	30	72	16	80	9	15	132	1	102	64	1	51	13	18	123	35	2	83	176	7	10	28	15	110	177	109	0	3	21	31	1	44	50	31	97	5	27	3	6	183	23	99	6	29	10	104
trna128_GlyGCC_6_-_27870686_27870756@18.53.36__1_0_12	75	41	260	679	3127	176	730	98	767	216	207	20	413	1270	304	525	493	642	8590	35	435	640	1978	22	3246	188	536	1834	660	465	4464	14240	940	100	210	91	570	2689	455	1346	131	748	417	650	171	2557	152	107	454
trna110_AlaTGC_6_-_28757547_28757618@54.75.22.CCA__1_0_2	5	27	7	35	30	6	164	29	9	9	60	13	11	66	6	57	9	0	53	16	4	6	20	47	19	12	4	45	4	8	184	127	15	80	10	3	8	74	39	20	5	16	12	0	8	14	2	31	9
trna116_GluCTC_1_-_145399233_145399304@25.54.30__1_0_8	9	8	2	12	11	3	24	9	4	2	8	34	20	17	10	18	5	52	4	9	5	4	8	6	3	14	10	16	4	0	20	5	5	8	0	3	0	0	4	8	3	9	4	18	4	4	3	1	7
trna27_GlyCCC_2_-_70476123_70476193@4.39.36__1_0_2	8	7	10	3	41	2	21	6	14	7	1	4	3	14	3	10	6	3	14	2	8	14	6	3	2	12	6	37	11	5	31	13	2	2	6	3	2	8	11	28	16	28	1	11	8	3	2	4	3
trnaMT_PheGAA_MT_+_577_647@1.20.20__1_0_1	929	706	235	492	304	45	3138	396	116	158	81	1002	860	38	553	333	87	741	0	54	573	828	208	276	617	357	865	2219	747	34	74	1208	851	59	507	642	176	780	122	98	46	162	2881	304	477	401	543	123	645
trnaMT_IleGAT_MT_+_4263_4331@35.51.17__1_0_1	17	22	4	14	3	0	119	10	0	1	3	37	22	1	18	6	2	11	2	1	3	21	1	13	10	2	66	66	32	1	3	48	10	5	3	6	8	20	7	0	2	8	268	9	4	1	15	14	35
trnaMT_LysTTT_MT_+_8294_8363@16.51.36__1_0_2	50	7	0	0	0	0	0	0	0	39	9	0	0	12	22	0	34	27	17	0	23	107	4	0	10	6	56	159	43	2	4	11	44	0	8	10	0	12	3	10	0	2	2	4	24	7	25	0	43
trna27_GlyCCC_2_-_70476123_70476193@36.71.36__1_0_2	21	2	8	7	47	4	8	0	12	15	5	0	0	0	10	0	5	20	8	0	3	118	1	0	10	1	37	76	15	1	4	6	12	0	10	17	1	25	3	2	0	2	9	2	18	6	6	0	61
trnaMT_ValTAC_MT_+_1602_1670@45.72.28.CCA__1_0_1	326	722	333	593	846	65	3350	321	421	371	238	257	141	937	380	1085	135	229	1064	226	147	295	294	189	291	364	699	433	394	95	615	359	1404	241	352	387	1413	2072	835	899	120	138	483	2402	347	173	285	356	209
trnaMT_MetCAT_MT_+_4402_4469@43.71.29.CCA__1_0_1	10	47	2	8	4	0	19	6	1	17	2	27	10	1	8	8	1	13	14	7	7	49	2	2	3	6	28	66	40	1	2	6	7	2	17	17	4	32	7	14	0	0	72	2	90	1	1	4	17
trnaMT_LysTTT_MT_+_8294_8363@14.49.36__1_0_2	186	22	0	0	0	0	0	0	0	244	0	0	0	7	51	1	26	71	19	0	43	465	9	0	38	17	212	480	203	0	0	6	32	0	45	57	1	61	7	17	3	11	8	2	93	13	67	0	82
trnaMT_AsnGTT_MT_-_5657_5729@14.40.27__1_0_2	61	44	5	6	15	2	22	5	3	66	0	86	27	3	17	0	6	72	4	0	59	108	0	7	14	4	72	95	76	0	3	7	16	2	15	27	1	29	0	2	1	4	490	7	82	3	9	3	119
trna27_GlyCCC_2_-_70476123_70476193@6.41.36__1_0_2	17	0	22	2	10	1	0	0	11	31	10	0	0	68	4	1	12	4	43	0	0	44	15	0	1	21	5	34	13	15	28	0	27	0	13	7	9	28	14	40	2	1	0	18	4	16	2	1	1
trna14_TyrGTA_6_+_26569086_26569176@60.76.17.CCA__1_0_9	176	80	47	133	33	4	1081	111	8	5	120	439	280	526	175	200	5	151	407	50	111	105	134	322	374	197	790	1117	169	131	202	414	228	351	39	40	83	383	96	6	9	91	2524	448	25	34	46	185	425
trna143_LysTTT_6_-_27559593_27559665@16.31.16__1_0_8	9	49	7	9	3	0	119	23	1	0	17	14	28	7	27	23	1	5	14	8	3	1	0	16	17	22	14	14	9	6	24	102	7	14	4	4	1	13	12	1	0	19	69	15	5	2	0	22	9
trnaMT_CysGCA_MT_-_5761_5826@33.68.36.CC__1_0_1	50	17	0	0	0	0	0	0	0	74	11	23	11	9	8	6	11	33	29	1	29	79	7	1	5	17	36	73	42	2	9	16	14	0	26	27	5	28	8	9	6	13	28	39	43	9	17	6	46
trnaMT_SerGCT_MT_+_12207_12265@12.41.30__1_0_1	247	119	20	47	82	13	145	31	20	339	2	228	208	3	78	17	37	257	29	4	202	474	20	17	110	39	274	436	291	2	0	37	51	4	68	135	35	185	5	34	8	17	429	24	257	18	62	9	210
trna103_AsnGTT_1_-_149230570_149230643@30.55.26__1_0_10	7	38	35	81	79	16	352	54	31	15	27	35	25	25	10	54	12	18	35	10	10	11	13	17	7	6	14	44	19	8	46	106	15	19	12	12	11	35	31	32	6	8	23	46	16	13	5	16	11
trna14_LysTTT_11_-_59327808_59327880@39.74.36.C__1_0_5	8	3	17	22	29	16	19	1	12	10	8	0	1	49	4	4	19	29	199	0	16	23	52	0	24	7	6	27	36	4	50	105	11	0	30	18	48	270	26	33	27	37	2	46	116	72	7	3	27
trnaMT_GluTTC_MT_-_14674_14742@34.64.31__1_0_2	23	19	0	8	20	2	18	1	7	39	0	47	40	4	9	5	3	35	8	0	25	61	0	6	11	3	41	39	50	2	1	3	5	1	9	19	2	27	1	4	2	5	156	5	63	0	10	1	64
trnaMT_SerGCT_MT_+_12207_12265@44.61.18.CC__1_0_1	39	13	1	1	1	1	33	1	0	2	2	50	31	2	15	2	0	36	1	3	23	40	3	9	0	5	34	69	27	0	0	14	11	1	10	15	0	10	1	1	0	0	172	0	25	0	11	2	52
trnaMT_SerGCT_MT_+_12207_12265@2.22.21__1_0_1	56	11	5	7	3	1	37	6	3	18	1	37	15	1	21	4	2	26	4	1	24	57	0	1	11	5	76	74	18	0	0	15	8	0	6	10	0	18	2	0	2	4	275	4	13	3	6	1	49
trna128_GlyGCC_6_-_27870686_27870756@37.72.36.C__1_0_6	37	7	10	12	36	3	17	0	3	12	5	0	1	2	10	0	7	30	31	0	8	80	5	0	13	5	56	46	22	5	3	9	12	0	13	35	4	64	3	8	0	7	18	5	50	4	6	2	40
trna14_LysTTT_11_-_59327808_59327880@4.25.22__1_0_6	10	13	18	20	12	3	193	23	12	4	20	36	24	9	9	16	9	17	3	5	11	20	3	6	9	6	18	59	7	17	9	93	13	15	9	6	8	13	17	9	3	8	133	22	10	2	6	1	16
trna17_ValTAC_11_-_59318102_59318174@1.30.30__1_0_2	14	9	6	14	32	4	64	18	3	10	4	15	23	17	8	19	1	19	2	1	11	8	5	4	4	7	5	19	12	1	8	21	10	17	1	6	1	6	5	11	3	4	31	24	7	9	2	2	14
trna22_MetCAT_16_-_87417628_87417700@35.70.36__1_0_1	14	14	12	13	66	7	21	0	25	21	4	0	0	27	22	4	12	9	24	0	20	25	12	0	5	26	9	29	45	3	26	7	13	0	26	24	2	28	31	90	7	18	1	50	53	7	16	10	33
trna11_GluTTC_15_-_26327381_26327452@1.29.29__1_0_2	74	20	9	34	49	4	60	4	9	42	9	104	64	3	59	19	8	102	12	4	54	39	12	6	17	25	46	66	60	3	16	26	22	8	26	27	4	27	2	12	6	8	144	16	55	5	14	9	112
trna101_AlaAGC_6_-_28831462_28831533@1.30.30__2_0_6	16	15	18	50	47	8	127	15	12	14	14	13	20	15	17	62	15	5	37	20	17	19	20	24	10	30	10	37	16	9	45	71	62	8	6	7	15	5	16	66	12	26	70	10	8	24	5	8	33
trnaMT_IleGAT_MT_+_4263_4331@32.51.20__1_0_1	10	41	41	88	49	4	549	47	5	1	35	13	10	4	22	48	2	16	26	6	12	29	12	30	20	13	48	43	32	2	6	20	35	12	15	6	9	49	35	19	4	5	93	49	12	9	23	14	8
trnaMT_GluTTC_MT_-_14674_14742@47.68.22__1_0_2	103	58	0	8	2	0	19	2	0	92	1	277	167	0	18	7	2	162	3	0	102	212	3	3	8	7	176	134	159	0	0	28	11	6	36	139	11	53	2	2	4	14	3427	7	96	4	11	2	442
trnaMT_HisGTG_MT_+_12138_12206@35.70.36.C__1_0_1	11	18	30	37	123	14	24	0	38	45	9	3	0	48	31	16	9	30	110	0	25	42	54	1	15	31	60	93	72	2	75	1	85	2	47	34	9	103	85	108	4	6	3	121	16	9	25	10	16
trna152_ValCAC_6_-_27248049_27248121@61.76.16.CCA__1_0_1	25	22	15	9	3	0	146	26	0	0	27	74	30	21	21	15	4	21	79	9	6	8	1	14	24	5	54	54	17	22	17	40	28	48	12	3	11	60	16	1	1	33	58	37	5	3	6	13	26
trna11_GluTTC_15_-_26327381_26327452@39.74.36.CC__1_0_2	49	22	22	35	82	8	32	7	28	73	22	28	43	60	26	8	20	60	24	6	43	52	64	8	8	39	18	70	65	33	61	64	20	8	32	43	3	26	23	27	16	143	69	50	29	17	10	8	148
trna152_ValCAC_6_-_27248049_27248121@1.32.32__1_0_1	192	174	54	125	369	23	352	69	88	107	41	241	190	116	51	112	128	156	22	31	86	241	33	41	81	29	63	270	74	21	75	90	77	39	45	56	10	27	73	53	47	88	73	123	117	18	56	48	209
trna112_GlnCTG_1_-_147737382_147737453@28.54.27__1_0_11	15	11	9	15	17	1	90	6	9	13	6	21	5	2	21	14	2	18	15	4	19	17	3	7	6	5	14	34	9	7	17	20	25	5	9	8	1	23	8	10	3	7	79	9	1	3	0	7	36
trnaMT_GluTTC_MT_-_14674_14742@34.67.34__1_0_2	5	2	0	2	11	0	5	113	3	15	0	1165	859	0	5	0	4	5	12	0	13	17	0	72	2	4	11	30	9	1	0	4	8	35	0	0	2	20	0	1	0	7	1	4	4	1	5	0	9
trnaMT_PheGAA_MT_+_577_647@39.57.19__1_0_1	66	52	26	65	32	4	338	51	5	9	74	148	192	54	42	65	41	76	38	11	78	120	35	51	82	47	101	159	105	16	34	563	13	36	54	114	60	98	38	12	23	201	1075	193	52	52	40	46	145
trna108_AlaAGC_6_-_28763741_28763812@58.74.17.CC__1_0_1	45	126	25	38	10	3	408	77	4	2	68	237	314	41	125	92	8	74	132	49	33	37	27	105	115	52	220	246	55	40	74	384	170	120	51	19	27	168	54	3	3	46	265	84	58	9	15	35	98
trna11_GluTTC_15_-_26327381_26327452@39.68.30__1_0_2	2	6	1	4	4	0	15	1	0	2	6	6	9	9	0	3	10	4	0	3	4	5	8	2	2	5	2	12	3	1	19	6	1	1	0	0	1	1	1	3	6	7	2	1	0	1	0	1	15
trna10_LysCTT_16_+_3241501_3241573@3.25.23__1_0_9	41	104	104	190	150	24	1091	131	60	26	128	76	107	96	116	201	42	132	109	51	66	107	90	65	124	51	199	253	55	67	165	665	92	156	51	43	14	84	94	87	35	52	635	308	28	56	43	50	108
trnaMT_PheGAA_MT_+_577_647@33.53.21__1_0_1	87	55	8	19	15	2	84	14	11	28	1	156	108	0	21	13	5	61	8	4	70	109	11	12	39	2	62	126	82	2	1	32	12	4	27	130	13	15	2	9	0	17	497	31	70	4	28	6	103
trnaMT_TyrGTA_MT_-_5826_5891@38.69.32.CCA__1_0_1	149	89	13	35	71	1	71	22	20	93	2	165	57	4	60	14	15	39	53	2	47	225	5	11	11	34	108	374	79	1	4	18	70	3	39	50	4	119	6	10	2	9	106	12	186	9	39	7	66
trnaMT_AsnGTT_MT_-_5657_5729@29.64.36__1_0_2	33	5	36	11	16	2	4	1	67	94	2	0	0	97	5	3	13	13	237	0	14	110	7	0	16	48	51	185	135	4	30	0	50	0	95	48	19	509	171	353	15	10	2	51	74	9	56	2	10
trna27_GlyCCC_2_-_70476123_70476193@3.35.33__1_0_2	7	2	2	4	4	0	7	2	2	5	17	8	8	7	8	3	11	5	52	12	4	18	18	3	0	10	13	10	11	2	14	26	15	6	21	8	0	58	32	25	16	22	17	19	23	9	5	14	9
trna10_AspGTC_12_-_125424193_125424264@1.33.33__1_0_11	30	19	6	20	44	7	40	24	17	31	17	52	88	50	12	13	38	36	20	13	33	52	39	25	24	20	32	83	23	14	57	83	26	40	12	17	6	21	15	27	10	48	15	46	18	29	8	16	36
trna22_MetCAT_16_-_87417628_87417700@39.74.36.C__1_0_1	33	9	14	37	133	7	21	0	12	46	36	1	4	81	13	10	58	40	25	2	63	35	58	1	25	37	19	83	55	12	100	183	10	0	71	52	27	42	46	83	71	121	29	132	225	77	17	19	80
trna12_ProTGG_11_-_75946869_75946940@1.31.31__1_0_1	5	5	7	47	17	74	35	59	2	7	9	72	93	35	9	31	1	19	7	59	3	0	10	42	37	3	4	1	3	3	32	46	3	55	6	4	25	3	16	36	51	10	9	36	59	47	0	2	8
trna146_GlnCTG_6_-_27515531_27515602@7.42.36__1_0_6	5	4	10	6	8	3	1	0	18	46	0	0	0	9	4	3	11	6	6	0	8	18	13	0	15	25	7	28	85	0	3	0	24	0	21	10	7	7	38	110	12	6	0	15	25	2	13	0	4
trna13_LysCTT_14_-_58706613_58706685@16.41.26__1_0_3	26	27	26	75	139	6	309	40	31	15	34	48	25	44	21	123	16	15	25	23	10	20	34	21	29	34	12	53	21	33	75	73	30	41	10	7	20	16	35	65	29	50	195	77	9	25	10	21	33
trnaMT_CysGCA_MT_-_5761_5826@2.24.23__1_0_1	51	42	8	23	28	4	178	24	14	64	3	248	247	1	47	20	10	78	7	6	79	76	9	38	27	26	103	76	159	0	6	98	32	5	51	66	5	18	4	19	5	16	1064	16	92	7	26	2	247
trnaMT_GluTTC_MT_-_14674_14742@39.69.31__1_0_2	486	199	58	156	253	21	468	34	68	607	72	418	374	381	94	191	236	390	456	0	285	758	120	25	106	177	437	566	486	93	198	119	181	25	193	405	212	788	179	141	77	197	1281	239	812	43	104	14	1013
trnaMT_GluTTC_MT_-_14674_14742@46.71.26.CC__1_0_2	351	203	10	34	54	5	152	31	18	454	12	677	539	15	99	42	42	374	73	0	282	628	42	28	91	40	326	586	257	0	7	300	131	15	175	268	74	250	39	36	19	62	2389	64	712	27	84	15	577
trnaMT_GluTTC_MT_-_14674_14742@39.61.23__1_0_2	46	39	2	8	10	2	60	5	2	42	0	71	48	4	20	4	0	47	11	0	42	93	6	9	17	12	142	62	68	0	3	8	15	1	24	42	6	42	1	4	1	7	873	11	67	1	12	5	135
trnaMT_CysGCA_MT_-_5761_5826@36.68.33.CC__1_0_1	20	17	0	0	0	0	0	0	0	26	6	31	14	1	1	0	4	12	15	1	29	38	1	7	6	12	43	28	45	0	1	15	3	0	19	11	4	32	10	4	4	6	28	16	66	1	15	0	22
trna20_GluTTC_2_-_131094701_131094772@1.29.29__1_0_2	19	8	3	13	15	0	37	9	4	11	2	21	13	0	31	3	3	116	14	9	32	17	2	3	9	3	46	19	7	0	5	25	22	0	19	6	4	8	1	1	3	0	146	12	18	4	12	3	54
trnaMT_ProTGG_MT_-_15956_16023@37.70.34.CC__1_0_1	0	0	0	0	0	0	1	22	0	0	1	314	345	0	0	0	0	0	0	28	2	0	0	26	0	0	0	1	0	0	0	1	0	46	0	0	0	0	1	0	0	0	0	1	0	0	0	0	0
trnaMT_TrpTCA_MT_+_5512_5579@18.40.23__1_0_2	224	137	21	19	29	1	157	32	16	66	0	296	132	2	71	23	18	134	14	7	154	190	11	16	80	18	144	384	141	0	3	34	24	0	31	223	7	58	2	5	4	17	398	23	130	5	76	9	154
trna10_AspGTC_12_-_125424193_125424264@38.75.38.CCA__1_0_12	0	0	0	0	0	0	0	46	0	0	0	218	246	0	0	0	0	0	0	23	0	0	0	31	0	0	0	0	0	0	0	0	0	85	0	0	0	0	0	0	0	0	0	0	0	0	0	0	0
trna2_GlyGCC_21_-_18827107_18827177@3.35.33__1_0_5	27	43	7	14	49	0	33	12	15	23	19	58	71	33	35	11	23	40	127	9	85	66	31	27	14	15	57	140	83	9	23	136	24	22	101	30	6	118	84	100	12	65	32	155	131	8	49	40	92
trna14_ThrCGT_17_+_29877093_29877164@58.73.16.C__1_0_2	15	7	13	7	2	2	89	26	0	1	4	174	71	20	16	27	1	18	7	7	12	2	6	19	12	7	77	22	14	9	3	57	46	31	11	14	6	10	7	0	1	6	109	33	8	4	2	4	33
trna37_ProCGG_17_-_8126151_8126222@32.49.18__1_0_3	14	28	30	42	6	1	208	30	0	0	41	14	35	17	31	33	3	25	9	13	2	2	7	12	14	11	12	11	16	20	69	168	18	20	20	15	6	6	22	5	3	38	124	50	2	7	2	29	16
trna146_GlnCTG_6_-_27515531_27515602@11.40.30__1_0_7	42	51	13	72	135	9	199	57	36	48	48	115	238	63	69	106	41	69	9	48	119	87	65	70	41	54	63	111	44	19	65	203	58	158	31	40	14	19	58	76	22	50	153	252	62	32	33	37	27
trnaMT_SerGCT_MT_+_12207_12265@7.26.20__1_0_1	56	18	6	8	0	1	38	5	1	5	0	59	36	3	24	6	1	60	9	3	26	36	4	5	23	3	59	55	36	0	3	40	18	1	11	12	11	30	0	1	1	7	320	3	7	1	2	5	65
trnaMT_AspGTC_MT_+_7518_7585@1.36.36__1_0_1	27	0	16	7	3	8	1	0	26	35	2	0	0	21	5	0	80	2	11	0	2	69	7	0	25	14	21	90	81	2	10	0	17	0	6	4	3	15	13	66	4	6	0	9	15	9	33	1	0
trna10_AspGTC_12_-_125424193_125424264@37.72.36__1_0_12	430	173	106	221	614	25	260	11	163	319	136	3	8	196	314	33	161	329	784	8	178	849	192	1	193	188	479	695	299	77	247	177	291	1	153	186	31	699	120	197	79	282	104	278	345	127	120	80	562
trna10_GlyTCC_17_+_8124866_8124937@31.52.22__1_0_9	7	23	11	15	23	1	112	35	9	6	8	41	39	12	8	25	3	7	15	9	14	5	7	52	4	10	9	24	16	15	22	30	5	58	7	10	3	10	5	18	1	17	38	25	15	3	3	12	12
trnaMT_GlnTTG_MT_-_4329_4400@1.25.25__1_0_2	28	35	7	21	20	4	59	16	6	22	4	108	23	9	20	28	5	43	6	7	74	31	5	15	9	11	49	34	117	3	8	5	28	6	11	44	34	18	9	10	5	23	273	19	134	7	10	3	46
trna10_ValCAC_5_-_180649395_180649467@58.76.19.CCA__2_0_14	46	30	26	92	78	20	279	64	13	13	57	140	169	34	55	61	14	67	37	22	81	54	59	82	83	37	78	79	50	61	68	369	62	102	37	30	48	28	39	46	27	40	413	115	83	90	14	20	81
trna27_GlyCCC_2_-_70476123_70476193@57.73.17.CC__1_0_2	95	48	28	26	3	0	184	29	0	1	36	248	108	21	66	47	2	92	13	14	18	26	6	69	27	33	85	72	22	12	21	150	55	35	26	25	11	19	10	2	2	21	269	41	16	3	4	18	69
trna20_GluTTC_2_-_131094701_131094772@1.32.32__1_0_2	5	9	9	21	29	3	35	16	5	13	2	7	7	18	8	14	3	30	27	16	19	7	5	4	13	5	25	13	8	0	6	15	8	2	4	3	7	6	1	2	8	7	20	9	6	4	7	2	5
trna127_ThrTGT_6_-_28442329_28442402@56.77.22.CCA__1_0_1	10	11	28	73	47	4	333	50	6	3	48	65	13	65	8	54	6	20	22	11	1	14	20	24	25	16	4	47	5	29	152	125	45	58	8	6	7	3	49	48	3	15	11	73	7	48	2	17	0
trnaMT_GlyTCC_MT_+_9991_10058@29.50.22__1_0_1	103	51	5	5	30	2	55	13	3	15	1	68	38	0	64	3	6	20	5	9	19	36	1	2	21	3	49	100	11	0	0	82	88	0	7	12	0	11	0	11	2	3	52	6	6	5	27	5	34
trnaMT_ValTAC_MT_+_1602_1670@37.72.36.CCA__1_0_1	96	32	26	44	137	9	30	14	59	99	41	58	45	55	38	9	75	46	152	30	64	183	44	11	33	61	107	344	109	13	109	25	52	13	74	68	28	270	90	91	33	132	12	125	185	65	76	16	58
trnaMT_GluTTC_MT_-_14674_14742@26.67.42__1_0_2	0	0	0	0	0	0	0	13	0	0	0	55	112	0	0	0	0	0	0	2	0	0	0	6	0	0	0	0	0	0	0	0	0	3	0	0	0	0	0	0	0	0	0	0	0	0	0	0	0
trnaMT_HisGTG_MT_+_12138_12206@20.59.40__1_0_1	0	0	0	0	0	0	0	13	0	0	0	42	40	0	0	0	0	0	0	18	0	0	0	5	0	0	0	0	0	0	0	0	0	3	0	0	0	0	0	0	0	0	0	0	0	0	0	0	0
trna3_ArgTCT_11_+_59318767_59318852@38.73.36__1_0_2	19	29	13	7	39	4	21	0	16	24	30	0	0	21	6	6	16	13	44	0	3	41	9	0	4	13	14	15	10	5	33	9	19	0	36	20	5	79	57	59	3	5	1	70	110	11	18	10	22
trnaMT_LeuTAA_MT_+_3230_3304@18.37.20__1_0_1	52	23	8	39	14	4	113	19	7	45	10	69	29	21	9	51	10	61	11	4	51	80	9	10	12	17	94	54	56	18	38	52	20	14	32	26	5	26	17	22	9	43	304	26	31	11	12	3	88
trnaMT_HisGTG_MT_+_12138_12206@25.55.31__1_0_1	30	19	0	2	11	3	2	2	3	31	0	55	20	1	8	1	3	13	0	0	27	61	1	0	4	3	28	46	28	0	1	5	1	0	10	29	2	12	3	6	1	6	52	7	65	0	8	1	33
trna11_SerAGA_8_-_96281885_96281966@68.84.17.CC__2_0_11	322	254	190	178	26	16	1771	230	12	2	249	970	709	162	488	326	10	359	138	53	81	102	77	377	201	181	778	740	260	150	146	968	614	331	200	139	94	311	125	16	8	65	1975	468	99	62	53	119	423
trnaMT_LeuTAG_MT_+_12266_12336@22.39.18__1_0_1	67	0	2	4	5	0	50	11	0	3	0	89	86	0	16	4	0	65	0	2	41	17	1	3	5	4	82	46	86	0	0	108	6	1	16	32	2	6	2	1	4	15	545	6	5	2	9	2	77
trna10_LysCTT_16_+_3241501_3241573@13.32.20__1_0_4	20	32	11	57	17	5	171	22	2	3	13	23	48	36	8	122	8	25	24	7	8	11	24	20	38	8	22	20	12	6	49	126	17	11	9	17	42	25	24	9	14	65	271	41	8	10	6	27	26
trnaMT_ValTAC_MT_+_1602_1670@33.72.40.CCA__1_0_1	0	0	0	0	0	0	0	103	0	0	0	66	37	0	0	0	0	0	0	194	0	0	0	90	0	0	0	0	0	0	0	0	0	117	0	0	0	0	0	0	0	0	0	0	0	0	0	0	0
trna116_GluCTC_1_-_145399233_145399304@1.31.31__1_0_8	158	449	113	381	822	94	693	232	143	103	57	226	202	553	116	667	95	205	309	105	153	150	111	65	225	172	238	266	155	27	172	137	111	186	37	55	169	246	186	209	52	106	275	370	162	80	49	165	244
trna17_ValTAC_11_-_59318102_59318174@1.33.33__1_0_2	29	19	12	46	89	2	76	36	17	21	8	19	18	50	6	10	18	6	31	3	25	17	13	13	21	31	20	47	20	5	19	29	18	20	4	7	2	14	17	8	5	14	6	36	15	15	8	5	21
trna11_SerAGA_8_-_96281885_96281966@1.16.16__2_0_12	109	201	127	50	10	5	754	112	3	2	60	185	126	96	69	268	10	37	106	37	15	6	22	86	76	77	123	98	46	14	77	281	83	83	30	28	48	48	103	6	4	202	256	102	26	12	2	60	113
trna64_GlnTTG_6_+_28557156_28557227@32.54.23__1_0_2	11	56	7	8	24	2	119	28	17	3	19	39	11	18	9	43	10	5	15	6	10	15	15	9	8	2	3	19	12	1	24	41	11	50	14	2	3	4	19	13	7	21	27	55	7	3	12	37	13
trna16_TyrGTA_6_+_26577332_26577420@60.75.16.CC__1_0_2	145	136	46	44	9	2	693	82	5	1	170	718	359	305	756	86	5	217	48	41	58	45	40	253	183	80	906	225	124	25	70	161	161	282	149	88	36	80	50	2	1	6	762	437	87	38	60	177	502
trna111_HisGTG_1_-_147774845_147774916@1.36.36__1_0_9	181	29	62	171	442	76	291	4	121	230	42	10	32	626	73	31	139	250	155	2	167	236	325	3	721	148	159	1553	279	68	371	92	93	11	61	118	182	97	92	347	184	164	335	270	492	259	57	37	434
trnaMT_ProTGG_MT_-_15956_16023@34.69.36.C__1_0_1	86	64	15	27	85	4	39	1	16	117	15	16	17	8	51	4	13	82	7	1	51	81	4	2	24	31	43	189	67	6	10	49	94	1	80	39	3	7	11	28	3	13	49	36	270	8	41	3	138
trnaMT_SerGCT_MT_+_12207_12265@14.43.30__1_0_1	36	22	7	10	17	5	37	9	4	69	1	54	16	0	17	10	13	57	7	1	41	67	7	6	11	15	54	51	57	0	2	4	14	1	16	38	8	31	2	14	5	1	103	15	53	9	5	4	40
trna101_AlaAGC_6_-_28831462_28831533@57.74.18.CC__2_0_5	98	142	8	15	5	1	188	30	2	2	76	85	95	31	66	68	6	28	41	32	16	11	8	44	26	47	47	91	20	9	42	127	47	74	20	19	10	69	30	7	3	35	168	26	17	6	9	42	42
trna103_PheGAA_6_-_28791093_28791166@59.77.19.CCA__1_0_9	12	22	25	47	9	3	144	119	0	2	17	309	143	45	19	60	2	26	15	89	22	8	33	253	51	36	28	23	59	9	88	137	18	300	15	16	23	15	50	10	11	18	140	70	22	15	6	17	24
trnaMT_AsnGTT_MT_-_5657_5729@44.76.33.CCA__1_0_2	14	13	32	24	30	1	97	4	9	24	17	1	2	30	12	40	5	13	265	0	2	16	19	2	8	29	25	15	14	40	70	7	44	1	35	15	37	396	43	68	11	16	8	48	1	12	6	2	4
trna128_GlyGCC_6_-_27870686_27870756@4.39.36__1_0_7	24	1	10	3	13	11	4	0	25	44	1	0	0	12	2	2	77	57	15	0	8	178	7	0	25	22	4	201	76	1	7	0	9	0	21	7	40	9	18	83	23	18	0	5	23	6	12	3	1
trna146_GlnCTG_6_-_27515531_27515602@17.41.25__1_0_7	1	14	0	11	16	1	65	10	5	4	2	18	10	6	4	24	6	10	13	21	15	11	3	6	3	5	4	14	4	3	16	18	5	14	5	5	3	8	7	13	6	13	82	21	16	2	11	3	10
trna2_GlyGCC_21_-_18827107_18827177@3.31.29__1_0_5	4	13	2	1	16	0	25	5	4	8	3	13	28	10	3	8	10	8	12	0	9	11	5	3	3	3	11	34	7	0	13	11	5	0	9	2	3	8	1	3	0	16	22	2	14	5	4	2	13
trna111_HisGTG_1_-_147774845_147774916@1.32.32__1_0_9	13	11	9	27	63	6	57	17	12	6	2	19	24	70	6	24	6	42	7	12	28	21	47	7	31	13	8	84	13	18	33	18	8	5	2	3	3	4	7	6	11	15	48	23	6	7	1	7	33
trnaMT_CysGCA_MT_-_5761_5826@3.29.27__1_0_1	35	5	3	7	21	0	17	6	8	41	6	58	93	1	15	5	3	20	18	3	34	26	5	3	11	10	37	32	22	0	1	141	36	4	22	39	7	21	3	4	5	14	51	23	64	18	14	7	88
trnaMT_IleGAT_MT_+_4263_4331@31.51.21__1_0_1	30	32	9	10	9	0	98	11	0	10	1	37	19	2	14	13	1	24	6	1	23	40	1	7	15	3	61	55	32	0	3	10	17	3	12	10	7	31	7	6	3	5	273	13	15	2	18	5	47
trna146_GlnCTG_6_-_27515531_27515602@15.42.28__1_0_6	1	19	9	39	86	3	154	41	22	2	8	12	18	18	9	49	7	309	18	12	4	7	19	5	13	6	5	12	9	10	55	63	9	27	4	6	4	9	29	57	7	20	33	74	7	7	8	12	7
trnaMT_PheGAA_MT_+_577_647@25.54.30__1_0_1	140	94	4	22	28	6	46	13	11	55	2	146	63	0	20	14	36	61	5	3	55	43	6	5	48	9	28	137	21	0	0	31	19	6	10	73	6	12	1	3	0	8	35	25	48	14	16	6	48
trna11_GluTTC_15_-_26327381_26327452@1.28.28__1_0_2	37	39	25	76	58	13	92	32	22	22	4	66	63	37	27	53	13	86	17	17	36	22	30	19	27	34	38	50	41	5	55	42	23	25	19	21	17	17	12	50	17	29	89	50	50	16	11	14	56
trna112_GlnCTG_1_-_147737382_147737453@22.53.32__1_0_11	6	11	5	25	47	3	27	6	12	5	6	15	7	16	6	14	2	73	4	3	6	6	4	8	9	3	4	20	6	9	11	22	8	13	5	9	1	3	5	16	4	7	21	17	14	3	5	4	14
trnaMT_SerGCT_MT_+_12207_12265@11.45.35__1_0_1	3	0	0	0	1	1	1	83	4	6	0	778	1042	0	0	0	4	3	0	14	2	40	0	64	0	0	1	28	6	0	0	0	0	1	1	0	0	0	0	1	0	0	0	0	1	0	4	0	2
trna11_SerAGA_8_-_96281885_96281966@1.24.24__2_0_12	7	18	13	20	11	3	43	6	3	11	8	18	19	28	18	18	5	43	23	4	18	13	34	4	8	8	24	8	18	5	16	30	15	12	9	13	5	16	8	6	3	4	25	27	26	18	3	15	20
trnaMT_GlnTTG_MT_-_4329_4400@1.30.30__1_0_2	6330	2143	543	1474	3035	430	3195	1452	608	6235	156	11612	10881	512	2186	1107	1067	4437	200	278	3291	4973	404	1458	1365	1484	2837	6164	4398	82	335	2174	1026	425	1243	1385	547	617	276	482	602	1338	17619	739	7589	761	819	237	5474
trna152_ValCAC_6_-_27248049_27248121@59.76.18.CCA__1_0_1	56	42	31	56	12	0	263	80	1	5	86	287	67	86	30	78	7	62	119	30	31	78	25	150	53	16	176	168	53	51	83	81	93	227	41	27	18	80	73	8	7	55	178	220	30	7	27	66	125
trna116_GluCTC_1_-_145399233_145399304@30.65.36__1_0_8	42	4	10	3	6	5	0	0	5	30	1	0	0	8	13	0	17	52	3	0	5	131	5	0	11	8	29	90	20	2	4	0	10	0	13	18	2	9	1	18	6	5	1	11	13	6	14	1	27
trna10_AspGTC_12_-_125424193_125424264@1.36.36__1_0_11	99	41	71	63	130	38	98	27	66	62	15	61	63	124	59	29	96	100	177	25	41	121	39	8	142	32	84	194	99	13	67	69	109	29	75	56	61	207	105	176	48	35	34	116	111	86	39	36	113
trna143_LysTTT_6_-_27559593_27559665@5.36.32__1_0_7	9	11	9	44	16	2	42	3	10	15	16	14	7	33	13	34	6	32	19	2	12	9	33	7	13	9	14	23	17	14	80	27	36	24	33	18	63	48	18	71	9	4	12	95	6	6	5	26	9
trnaMT_PheGAA_MT_+_577_647@1.22.22__1_0_1	51	89	16	17	18	2	155	18	7	29	2	82	65	1	30	17	8	38	0	1	52	50	8	6	29	29	64	154	62	0	3	44	45	2	49	41	5	118	8	10	5	6	182	10	65	8	25	11	34
trna2_SerTGA_10_+_69524261_69524342@64.85.22.CCA__1_0_1	8	9	15	47	24	7	183	40	7	1	4	25	18	41	12	67	6	10	20	12	2	8	21	20	15	10	5	22	10	3	38	44	24	15	0	2	6	18	18	22	11	3	29	34	3	8	4	10	6
trna143_LysTTT_6_-_27559593_27559665@12.32.21__1_0_8	9	12	3	4	4	0	47	4	1	2	4	28	16	17	3	11	3	8	6	1	4	19	4	5	5	9	13	17	2	4	9	30	4	3	5	7	10	11	10	0	0	6	57	6	9	0	4	4	11
trnaMT_PheGAA_MT_+_577_647@39.55.17__1_0_1	119	115	28	46	10	2	580	99	2	5	60	338	582	37	87	94	20	33	49	13	27	61	17	157	146	75	224	269	109	12	27	1340	40	51	57	78	39	142	57	2	13	494	1761	156	53	26	58	79	155
trnaMT_PheGAA_MT_+_577_647@47.73.27.CC__1_0_1	19	157	26	46	85	3	118	39	19	29	5	72	20	1	44	76	16	44	41	27	69	39	30	44	41	34	75	54	48	1	1	102	48	2	43	58	15	165	31	204	16	27	37	22	145	1	42	60	49
trnaMT_TyrGTA_MT_-_5826_5891@43.68.26.CC__1_0_1	27	62	3	11	17	1	22	3	2	26	0	57	20	4	6	9	3	44	7	29	41	30	6	4	4	4	29	65	24	0	1	40	24	0	26	33	3	11	8	8	3	4	125	1	85	3	3	10	48
trnaMT_GluTTC_MT_-_14674_14742@35.58.24__1_0_2	88	38	2	15	17	0	68	11	5	125	0	220	83	1	32	11	5	88	11	0	90	228	3	4	31	7	173	184	188	0	0	16	18	0	30	82	8	81	1	4	0	2	1626	7	143	1	34	2	234
trna16_TyrGTA_14_-_21131351_21131444@58.75.18.CC__1_0_7	20	16	3	18	3	1	134	48	5	0	13	133	84	16	37	12	0	23	2	15	14	8	10	54	34	17	52	93	16	1	7	23	36	85	10	9	5	20	7	6	0	0	57	51	20	2	4	11	34
trna37_ProCGG_17_-_8126151_8126222@32.53.22__1_0_3	4	9	8	37	9	17	91	75	2	1	4	55	83	13	11	46	1	6	8	50	1	1	8	53	40	7	3	1	9	5	44	116	7	89	8	6	36	1	18	18	39	21	33	33	38	27	1	21	4
trna116_GluCTC_1_-_145399233_145399304@37.72.36__2_0_9	183	92	57	74	239	21	89	13	56	128	87	11	13	105	199	10	138	339	75	16	160	465	175	7	100	109	145	532	126	32	114	95	126	7	68	135	22	124	57	102	39	141	53	114	145	44	66	55	297
trnaMT_LeuTAA_MT_+_3230_3304@1.35.35__1_0_1	0	0	2	3	4	3	1	65	3	6	0	251	162	2	0	0	2	3	0	19	0	4	1	44	0	3	1	11	1	0	0	0	0	24	1	0	0	0	0	3	3	4	0	0	3	5	2	0	0
trna10_AspGTC_12_-_125424193_125424264@49.73.25.C__1_0_12	3	12	12	35	52	3	102	3	9	13	4	13	19	31	2	36	2	32	18	1	15	10	30	4	38	0	28	34	26	6	25	41	25	3	13	16	47	33	10	15	11	18	37	38	11	9	10	4	57
trna75_MetCAT_6_+_28912352_28912424@39.74.36.C__1_0_2	10	10	3	10	59	3	12	0	6	16	7	3	1	54	3	7	37	32	25	1	38	27	24	0	15	11	15	42	37	7	58	135	13	0	44	13	34	47	29	40	33	50	11	52	188	32	19	15	34
trnaMT_TrpTCA_MT_+_5512_5579@13.31.19__1_0_2	60	64	50	77	60	10	663	95	29	11	36	100	55	7	69	117	8	40	44	18	61	79	48	73	34	61	123	177	79	5	14	39	60	21	26	25	15	58	50	35	8	12	312	122	10	7	55	48	66
trnaMT_HisGTG_MT_+_12138_12206@32.67.36__1_0_1	402	11	627	273	936	208	158	0	761	647	90	1	3	1129	117	25	534	316	735	0	197	1603	687	1	402	289	712	2894	1130	136	614	8	196	1	601	445	89	1035	872	966	101	131	6	1120	387	266	277	23	32
trnaMT_ValTAC_MT_+_1602_1670@43.72.30.CCA__1_0_1	355	581	266	518	689	46	1571	150	323	402	205	151	89	872	356	546	99	220	1010	103	126	324	165	69	179	367	677	470	360	87	496	128	1249	112	316	280	863	1638	819	836	77	102	201	1998	343	134	279	281	148
trna146_GlnCTG_6_-_27515531_27515602@14.42.29__1_0_6	0	9	8	25	50	4	82	17	13	0	6	0	4	23	9	30	9	7	10	5	1	2	2	7	12	6	2	12	9	14	18	22	3	39	1	2	1	6	25	28	3	11	10	70	1	5	9	4	4
trna134_GluTTC_1_-_16861774_16861845@1.39.39__1_0_4	0	0	0	0	0	0	0	25	0	0	0	65	139	0	0	0	0	0	0	25	0	0	0	12	0	0	0	0	0	0	0	0	0	7	0	0	0	0	0	0	0	0	0	0	0	0	0	0	0
trnaMT_GluTTC_MT_-_14674_14742@35.72.38.CCA__1_0_2	0	0	0	0	0	0	0	667	0	0	0	3451	4852	0	0	0	0	0	0	0	0	0	0	332	0	0	0	0	0	0	0	0	0	103	0	0	0	0	0	0	0	0	0	0	0	0	0	0	0
trnaMT_SerTGA_MT_-_7446_7514@1.18.18__1_0_2	2644	1700	1134	1339	824	205	8829	909	301	294	186	1533	477	274	1358	1082	172	1570	1013	131	1123	996	281	683	1045	724	3958	1973	2349	153	344	522	2859	132	816	691	476	1806	149	101	74	262	7633	894	829	396	749	226	1570
trnaMT_ValTAC_MT_+_1602_1670@49.72.24.CCA__1_0_1	633	752	233	491	621	54	3280	397	298	622	149	1306	659	379	431	823	185	467	815	170	521	1028	213	332	382	325	1044	1622	753	58	342	439	789	179	449	473	667	1460	441	535	95	254	4751	1280	1047	113	344	274	799
trna10_GlyTCC_17_+_8124866_8124937@31.49.19__1_0_9	4	15	16	33	14	6	177	32	4	0	2	14	6	11	6	29	2	10	19	7	2	5	4	19	7	11	9	14	11	9	14	19	5	18	6	4	5	10	12	5	6	13	58	12	5	6	2	13	11
trna16_TyrGTA_14_-_21131351_21131444@55.75.21.CC__1_0_6	29	52	33	109	153	8	789	139	50	5	91	76	59	145	66	136	3	25	28	12	9	17	53	73	61	74	35	193	30	16	49	93	224	360	23	16	14	40	38	52	2	2	32	495	49	52	33	59	16
trna11_ProAGG_16_+_3241989_3242060@55.73.19.C__3_0_21	20	1	10	24	17	1	131	16	3	2	18	70	105	25	10	38	3	17	4	4	2	11	20	9	16	4	8	26	7	4	4	69	23	35	15	7	7	18	13	2	1	18	44	39	16	7	11	13	12
trna134_GluTTC_1_-_16861774_16861845@1.33.33__1_0_4	117	177	43	238	374	66	244	69	30	137	51	121	195	469	90	75	130	195	189	59	176	86	245	131	238	48	124	81	248	28	495	182	65	95	72	125	65	91	133	208	149	203	74	282	188	141	29	99	154
trna116_GluCTC_1_-_145399233_145399304@14.49.36__1_0_8	68	245	260	848	2216	145	994	228	466	179	216	62	258	868	268	750	571	197	802	183	111	210	539	98	376	352	119	511	262	242	2970	704	391	326	116	177	220	234	1083	2096	825	1516	192	1239	185	257	197	417	92
trna10_GluCTC_3_-_103879524_103879595@16.31.16__1_2_10	1	11	5	23	6	3	144	14	0	0	5	7	14	8	6	33	2	3	55	7	0	0	4	2	11	3	7	10	3	6	10	95	8	10	2	0	14	19	8	0	0	18	23	13	1	5	2	5	0
trnaMT_LysTTT_MT_+_8294_8363@2.37.36__1_0_2	2021	61	0	4	0	0	4	0	8	6021	33	6	5	835	141	35	4526	400	283	0	145	21782	107	1	2380	810	438	18873	8920	19	171	34	683	0	874	413	422	429	985	3795	228	168	48	327	1042	756	1834	7	154
trna116_GluCTC_1_-_145399233_145399304@13.49.37__1_0_8	0	0	0	0	0	0	0	81	0	0	0	16	52	0	0	0	0	0	0	84	0	0	0	23	0	0	0	0	0	0	0	0	0	85	0	0	0	0	0	0	0	0	0	0	0	0	0	0	0
trna10_LysCTT_16_+_3241501_3241573@1.33.33__1_0_3	1469	1029	871	1747	3546	265	4683	1160	981	867	567	1820	849	1704	1274	800	548	1017	1500	373	1361	1276	1137	610	750	1013	2016	3703	1299	533	603	2571	1259	675	521	791	126	2233	530	1220	280	455	998	1194	1070	353	671	291	1438
trna116_GluCTC_1_-_145399233_145399304@39.74.36.CC__2_0_9	67	50	23	42	72	8	35	6	18	55	49	20	11	23	53	9	32	96	955	2	64	132	66	2	21	49	105	120	40	27	43	97	62	2	40	78	11	1434	36	53	13	62	24	76	49	24	23	30	85
trna127_CysGCA_1_-_93981834_93981906@29.54.26__1_1_13	0	0	13	27	32	16	56	68	8	2	5	32	40	9	7	51	2	14	9	56	1	0	13	26	30	6	0	0	5	5	54	34	6	55	3	1	4	2	14	34	40	11	13	23	10	33	1	9	0
trnaMT_GluTTC_MT_-_14674_14742@40.65.26__1_0_2	259	153	11	35	84	0	144	33	22	302	3	707	278	51	58	27	81	255	23	0	236	564	26	24	54	28	289	329	391	11	36	34	40	11	84	254	9	129	20	36	7	165	2608	27	382	4	45	7	705
trna2_GlyGCC_21_-_18827107_18827177@4.35.32__1_0_5	8	9	0	4	8	0	6	3	1	4	5	1	5	5	5	2	4	4	23	1	12	8	9	7	5	2	14	29	11	0	2	26	4	2	10	3	9	18	11	13	1	7	3	31	12	3	8	4	13
trna10_ValCAC_5_-_180649395_180649467@59.75.17.CC__2_0_14	439	276	137	156	104	8	1461	267	43	14	419	970	675	225	499	280	92	274	225	162	279	284	154	635	204	333	938	913	260	166	273	1168	545	582	201	175	71	269	172	37	34	120	1396	428	165	82	118	369	558
trna10_LysCTT_16_+_3241501_3241573@3.32.30__1_0_3	68	74	47	137	340	27	576	78	84	61	60	83	108	101	46	264	84	67	118	32	52	80	47	35	105	51	61	169	42	29	110	334	67	54	43	38	57	97	52	114	67	124	348	154	74	80	39	53	49
trnaMT_GluTTC_MT_-_14674_14742@39.62.24__1_0_2	44	14	0	8	4	0	30	1	3	31	0	44	14	0	10	2	3	39	16	0	17	55	7	3	14	7	60	50	65	2	0	7	10	0	16	25	4	56	2	2	1	0	590	4	53	0	6	1	88
trna16_LeuAAG_16_+_22308461_22308542@64.85.22.CCA__2_0_9	22	23	40	103	122	9	651	107	30	21	60	103	65	105	37	181	12	37	124	49	10	50	42	114	67	55	61	100	45	32	215	193	111	178	30	15	13	97	82	83	35	37	176	213	47	51	14	46	26
trnaMT_ThrTGT_MT_+_15888_15953@43.66.24__1_0_1	4	4	5	8	8	0	30	6	4	5	1	0	13	11	3	14	17	12	2	0	10	19	13	10	1	9	0	24	0	5	14	25	7	6	4	0	12	4	4	3	2	24	20	18	6	2	6	2	9
trna43_SerGCT_6_+_27265775_27265856@68.84.17.CC__1_0_1	98	61	12	11	7	0	208	36	0	3	43	410	214	83	158	71	12	175	25	16	19	38	13	67	86	17	147	112	40	37	11	269	139	123	68	45	44	19	23	2	5	10	469	212	64	15	23	35	209
trna116_GluCTC_1_-_145399233_145399304@24.59.36__1_0_8	41	14	36	22	49	8	25	6	65	53	19	2	8	91	13	4	102	65	93	1	5	272	10	7	43	43	26	270	115	11	24	4	19	2	37	27	60	212	95	213	12	13	3	42	39	17	48	4	9
trna103_AsnGTT_1_-_149230570_149230643@29.54.26__1_0_10	5	9	20	35	43	7	212	33	22	9	15	17	13	19	7	11	5	16	12	6	6	7	16	9	9	4	3	28	5	3	45	60	19	17	5	10	10	16	24	36	3	3	15	44	9	16	4	5	4
trnaMT_GluTTC_MT_-_14674_14742@40.69.30__1_0_2	1897	766	96	379	1020	58	1449	330	272	2092	276	2687	2510	782	438	495	1258	1575	451	0	1634	3863	339	173	380	447	1768	2866	1542	189	817	763	337	161	534	1426	108	729	308	278	350	957	8072	757	2947	144	446	98	4388
trnaMT_LeuTAG_MT_+_12266_12336@1.32.32__1_0_1	23	0	7	17	43	1	18	10	3	44	0	89	45	3	11	6	15	26	8	2	45	86	2	6	21	12	42	74	59	1	6	20	16	5	17	26	2	30	10	6	4	9	25	12	50	4	2	4	49
trnaMT_PheGAA_MT_+_577_647@39.54.16__1_0_1	577	406	309	271	70	38	3896	573	21	15	169	929	1692	74	460	397	36	185	112	40	50	133	41	327	720	173	541	590	319	34	67	4635	326	141	224	282	278	177	144	3	49	906	7843	469	114	69	123	262	462
trna146_GlnCTG_6_-_27515531_27515602@16.40.25__1_0_7	4	14	3	8	9	0	70	8	5	3	4	13	19	10	10	15	2	31	4	8	6	9	4	14	4	4	3	10	9	3	11	22	10	24	3	10	6	2	14	14	7	18	39	38	14	4	7	15	8
trnaMT_LeuTAA_MT_+_3230_3304@19.43.25__1_0_1	25	11	3	8	5	0	43	5	4	20	2	53	19	3	6	8	4	29	9	0	16	60	4	1	5	4	40	77	34	4	8	7	11	3	4	11	2	39	3	3	1	1	156	7	11	3	4	2	45
trnaMT_ProTGG_MT_-_15956_16023@1.24.24__1_0_1	77	70	16	22	66	4	208	44	24	23	8	174	70	11	53	40	15	29	351	12	62	105	8	23	11	15	94	235	65	3	13	136	38	8	20	30	3	638	15	13	4	9	201	30	45	8	56	5	98
trna10_SerGCT_15_-_40886023_40886104@64.85.22.CCA__1_0_6	93	64	59	293	227	68	1400	352	59	32	86	344	195	399	80	341	30	152	163	147	60	99	166	217	196	113	95	300	141	91	335	393	205	367	49	8	71	140	164	125	68	96	524	466	85	129	20	58	92
trnaMT_GluTTC_MT_-_14674_14742@40.66.27__1_0_2	2342	1166	261	874	1771	145	3799	1016	429	3502	327	5348	4224	1987	681	558	4092	2945	340	1	2492	4956	1202	577	1263	726	2962	4098	2467	465	1186	2173	649	315	839	1813	330	432	279	487	686	3584	25931	1092	2651	327	497	165	5158
trna10_MetCAT_8_-_124169470_124169542@39.76.38.CCA__1_0_1	0	0	0	0	0	0	0	11	0	0	0	54	68	0	0	0	0	0	0	29	0	0	0	9	0	0	0	0	0	0	0	0	0	7	0	0	0	0	0	0	0	0	0	0	0	0	0	0	0
trna2_GlyGCC_21_-_18827107_18827177@2.32.31__1_0_5	6	4	3	11	12	1	21	7	1	5	0	6	12	13	4	1	3	3	5	5	12	3	4	2	7	3	16	20	9	1	4	10	3	9	2	0	1	1	3	5	2	4	2	2	4	0	2	0	11
trnaMT_ThrTGT_MT_+_15888_15953@39.67.29.C__1_0_1	7	7	1	10	14	2	34	7	4	13	0	0	21	5	0	18	12	6	17	0	10	24	5	9	2	7	0	34	0	2	9	31	3	10	11	0	4	14	9	0	11	24	65	22	14	8	4	11	21
trnaMT_LeuTAG_MT_+_12266_12336@22.40.19__1_0_1	34	0	0	5	2	0	9	12	1	1	0	166	93	0	4	1	0	20	0	4	15	12	2	13	8	9	26	20	19	0	1	16	2	5	9	11	2	2	0	1	3	14	150	1	12	4	1	2	42
trna10_LysCTT_16_+_3241501_3241573@16.32.17__1_0_4	80	205	106	281	57	11	1930	190	15	1	132	206	372	269	94	597	28	135	148	127	29	31	112	222	295	87	164	295	127	59	215	1475	127	290	85	54	234	121	159	16	37	426	1840	410	31	56	49	204	83
trna125_ThrCGT_6_-_28456770_28456843@60.77.18.CCA__1_0_1	21	27	5	11	3	1	146	17	1	0	25	58	38	22	7	17	4	13	34	14	5	23	1	38	15	20	27	59	22	13	35	38	21	29	19	8	4	25	8	3	4	13	28	48	15	5	8	16	12
trna116_GluCTC_1_-_145399233_145399304@17.49.33__1_0_8	8	54	22	84	244	14	171	45	39	25	22	16	61	56	34	115	58	35	68	91	17	24	63	13	55	46	9	87	19	24	158	134	74	38	12	12	40	17	88	137	41	80	41	72	8	21	14	54	11
trna16_TyrGTA_6_+_26577332_26577420@59.76.18.CCA__1_0_2	25	26	6	20	5	0	188	53	1	0	43	141	58	128	66	34	2	40	59	25	15	37	19	86	35	22	143	83	27	11	101	37	23	91	20	6	10	32	30	1	1	6	219	89	5	13	20	37	88
trna14_TyrGTA_6_+_26569086_26569176@55.75.21.CC__1_0_2	10	3	11	30	38	3	177	43	12	2	14	24	15	39	12	12	0	5	10	1	0	12	9	12	18	8	4	46	7	1	8	14	35	61	3	1	0	2	6	10	0	0	2	24	3	14	1	6	2
trnaMT_GlnTTG_MT_-_4329_4400@1.26.26__1_0_2	150	184	19	53	63	12	167	35	14	138	5	459	112	11	78	57	19	145	23	16	268	135	19	48	44	37	243	134	382	1	7	15	75	11	76	155	66	75	18	30	8	11	1184	44	616	7	49	5	185
trnaMT_SerGCT_MT_+_12207_12265@6.41.36__1_0_1	65	12	21	19	44	15	26	0	40	98	6	1	5	43	13	2	46	67	22	0	38	104	19	0	23	44	51	143	136	2	17	1	48	0	38	49	7	42	23	43	13	22	8	35	76	22	25	10	31
trnaMT_GluTTC_MT_-_14674_14742@29.64.36__1_0_2	767	57	159	106	501	102	64	0	369	1518	10	2	0	91	152	9	532	304	259	0	172	2317	135	0	417	278	535	3527	1191	11	55	9	243	0	596	602	274	491	106	312	151	193	68	211	1413	253	543	5	423
trna128_GlyGCC_6_-_27870686_27870756@16.48.33__1_0_12	20	65	24	96	180	15	162	44	47	21	19	14	29	69	18	101	31	37	19	33	30	22	45	37	13	43	18	68	28	15	158	61	24	75	16	17	7	7	82	99	86	159	20	110	11	8	12	74	24
trnaMT_SerGCT_MT_+_12207_12265@1.26.26__1_0_1	27947	9876	5079	7797	9835	1474	38465	5563	4075	16131	1539	25164	26902	604	14885	4640	4750	16357	6660	775	13224	30598	2324	4753	10152	5041	24946	56120	13100	430	1343	22526	9255	878	5240	7099	966	26750	1167	2805	2273	3583	96525	4495	7899	3507	6550	1500	19365
trna112_GlnCTG_1_-_147737382_147737453@33.54.22__1_0_11	7	16	11	27	36	5	162	13	7	3	10	14	9	28	11	58	5	11	43	9	4	16	21	10	17	9	20	35	13	24	39	66	29	21	15	14	29	37	21	15	9	19	208	73	5	17	0	19	17
trnaMT_TrpTCA_MT_+_5512_5579@13.32.20__1_0_2	7	34	11	18	12	1	155	33	12	0	5	49	9	4	25	20	2	5	7	14	31	14	18	60	3	11	26	55	18	1	1	5	15	10	6	4	3	28	13	7	1	7	42	25	3	2	15	15	15
trna15_ValAAC_5_-_180615416_180615488@3.32.30__1_0_1	15	22	9	18	32	3	79	17	8	2	18	13	56	7	2	35	17	20	5	1	16	38	24	7	6	13	15	47	7	11	16	160	5	16	17	13	8	9	23	27	10	47	158	12	16	3	13	25	63
trna116_GluCTC_1_-_145399233_145399304@1.35.35__1_0_8	5	2	3	23	29	9	18	360	23	26	2	1703	2459	2	4	3	52	31	15	284	8	155	13	271	12	7	9	196	42	0	8	5	2	290	12	16	14	17	2	30	6	11	22	16	32	7	25	2	26
trna134_GluTTC_1_-_16861774_16861845@1.36.36__1_0_4	719	224	124	132	390	124	76	11	88	546	33	45	39	96	349	16	175	948	278	19	174	794	190	15	354	137	427	301	1097	8	165	20	277	34	929	933	317	494	205	576	191	174	59	436	1552	173	214	102	447
trna101_AlaAGC_6_-_28831462_28831533@59.75.17.CCA__2_0_5	325	676	221	287	87	15	2896	326	23	16	445	823	509	408	550	745	46	235	1223	258	83	120	154	369	456	333	658	577	263	212	882	1766	307	433	279	255	308	1059	460	40	37	581	2154	449	361	97	50	418	707
trnaMT_LeuTAG_MT_+_12266_12336@11.32.22__1_0_1	36	0	0	4	6	0	19	2	1	27	0	105	59	0	18	9	4	54	2	2	35	128	7	11	5	8	93	100	64	0	2	12	6	1	10	41	1	19	1	1	1	2	414	4	25	0	5	2	66
trnaMT_IleGAT_MT_+_4263_4331@39.58.20__1_0_1	163	104	10	25	56	7	169	24	13	115	2	239	66	0	69	28	14	128	9	5	144	498	1	24	29	18	255	344	147	1	0	33	16	2	50	94	5	89	7	17	3	13	1019	18	187	6	68	7	258
trna10_LysCTT_16_+_3241501_3241573@9.33.25__1_0_4	2	12	6	11	20	1	49	4	10	9	3	13	37	11	5	14	3	6	11	4	8	19	8	5	3	5	8	9	8	6	12	22	5	7	5	7	5	10	9	17	0	5	116	13	9	7	4	1	51
trnaMT_ValTAC_MT_+_1602_1670@47.72.26.CCA__1_0_1	226	534	197	393	393	29	2735	159	247	250	170	236	117	555	287	782	84	170	705	116	115	285	196	118	181	254	470	361	292	71	430	261	858	138	292	250	751	1546	487	577	67	96	805	1604	261	92	181	253	174
trna2_ArgCCT_16_+_3202901_3202973@12.29.18__1_0_2	2	5	7	7	6	0	92	17	1	0	9	11	11	11	10	34	1	3	3	1	3	2	3	7	7	4	10	18	4	6	20	36	10	19	5	0	3	6	9	2	2	11	80	20	1	2	2	5	4
trna116_GluCTC_1_-_145399233_145399304@15.50.36__1_0_8	8	7	14	16	48	2	11	2	11	9	8	0	0	49	8	6	35	178	20	2	8	28	22	0	9	14	10	42	22	3	29	6	9	0	7	10	16	16	45	66	2	21	4	36	6	4	2	4	2
trnaMT_LeuTAG_MT_+_12266_12336@9.31.23__1_0_1	126	57	10	25	19	2	117	42	6	87	3	355	378	10	53	29	16	111	13	21	137	177	21	33	23	29	98	299	169	3	6	362	22	2	35	87	2	17	7	12	6	25	1156	25	57	9	18	16	226
trna129_MetCAT_6_-_27870271_27870342@1.33.33__1_0_9	480	225	275	664	828	260	862	739	146	258	115	881	289	162	603	263	14	184	406	250	160	67	51	402	1169	116	736	166	778	15	95	134	1362	615	308	266	351	708	149	764	123	9	78	427	2269	305	127	77	301
trnaMT_LeuTAG_MT_+_12266_12336@1.31.31__1_0_1	148	59	95	242	384	30	263	86	48	234	16	187	341	20	126	107	42	133	902	9	72	246	30	28	162	53	148	438	281	21	89	156	133	13	55	68	19	585	33	105	38	54	161	66	151	74	50	7	185
trna12_TrpCCA_17_+_19411494_19411565@58.75.18.CCA__1_0_1	84	58	98	114	33	9	736	100	5	2	53	262	256	146	83	135	13	115	103	31	29	27	35	88	135	98	155	299	55	83	190	273	62	93	54	20	170	79	100	9	12	76	597	175	26	40	16	66	107
trna143_LysTTT_6_-_27559593_27559665@8.33.26__1_0_8	8	17	3	11	13	0	33	3	1	12	4	24	18	9	9	8	2	13	9	6	8	7	10	8	7	8	13	23	11	5	11	24	6	5	12	16	27	15	7	7	2	2	29	20	27	5	2	0	27
trna16_TyrGTA_14_-_21131351_21131444@57.76.20.CCA__1_0_6	28	36	9	22	21	4	156	20	9	3	45	47	50	59	30	60	11	50	18	14	22	48	34	21	53	54	40	141	17	5	35	72	44	83	17	10	35	41	31	16	11	18	60	132	42	26	15	53	61
trna114_ArgCCG_6_-_28710729_28710801@35.54.20__2_0_7	4	5	1	9	7	1	63	9	0	0	7	10	10	8	5	24	1	9	2	1	4	1	4	6	8	5	4	17	6	2	21	61	5	22	2	1	2	10	9	3	1	6	48	17	0	4	1	5	6
trnaMT_GluTTC_MT_-_14674_14742@41.71.31.CC__1_0_2	225	92	14	41	104	8	108	20	14	301	17	327	404	17	73	35	46	245	76	0	222	395	32	15	66	34	233	334	228	6	18	257	101	9	151	249	70	277	28	50	13	58	576	79	532	40	38	15	535
trnaMT_GluTTC_MT_-_14674_14742@34.69.36__1_0_2	12407	2250	2165	4130	13995	1827	3274	13	4677	22777	692	93	72	1233	4654	457	6955	13109	4143	0	5304	31592	3520	6	6627	3547	9274	39698	12711	543	2519	1366	4170	12	6563	7066	3182	9745	2131	5443	2533	3209	3677	2925	16513	5022	6044	515	12784
trna116_GluCTC_1_-_145399233_145399304@3.34.32__1_0_8	22	28	1	20	41	2	39	11	1	26	25	52	182	25	11	15	23	29	67	15	31	27	26	10	10	20	28	18	29	13	50	289	22	19	55	32	18	50	23	34	20	72	73	75	143	26	10	22	110
trna14_LysTTT_11_-_59327808_59327880@1.33.33__1_0_6	275	112	161	321	851	72	874	293	224	150	117	303	201	415	171	60	126	187	282	57	400	380	230	138	349	166	349	702	206	105	188	335	117	75	37	76	16	168	100	77	37	78	104	206	84	84	86	16	427
trna126_LeuAAG_6_-_28446400_28446481@69.85.17.CCA__2_0_11	226	321	134	222	46	7	2247	257	11	5	340	445	318	288	368	428	24	358	617	129	61	80	101	273	231	255	514	767	209	228	359	848	557	452	153	58	182	568	224	27	26	229	2432	513	62	52	71	316	274
trnaMT_GluTTC_MT_-_14674_14742@22.57.36__1_0_2	118	23	6	6	18	1	7	1	50	284	1	5	7	15	20	0	88	85	8	0	50	643	13	0	31	52	102	587	463	1	7	1	16	0	77	91	17	30	23	99	6	14	15	5	295	3	67	0	116
trna14_LysTTT_11_-_59327808_59327880@4.35.32__1_0_6	25	23	16	60	45	7	121	11	15	32	28	27	30	38	11	91	6	62	30	6	17	20	55	33	13	35	36	22	42	11	98	41	28	13	53	25	96	54	23	122	29	22	34	103	22	38	9	22	31
trna11_GluTTC_15_-_26327381_26327452@36.71.36__1_0_2	51	19	13	13	47	11	14	0	11	26	18	0	0	32	28	2	12	24	19	0	29	40	43	1	20	37	94	78	25	7	52	10	14	0	35	26	4	22	17	69	19	38	0	36	36	17	24	8	21
trna13_ValCAC_19_-_4724647_4724719@1.36.36__1_0_1	50	5	29	6	24	13	4	1	54	38	2	1	0	166	7	4	106	16	62	1	3	266	21	2	46	47	20	371	83	5	45	8	16	2	36	18	22	61	144	230	13	15	2	17	51	21	48	0	5
trnaMT_ThrTGT_MT_+_15888_15953@33.68.36.CC__1_0_1	0	13	16	19	50	2	10	1	14	57	0	0	0	4	9	2	14	38	35	0	21	82	16	2	13	20	0	164	0	3	16	36	10	0	10	0	2	78	6	0	5	17	12	16	40	12	20	2	29
trnaMT_ThrTGT_MT_+_15888_15953@45.66.22__1_0_1	14	19	6	30	8	1	126	9	12	6	0	0	29	30	6	30	28	22	1	0	13	13	20	17	6	14	0	53	0	10	22	20	17	16	13	1	12	5	10	2	9	66	23	27	16	8	5	1	22
trna146_GlnCTG_6_-_27515531_27515602@2.37.36__1_0_7	31	2	0	3	6	1	1	0	15	67	0	0	0	57	2	5	25	8	1	0	3	66	10	0	6	20	4	57	192	1	9	1	18	0	19	7	11	4	38	83	4	1	1	8	27	5	11	0	3
trnaMT_SerGCT_MT_+_12207_12265@1.19.19__1_0_1	2289	888	376	683	338	47	4418	589	161	301	46	3313	2425	18	1660	306	113	1651	653	47	1152	2842	100	398	978	316	4018	6239	1481	14	46	3538	617	26	446	673	48	3346	60	69	46	183	11634	158	321	138	619	73	2728
trna1_GlnCTG_6_+_18836402_18836473@58.73.16.C__1_0_6	11	0	4	4	2	0	24	3	0	0	2	83	55	8	13	7	0	7	8	0	2	3	1	7	11	2	33	39	5	4	0	65	14	9	3	3	1	2	2	0	2	8	230	10	5	3	2	3	33
trnaMT_LeuTAG_MT_+_12266_12336@4.31.28__1_0_1	60	25	11	5	36	3	44	8	4	89	4	133	165	3	33	10	12	66	2	2	53	143	6	10	22	14	58	149	72	3	6	71	14	0	26	34	0	5	2	11	4	6	232	16	70	7	15	2	85
trnaMT_AsnGTT_MT_-_5657_5729@14.49.36__1_0_2	27	3	6	1	10	0	4	0	8	51	3	1	0	33	3	2	72	15	16	0	12	128	3	0	6	19	29	196	64	10	27	1	6	0	23	14	6	25	10	68	4	22	3	11	37	3	19	0	18
trnaMT_AsnGTT_MT_-_5657_5729@12.47.36__1_0_2	8	2	2	1	4	2	0	0	10	14	0	0	0	27	2	1	60	4	3	0	3	27	7	0	6	4	6	67	16	0	4	1	5	0	4	5	0	3	6	19	2	27	2	4	7	7	2	0	3
trnaMT_GluTTC_MT_-_14674_14742@39.58.20__1_0_2	348	229	8	34	13	4	197	39	2	80	3	627	313	2	105	11	7	417	18	0	148	358	4	29	88	23	529	397	591	0	5	47	56	1	119	251	23	151	9	7	1	20	6453	16	246	5	65	6	766
trnaMT_ProTGG_MT_-_15956_16023@21.56.36__1_0_1	86	11	6	8	12	1	5	0	14	124	2	6	1	8	10	2	17	45	7	0	30	158	1	0	25	12	57	198	148	0	1	1	23	0	41	57	29	32	12	21	3	2	10	3	313	6	28	2	54
trna10_GluCTC_3_-_103879524_103879595@16.32.17__1_2_10	2	38	18	64	10	5	341	27	5	0	14	12	64	22	40	64	1	14	146	7	9	2	13	12	38	15	5	24	6	20	109	292	36	28	3	4	18	47	40	6	6	80	149	52	0	12	4	24	8
trna2_GlyGCC_21_-_18827107_18827177@1.31.31__1_0_5	521	338	121	482	1460	47	924	285	296	331	63	440	789	271	305	167	256	630	483	77	561	665	122	131	477	152	378	1686	506	64	336	450	231	100	128	113	30	412	197	203	204	283	611	311	308	120	150	93	765
trna104_AlaTGC_6_-_28785012_28785083@59.75.17.CCA__1_0_2	3	20	2	2	0	0	38	2	1	0	13	9	8	2	9	7	0	4	12	3	2	0	3	11	9	3	10	6	1	4	10	9	5	11	8	2	5	17	8	0	1	8	7	12	10	0	1	5	13
trnaMT_PheGAA_MT_+_577_647@37.54.18__1_0_1	150	87	67	105	28	10	762	128	12	3	23	154	190	11	53	79	8	55	40	3	27	26	6	15	359	17	64	99	56	3	9	322	41	25	27	90	21	34	9	5	8	46	390	165	37	33	32	37	51
trnaMT_SerGCT_MT_+_12207_12265@9.26.18__1_0_1	96	46	11	17	5	1	140	17	3	1	1	132	145	0	54	5	1	80	6	3	18	63	2	13	57	12	134	297	76	0	0	112	30	0	13	21	11	48	3	1	0	12	1184	5	5	4	16	1	193
trnaMT_SerGCT_MT_+_12207_12265@4.39.36__1_0_1	51	7	10	6	23	8	4	0	13	114	1	0	0	59	8	2	73	29	9	0	14	129	18	0	23	27	45	147	108	4	14	0	19	0	50	39	19	43	9	56	30	28	7	13	65	14	35	3	25
trna11_GluTTC_15_-_26327381_26327452@37.72.36__1_0_2	113	28	18	19	71	8	28	1	16	66	20	1	2	35	51	1	18	40	70	1	61	73	68	0	31	49	32	84	86	15	51	20	26	0	24	26	3	20	15	41	7	38	8	22	18	23	8	6	83
trna20_GluTTC_2_-_131094701_131094772@1.36.36__1_0_2	42	7	23	14	29	5	16	5	25	39	9	0	1	89	36	1	23	149	61	15	11	76	9	1	38	17	70	87	52	2	31	3	72	3	48	18	12	37	15	36	28	32	5	32	54	19	13	2	17
trna129_MetCAT_6_-_27870271_27870342@3.33.31__1_0_9	15	10	4	6	14	3	9	15	2	10	7	104	440	8	13	11	8	5	4	22	8	22	8	28	18	5	11	22	15	0	11	410	10	29	32	18	10	10	13	11	49	42	60	31	119	43	4	8	49
trnaMT_ProTGG_MT_-_15956_16023@40.71.32.CCA__1_0_1	145	93	28	39	181	8	172	38	30	94	13	201	85	14	105	14	17	110	106	25	140	253	18	22	46	30	263	372	103	5	7	158	96	11	68	83	5	182	26	26	3	9	196	53	150	13	118	17	366
trnaMT_SerGCT_MT_+_12207_12265@13.41.29__1_0_1	155	69	5	28	60	11	85	14	12	198	0	153	147	32	64	12	22	146	18	4	172	301	19	13	59	27	210	301	186	3	6	33	33	4	56	68	27	120	1	21	13	18	397	21	210	12	44	5	182
trnaMT_GluTTC_MT_-_14674_14742@40.70.31.C__1_0_2	575	247	33	89	266	14	290	80	71	803	31	928	1007	43	154	75	137	648	103	0	401	1458	79	60	129	87	472	1046	520	7	67	330	138	39	199	405	40	309	66	54	52	174	2319	162	934	75	163	30	1343
trna14_ThrCGT_17_+_29877093_29877164@58.75.18.CCA__1_0_2	265	248	103	149	34	11	1555	298	15	4	316	1019	649	478	268	399	22	271	286	175	126	95	136	608	271	337	762	750	233	353	474	923	392	643	158	116	144	334	254	17	32	228	2083	540	110	65	69	527	363
trnaMT_IleGAT_MT_+_4263_4331@41.58.18__1_0_1	60	47	4	16	13	1	124	10	7	13	2	83	55	0	33	2	6	46	2	1	46	142	0	14	16	3	115	148	94	0	0	39	12	3	30	52	9	29	3	5	0	8	526	17	62	3	51	3	126
trna116_GluCTC_1_-_145399233_145399304@37.75.39.CCA__2_0_9	0	0	0	0	0	0	0	38	0	0	0	134	145	0	0	0	0	0	0	22	0	0	0	22	0	0	0	0	0	0	0	0	0	60	0	0	0	0	0	0	0	0	0	0	0	0	0	0	0
trnaMT_LeuTAA_MT_+_3230_3304@1.22.22__1_0_1	29	22	10	17	13	3	65	44	3	7	2	215	165	2	21	9	2	25	2	17	34	17	0	17	19	16	16	38	49	1	13	144	7	3	25	22	7	12	5	7	5	8	203	8	30	8	9	5	37
trna133_GlyCCC_1_-_16872434_16872504@18.53.36__1_1_3	1	2	4	9	15	0	11	0	9	7	26	0	3	95	28	4	7	42	170	1	26	35	15	0	137	1	45	134	15	12	1063	52	63	3	21	6	2	149	23	177	2	66	22	75	21	106	18	29	25
trna108_AlaAGC_6_-_28763741_28763812@57.75.19.CCA__1_0_1	11	95	14	40	9	0	336	54	4	1	42	128	133	56	42	85	9	34	101	72	37	73	33	116	64	33	68	182	36	30	231	106	74	255	44	17	46	113	111	23	16	69	113	102	49	11	19	62	31
trnaMT_ProTGG_MT_-_15956_16023@46.71.26.CCA__1_0_1	40	45	10	28	55	6	108	22	11	37	6	138	31	4	25	17	8	35	30	12	53	75	6	9	14	15	90	140	52	3	6	63	29	1	24	52	19	77	10	9	0	3	242	18	46	6	28	3	132
trna111_HisGTG_1_-_147774845_147774916@16.33.18__1_0_9	5	9	2	20	1	0	122	15	1	0	4	13	12	38	11	26	0	11	14	1	2	1	3	9	12	9	5	25	12	8	31	25	17	9	5	2	6	13	19	1	1	20	31	24	0	1	2	9	7
trna10_GlyTCC_17_+_8124866_8124937@58.74.17.CC__1_0_8	37	24	11	10	2	0	69	23	0	0	16	156	75	8	35	7	0	18	7	3	10	11	3	61	11	17	58	61	14	6	12	37	30	53	10	11	1	13	7	0	2	5	85	18	5	1	4	11	15
trnaMT_HisGTG_MT_+_12138_12206@29.64.36__1_0_1	290	16	40	21	121	21	10	0	148	880	3	0	0	37	30	5	131	89	104	0	52	1227	29	0	121	76	126	1463	703	0	9	2	79	0	343	401	54	232	70	186	31	64	4	73	427	59	249	5	76
trna130_GlnTTG_6_-_27763640_27763711@17.54.38__1_0_4	0	0	0	0	0	0	0	32	0	0	0	115	42	0	0	0	0	0	0	73	0	0	0	30	0	0	0	0	0	0	0	0	0	14	0	0	0	0	0	0	0	0	0	0	0	0	0	0	0
trnaMT_GlnTTG_MT_-_4329_4400@1.19.19__1_0_2	48	57	19	35	17	1	182	30	4	4	12	59	24	24	28	30	7	28	10	13	38	21	9	27	14	23	50	50	79	10	19	40	44	15	21	35	10	18	15	8	5	18	238	43	34	6	18	16	49
trna146_GlnCTG_6_-_27515531_27515602@1.34.34__1_0_7	0	0	1	0	0	0	1	34	0	0	0	43	29	5	0	0	0	0	1	14	0	1	0	13	0	1	0	2	3	0	0	1	0	19	1	0	0	1	4	3	0	1	0	0	0	0	0	0	0
trna10_AspGTC_12_-_125424193_125424264@29.64.36__1_0_11	95	7	15	5	47	1	12	2	25	53	3	1	1	9	21	0	21	21	24	0	11	161	6	0	18	24	47	164	50	5	19	1	21	0	33	41	3	39	15	29	12	19	8	13	71	11	13	2	54
trnaMT_ProTGG_MT_-_15956_16023@36.71.36.CCA__1_0_1	77	42	26	31	126	3	47	17	37	56	71	72	57	26	34	8	39	43	23	20	31	127	17	8	29	31	49	187	26	26	24	174	75	19	48	22	7	22	51	39	9	25	34	108	81	57	51	13	77
trnaMT_CysGCA_MT_-_5761_5826@3.30.28__1_0_1	64	17	14	32	74	3	57	8	15	45	93	34	55	40	26	26	30	12	33	16	20	31	42	17	18	44	27	47	31	19	40	155	72	45	53	26	16	29	57	42	13	41	33	170	37	100	23	17	25
trna27_GlyCCC_2_-_70476123_70476193@58.73.16.CC__1_0_2	24	18	11	8	0	0	100	13	0	0	13	65	59	5	30	34	0	31	6	5	2	0	0	12	9	14	19	27	10	4	3	71	26	13	2	13	4	9	3	0	0	12	151	17	3	2	1	12	20
trna11_ProAGG_16_+_3241989_3242060@54.75.22.CCA__3_0_21	96	331	565	1554	1163	144	5332	1558	195	67	780	598	503	1854	271	2117	88	243	947	633	107	185	677	1132	308	391	205	353	416	731	4367	2095	961	2635	407	172	240	362	2671	1578	165	507	516	3091	202	440	113	797	153
trna10_LysCTT_16_+_3241501_3241573@6.34.29__1_0_4	4	5	0	22	29	1	77	20	11	0	2	21	41	6	5	17	11	2	21	11	7	12	7	1	6	9	10	25	5	4	10	59	5	13	1	6	6	14	12	11	8	16	69	20	13	5	3	7	13
trna128_GlyGCC_6_-_27870686_27870756@53.73.21.CC__1_0_6	5	1	4	9	19	1	96	33	8	0	15	114	38	4	15	11	1	1	4	6	2	24	2	30	6	9	6	130	3	5	3	16	42	45	1	3	0	6	4	6	0	0	16	11	5	6	0	2	2
trnaMT_SerGCT_MT_+_12207_12265@11.41.31__1_0_1	198	67	17	29	66	16	85	26	18	283	2	153	152	18	50	15	32	228	15	3	140	401	21	12	96	31	162	302	176	3	6	43	18	3	50	85	21	89	5	20	15	13	327	13	139	7	57	9	163
trnaMT_ProTGG_MT_-_15956_16023@38.70.33.CC__1_0_1	200	177	13	28	147	4	112	42	44	209	32	352	258	9	101	13	24	114	3	18	206	489	13	15	36	28	199	617	147	0	2	301	89	19	111	144	7	13	21	27	1	21	338	98	453	6	201	7	481
trnaMT_SerTGA_MT_-_7446_7514@1.28.28__1_0_2	88	39	8	29	37	2	70	11	10	36	13	38	41	53	30	80	200	45	181	18	66	91	13	16	69	24	125	127	32	13	62	31	46	14	6	9	8	55	20	16	33	143	120	60	42	15	14	16	43
trna8_AlaTGC_12_+_125424512_125424583@29.53.25__1_0_1	16	36	13	45	129	4	422	95	53	19	18	65	221	45	46	154	43	12	129	57	38	84	31	67	28	31	18	248	47	44	216	809	35	326	32	43	6	145	81	128	34	122	139	130	121	1	45	57	31
trnaMT_PheGAA_MT_+_577_647@55.74.20.CCA__1_0_1	16	49	7	28	27	0	118	39	9	6	1	54	24	6	22	23	4	9	35	26	9	25	2	31	11	9	12	35	20	1	3	58	15	11	15	11	10	107	14	16	5	12	68	14	22	1	9	8	9
trna27_GlyCCC_2_-_70476123_70476193@1.36.36__1_0_2	533	11	286	47	196	112	24	2	789	492	111	8	10	1650	78	14	748	70	245	1	22	2721	98	0	162	520	135	3495	451	120	216	1	258	0	130	75	29	189	482	1143	121	65	12	167	328	351	187	6	45
trna10_LysCTT_16_+_3241501_3241573@16.34.19__1_0_4	50	121	74	182	57	9	1062	152	14	2	69	107	169	184	68	277	25	63	49	61	15	28	52	88	124	59	48	114	34	31	114	427	69	156	70	34	102	25	115	31	28	186	646	322	19	25	35	133	31
trna126_LeuAAG_6_-_28446400_28446481@68.83.16.C__2_0_11	24	22	15	8	4	1	228	34	1	1	20	94	75	17	46	28	2	15	23	5	6	5	4	24	19	13	78	73	18	12	6	50	29	41	8	1	8	24	8	1	4	16	233	24	3	1	3	11	40
trna10_LysCTT_16_+_3241501_3241573@14.32.19__1_0_4	15	37	24	89	20	2	311	18	6	0	10	21	39	30	21	144	5	24	73	30	5	16	23	32	48	14	20	34	17	5	59	124	31	28	10	14	84	37	24	4	11	52	272	45	7	13	7	42	12
trnaMT_HisGTG_MT_+_12138_12206@27.59.33__1_0_1	112	29	5	3	12	0	20	6	3	176	1	96	49	0	41	0	2	85	15	1	45	244	3	3	13	11	170	210	110	1	2	4	26	0	21	74	7	130	4	5	1	1	192	5	67	2	12	0	106
trnaMT_PheGAA_MT_+_577_647@1.36.36__1_0_1	67	11	30	15	31	11	13	0	124	173	6	0	0	105	20	3	500	21	0	2	10	396	17	0	142	48	38	444	311	7	19	19	36	0	71	41	48	138	61	207	23	35	1	19	218	62	83	5	14
trnaMT_LeuTAG_MT_+_12266_12336@7.31.25__1_0_1	49	29	2	16	16	0	38	3	5	73	1	130	137	2	15	8	3	64	5	3	44	73	5	9	13	7	48	90	85	0	0	66	6	3	23	35	3	8	3	8	5	14	374	12	63	3	9	2	98
trnaMT_HisGTG_MT_+_12138_12206@19.57.39__1_0_1	0	0	0	0	0	0	0	16	0	0	0	64	75	0	0	0	0	0	0	42	0	0	0	19	0	0	0	0	0	0	0	0	0	6	0	0	0	0	0	0	0	0	0	0	0	0	0	0	0
trnaMT_HisGTG_MT_+_12138_12206@19.59.41__1_0_1	0	0	0	0	0	0	0	13	0	0	0	135	88	0	0	0	0	0	0	30	0	0	0	7	0	0	0	0	0	0	0	0	0	4	0	0	0	0	0	0	0	0	0	0	0	0	0	0	0
trnaMT_MetCAT_MT_+_4402_4469@48.71.24.CCA__1_0_1	22	30	2	2	1	0	17	1	2	12	0	41	12	0	15	1	1	5	38	3	18	50	1	4	4	2	59	72	50	0	1	2	6	0	6	10	2	130	3	1	1	2	132	6	208	0	4	1	43
trna112_GlnCTG_1_-_147737382_147737453@22.52.31__1_0_11	8	13	2	9	20	0	26	14	2	15	3	36	26	8	9	11	1	72	5	15	24	14	7	8	3	10	8	28	12	8	3	33	16	6	3	14	7	4	6	14	1	6	10	13	10	2	2	7	19
trnaMT_AsnGTT_MT_-_5657_5729@46.76.31.CCA__1_0_2	6	13	10	6	7	0	38	5	4	8	17	9	0	12	6	34	5	10	88	1	8	6	8	0	2	16	13	15	6	7	24	10	13	3	14	9	5	151	19	35	1	1	13	19	7	1	4	4	5
trnaMT_TyrGTA_MT_-_5826_5891@39.56.18__1_0_1	56	45	2	2	1	0	32	4	0	3	2	97	44	0	26	4	0	31	7	2	14	39	1	6	3	3	76	51	40	1	2	11	11	0	13	29	1	18	3	0	0	6	570	3	26	2	7	1	91
trna112_GlnCTG_1_-_147737382_147737453@58.75.18.CCA__1_0_5	7	3	11	14	3	4	95	7	0	0	8	19	23	11	19	14	1	50	46	2	5	0	6	3	16	3	7	4	14	8	10	41	34	28	13	1	24	25	5	0	1	5	50	52	1	9	2	18	11
trnaMT_PheGAA_MT_+_577_647@51.74.24.CCA__1_0_1	11	60	1	14	38	1	48	14	7	11	0	42	13	3	4	38	6	16	84	55	11	32	8	22	40	2	37	43	26	1	7	22	22	3	16	24	29	213	25	24	9	14	79	16	103	2	7	9	48
trna111_HisGTG_1_-_147774845_147774916@2.33.32__1_0_9	85	23	13	67	162	7	216	59	51	37	22	85	111	239	36	59	74	73	18	44	89	69	110	20	58	62	77	239	32	31	116	103	34	34	9	16	2	3	32	31	34	78	112	131	18	26	21	21	77
trnaMT_PheGAA_MT_+_577_647@33.54.22__1_0_1	173	53	7	28	21	2	98	15	14	40	0	151	54	0	23	20	8	97	3	2	44	60	2	5	88	5	47	144	42	0	1	16	17	0	18	82	7	22	1	5	1	5	202	16	51	5	15	3	72
trna152_ValCAC_6_-_27248049_27248121@3.32.30__1_0_1	4	14	7	16	19	0	31	3	4	7	7	15	22	6	0	22	3	4	2	4	5	19	4	4	5	2	4	13	6	7	8	15	4	15	10	9	3	0	9	12	11	16	11	37	5	7	7	13	18
trna130_GlnTTG_6_-_27763640_27763711@15.41.27__1_0_5	2	4	6	27	42	6	94	30	12	2	11	10	11	26	4	34	2	7	4	19	5	0	6	14	3	15	0	2	3	7	35	21	9	60	3	1	1	2	20	21	9	6	14	48	8	6	5	12	0
trna12_TrpCCA_17_+_19411494_19411565@58.74.17.CC__1_0_1	28	16	15	19	4	0	107	9	1	0	7	69	120	7	27	19	0	13	7	2	4	9	2	18	15	15	58	51	13	3	4	28	45	19	8	12	5	16	6	1	0	2	102	30	8	3	3	14	29
trnaMT_ProTGG_MT_-_15956_16023@41.70.30.CC__1_0_1	141	225	14	28	50	6	130	37	16	100	12	346	97	6	79	16	12	111	22	34	123	192	5	25	33	17	183	359	101	1	2	117	106	11	84	121	13	47	4	17	4	6	324	41	269	7	82	9	283
trnaMT_ProTGG_MT_-_15956_16023@14.49.36__1_0_1	40	4	6	3	7	0	1	0	21	84	0	0	2	55	5	0	38	10	10	0	8	136	2	0	12	14	31	154	199	2	5	0	11	0	39	26	5	20	39	61	4	11	4	7	98	4	53	0	12
trna20_ThrTGT_14_-_21099319_21099391@35.54.20__1_0_4	3	11	4	17	10	1	150	11	10	2	6	13	17	5	9	38	3	5	75	7	2	11	6	16	16	2	5	34	5	11	26	43	12	40	9	4	2	43	30	5	5	7	47	27	4	3	6	12	12
trna10_LysCTT_16_+_3241501_3241573@15.31.17__1_0_4	0	22	9	29	5	0	176	25	1	0	20	1	9	21	10	120	0	7	127	5	1	0	5	6	24	11	2	2	5	4	14	66	11	45	2	1	13	48	21	1	1	17	15	51	2	2	1	19	0
trnaMT_MetCAT_MT_+_4402_4469@40.71.32.CCA__1_0_1	52	80	11	37	32	0	59	13	12	50	8	52	24	7	28	12	9	22	11	15	32	83	8	15	19	9	100	164	46	3	45	15	46	16	27	43	11	58	15	30	5	9	29	34	174	13	12	12	46
trnaMT_SerGCT_MT_+_12207_12265@27.62.36.CCA__1_0_1	506	146	46	117	304	10	122	43	70	458	11	384	320	9	196	19	92	214	120	12	274	846	24	33	165	87	448	996	288	6	22	60	82	2	101	149	9	474	25	60	44	70	169	43	298	56	124	12	351
trna116_GluCTC_1_-_145399233_145399304@29.64.36__1_0_8	35	2	8	1	6	3	3	0	4	30	4	0	1	3	11	0	23	25	13	0	2	156	2	0	13	7	21	114	29	0	3	0	13	0	15	24	11	32	2	15	3	3	1	5	38	8	8	1	18
trnaMT_SerGCT_MT_+_12207_12265@14.40.27__1_0_1	310	153	21	44	72	30	236	26	21	493	1	365	259	4	134	40	50	507	35	3	367	548	26	48	149	43	396	481	500	0	4	70	52	0	154	243	148	247	15	44	9	7	1705	41	488	22	103	28	408
trnaMT_ProTGG_MT_-_15956_16023@47.70.24.CC__1_0_1	86	40	9	21	24	2	97	14	6	56	5	140	54	0	59	8	3	62	6	1	63	140	5	4	22	6	257	176	71	0	0	63	33	1	18	70	4	67	1	4	0	1	540	10	69	4	68	1	331
trnaMT_SerGCT_MT_+_12207_12265@41.61.21.CC__1_0_1	48	45	3	3	9	0	45	16	1	37	0	139	86	0	26	5	6	42	4	2	74	133	0	16	12	8	106	160	49	0	0	11	8	0	15	57	1	53	0	3	0	4	323	0	139	0	20	2	118
trnaMT_GlnTTG_MT_-_4329_4400@1.23.23__1_0_2	80	98	11	23	17	4	139	16	4	24	3	120	34	2	47	37	4	38	10	11	71	52	6	13	27	33	112	53	149	0	4	11	72	8	23	65	32	22	1	12	3	13	512	31	140	6	17	14	49
trna119_LysCTT_1_-_145395522_145395594@1.32.32__1_0_6	258	247	262	413	967	73	1235	292	256	185	281	428	268	418	168	491	263	295	649	129	244	386	325	184	179	215	324	638	181	203	564	626	182	312	116	192	40	485	238	262	159	319	390	380	202	117	109	139	412
trna143_LysTTT_6_-_27559593_27559665@6.35.30__1_0_7	10	13	5	33	12	7	73	9	8	31	20	17	13	22	12	33	4	25	6	3	7	8	36	13	11	20	9	20	16	13	50	25	13	21	31	15	56	10	9	73	13	5	28	62	14	15	5	25	4
trnaMT_PheGAA_MT_+_577_647@54.74.21.CCA__1_0_1	35	71	15	52	54	5	177	64	14	25	2	160	125	2	28	39	13	55	42	49	45	113	23	61	38	22	44	159	50	0	8	46	41	3	48	51	15	198	16	31	9	23	227	32	55	11	37	14	83
trna11_SerAGA_8_-_96281885_96281966@68.85.18.CCA__2_0_11	775	1243	707	1475	201	70	11028	1448	84	25	1256	3349	1486	1361	1194	2319	115	1037	1352	609	358	515	481	2018	823	865	2367	3012	1262	1084	1595	4009	1704	1939	640	455	500	1396	1510	111	104	731	8656	2002	411	277	253	593	1323
trna146_GlnCTG_6_-_27515531_27515602@18.53.36__1_0_6	70	32	30	108	286	21	115	17	86	94	52	12	19	78	76	18	84	85	43	2	114	128	51	4	56	44	54	245	93	58	71	60	95	5	43	71	29	45	59	107	12	60	38	106	88	46	35	14	127
trnaMT_HisGTG_MT_+_12138_12206@32.59.28__1_0_1	24	2	6	22	32	3	66	21	8	21	7	46	9	21	11	11	17	16	12	0	18	28	14	11	8	6	30	72	23	2	9	4	1	8	11	12	2	40	27	22	3	14	10	33	11	3	9	9	1
trnaMT_PheGAA_MT_+_577_647@1.17.17__1_0_1	351	117	43	49	16	3	560	47	6	12	16	510	716	5	180	40	13	348	0	1	61	181	10	17	149	37	486	670	138	8	21	877	70	37	52	78	9	101	13	5	4	51	1736	30	39	18	52	18	771
trna111_HisGTG_1_-_147774845_147774916@16.32.17__1_0_9	8	13	9	21	1	0	277	12	3	0	7	18	11	20	15	17	0	4	13	4	3	1	1	8	20	8	17	27	7	11	23	74	18	14	6	3	14	26	25	1	0	15	52	41	2	3	3	11	2
trnaMT_GluTTC_MT_-_14674_14742@23.58.36__1_0_2	247	21	46	22	37	27	5	0	178	1059	1	5	1	53	17	3	343	73	130	0	42	1859	35	0	244	139	113	1859	1727	5	14	2	64	0	341	230	380	358	118	889	68	79	14	23	1087	36	274	2	71
trnaMT_LeuTAG_MT_+_12266_12336@5.31.27__1_0_1	73	23	5	19	32	2	52	22	10	79	1	131	153	2	27	13	25	44	7	3	41	86	5	17	23	20	37	175	95	1	7	132	26	4	18	37	3	10	5	14	12	15	256	16	46	22	12	3	78
trna112_GlnCTG_1_-_147737382_147737453@26.54.29__1_0_11	12	16	8	40	38	1	82	28	14	10	15	50	30	13	23	15	11	20	4	15	19	16	6	16	6	2	15	34	9	15	17	56	22	10	7	6	8	5	9	20	3	3	85	24	3	4	4	3	42
trna112_GlnCTG_1_-_147737382_147737453@26.53.28__1_0_11	13	18	5	30	54	2	147	42	13	1	34	40	42	18	28	21	8	23	0	19	15	14	6	23	8	12	9	27	13	17	25	65	23	35	10	5	7	11	18	18	7	9	58	35	4	5	11	14	25
trnaMT_ThrTGT_MT_+_15888_15953@39.66.28__1_0_1	8	18	5	14	27	0	36	18	5	13	1	0	32	17	6	16	20	17	9	0	21	46	9	6	5	13	0	59	0	3	17	36	3	16	8	0	5	13	14	0	6	42	74	27	12	3	5	4	26
trnaMT_ProTGG_MT_-_15956_16023@50.71.22.CCA__1_0_1	85	73	12	41	55	4	264	32	20	29	6	251	73	19	63	21	7	53	47	12	75	196	16	45	23	17	148	301	100	5	10	94	61	10	43	54	29	189	33	17	0	17	764	49	52	8	58	12	105
trnaMT_HisGTG_MT_+_12138_12206@20.52.33__1_0_1	35	7	7	16	30	3	15	8	11	10	2	24	49	44	11	3	269	35	55	31	133	85	128	9	55	7	123	154	9	47	61	107	41	2	3	3	1	4	3	7	14	133	13	11	10	15	2	2	97
trna10_GlyTCC_17_+_8124866_8124937@56.75.20.CCA__1_0_8	16	26	11	9	7	0	78	14	0	1	31	44	60	13	12	25	7	8	20	10	12	14	16	24	12	22	21	58	6	5	20	46	12	34	8	6	5	35	11	7	2	16	36	27	25	12	3	15	19
trnaMT_GluTTC_MT_-_14674_14742@47.72.26.CCA__1_0_2	362	169	26	97	143	10	382	40	31	470	20	393	372	9	119	74	63	265	114	0	220	581	37	57	116	77	430	800	443	10	10	286	100	11	124	193	82	428	38	34	35	67	3963	67	402	54	73	30	430
trnaMT_SerTGA_MT_-_7446_7514@1.27.27__1_0_2	60	24	17	27	51	2	122	13	18	39	9	39	54	46	36	65	216	46	177	19	65	84	22	18	69	47	126	154	50	18	81	50	54	9	15	18	5	72	15	20	35	98	135	49	46	11	17	6	42
trnaMT_PheGAA_MT_+_577_647@20.55.36__1_0_1	84	18	10	20	40	7	21	3	14	70	19	18	18	4	20	7	30	30	13	0	35	124	15	1	64	12	25	185	38	4	20	11	12	0	32	38	6	36	30	15	16	62	8	121	47	29	22	15	22
trna20_GluTTC_2_-_131094701_131094772@1.30.30__1_0_2	22	37	8	38	63	6	66	20	6	13	13	14	25	59	34	18	14	142	33	12	41	31	10	2	26	5	51	41	11	4	12	46	37	9	28	13	10	15	4	3	4	11	112	56	21	6	18	18	42
trna143_LysTTT_6_-_27559593_27559665@14.33.20__1_0_8	9	7	8	16	9	0	81	10	2	1	8	21	15	9	10	15	2	21	15	4	5	13	11	5	17	8	6	16	11	1	10	26	5	7	19	10	13	14	14	8	1	2	324	14	5	3	4	4	23
trnaMT_MetCAT_MT_+_4402_4469@34.69.36.C__1_0_1	45	11	1	5	42	1	11	0	9	54	30	3	1	17	16	1	19	8	45	0	16	122	12	0	19	24	58	208	27	10	39	13	12	0	25	30	4	127	25	30	15	55	1	38	195	14	25	5	32
trna116_GluCTC_1_-_145399233_145399304@15.49.35__1_0_8	0	0	0	2	1	0	0	68	1	0	0	15	83	1	0	1	2	0	0	86	0	0	0	27	0	0	0	1	0	0	1	0	0	57	0	0	0	0	0	3	0	0	0	0	0	0	0	0	0
trnaMT_ValTAC_MT_+_1602_1670@36.71.36.CC__1_0_1	843	408	197	354	997	43	296	43	394	1311	93	332	196	305	366	115	204	554	376	47	775	1909	262	55	307	310	1622	2334	1641	32	490	33	676	46	655	1324	466	517	352	991	114	163	130	700	2057	145	526	125	745
trna10_GlyTCC_17_+_8124866_8124937@1.36.36__1_0_1	90	4	32	11	50	7	13	1	282	137	11	1	1	339	13	3	320	15	119	2	6	1291	21	0	89	182	42	2125	451	37	78	3	50	0	48	27	35	209	332	638	45	32	4	52	83	50	139	4	9
trnaMT_ProTGG_MT_-_15956_16023@48.70.23.CC__1_0_1	30	22	5	7	10	1	61	2	6	21	4	71	37	0	22	3	1	36	6	0	13	35	1	2	17	4	113	91	31	0	0	23	12	0	8	17	10	22	1	0	0	0	238	2	32	0	32	1	163
trna12_ProTGG_11_-_75946869_75946940@14.31.18__1_0_1	24	28	17	37	13	0	259	20	7	1	11	30	28	18	24	29	4	17	52	10	11	10	11	26	26	10	48	84	9	11	21	135	9	20	9	10	10	38	17	1	1	12	110	25	6	8	9	12	12
trnaMT_GluTTC_MT_-_14674_14742@34.57.24__1_0_2	69	33	4	12	15	2	63	8	2	62	0	163	47	0	23	11	6	62	7	0	53	160	2	0	19	7	148	155	115	1	0	7	7	0	16	43	4	58	1	7	1	1	1255	8	94	3	18	2	221
trna112_GlnCTG_1_-_147737382_147737453@35.54.20__2_0_15	30	92	53	138	106	20	694	53	28	11	25	35	93	111	42	396	22	87	465	59	37	50	99	47	306	47	73	168	89	39	303	2131	64	107	83	43	203	555	111	56	42	188	899	221	66	69	32	81	82
trnaMT_GlnTTG_MT_-_4329_4400@1.20.20__1_0_2	104	115	17	66	23	2	333	34	17	18	16	134	48	21	56	55	7	45	7	14	66	59	22	47	27	63	131	139	169	8	27	70	79	37	59	67	15	50	28	10	3	15	529	93	48	9	37	25	91
trnaMT_HisGTG_MT_+_12138_12206@28.59.32__1_0_1	1094	488	17	79	186	11	220	70	51	1864	1	1737	1135	4	333	31	81	1015	60	15	932	3711	23	39	196	91	1347	3436	1427	0	7	83	191	3	271	761	34	506	23	53	6	35	3332	22	1093	36	264	13	1707
trna10_LysCTT_16_+_3241501_3241573@9.34.26__1_0_4	1	8	1	7	14	0	14	3	1	8	1	7	15	4	4	20	2	4	7	8	14	19	6	4	2	3	6	16	7	2	2	28	2	2	5	6	7	5	5	3	0	8	121	7	18	3	4	2	17
trnaMT_ThrTGT_MT_+_15888_15953@38.69.32.CCA__1_0_1	138	115	38	59	199	14	159	50	48	245	2	0	188	39	54	41	56	152	184	0	290	465	35	39	53	60	0	384	0	14	70	140	57	34	92	0	11	236	55	0	30	73	388	87	276	23	74	40	294
trnaMT_PheGAA_MT_+_577_647@35.52.18__1_0_1	30	71	5	19	9	2	84	19	2	3	2	65	41	1	16	22	4	20	11	7	12	15	6	25	27	4	15	23	32	1	0	59	6	3	57	53	48	24	3	3	2	13	123	31	54	2	10	18	13
trna146_GlnCTG_6_-_27515531_27515602@19.53.35__1_0_6	0	0	0	1	0	0	0	34	0	1	0	73	31	0	0	0	1	0	0	29	0	5	0	28	0	0	0	2	0	0	0	0	0	14	0	1	0	0	0	0	0	0	1	0	0	0	1	0	0
trna146_GlnCTG_6_-_27515531_27515602@11.46.36__1_0_6	20	9	12	6	34	4	6	0	20	42	4	0	0	27	9	3	43	20	23	0	18	61	26	0	18	26	12	73	89	4	14	1	20	0	26	26	17	23	39	103	13	24	3	25	54	12	24	3	12
trna101_AlaAGC_6_-_28831462_28831533@54.75.22.CCA__1_0_3	42	256	72	221	205	17	1297	263	64	27	312	201	143	224	166	663	47	34	657	123	38	96	92	242	75	166	46	248	98	174	1021	543	249	697	91	61	57	617	435	440	78	178	174	500	120	146	63	251	49
trna128_GlyGCC_6_-_27870686_27870756@19.39.21__1_0_12	11	44	13	35	43	9	294	60	16	9	28	42	43	31	18	117	26	13	47	37	9	18	31	47	6	39	9	58	25	11	103	122	20	94	12	4	9	25	37	37	40	53	81	61	5	5	10	39	11
trnaMT_SerGCT_MT_+_12207_12265@1.25.25__1_0_1	360	139	71	147	154	18	695	119	57	204	45	459	417	26	186	81	54	216	227	17	171	494	24	87	147	60	354	864	259	24	59	499	100	18	120	85	21	489	42	63	24	97	1858	128	112	83	81	39	325
trnaMT_ProTGG_MT_-_15956_16023@29.71.43.CCA__1_0_1	0	0	0	0	0	0	0	47	0	0	0	326	190	0	0	0	0	0	0	169	0	0	0	31	0	0	0	0	0	0	0	0	0	2	0	0	0	0	0	0	0	0	0	0	0	0	0	0	0
trna146_GlnCTG_6_-_27515531_27515602@8.43.36__1_0_6	6	1	14	7	29	5	5	0	24	31	3	0	0	46	6	3	8	11	5	0	13	12	10	0	8	27	10	25	86	1	19	2	21	0	39	7	8	5	44	184	26	19	2	31	30	4	6	1	5
trnaMT_LeuTAA_MT_+_3230_3304@1.42.42__1_0_1	0	0	0	0	0	0	0	1626	0	0	0	4733	3954	0	0	0	0	0	0	556	0	0	0	891	0	0	0	0	0	0	0	0	0	238	0	0	0	0	0	0	0	0	0	0	0	0	0	0	0
trnaMT_HisGTG_MT_+_12138_12206@20.54.35__1_0_1	1	0	0	0	1	0	0	18	7	0	0	16	62	0	0	0	34	3	1	24	2	52	1	10	2	0	1	62	1	1	6	0	2	3	0	0	0	0	0	1	0	0	0	0	1	1	2	0	0
trna130_GlnTTG_6_-_27763640_27763711@32.52.21__1_0_4	23	18	23	46	112	0	394	43	27	12	24	46	53	29	22	90	14	21	63	9	33	39	10	26	17	16	25	56	23	32	29	161	14	35	22	15	6	17	23	40	2	45	362	58	21	14	27	21	42
trnaMT_LeuTAG_MT_+_12266_12336@24.39.16__1_0_1	83	0	1	3	0	0	51	7	0	1	0	91	73	0	22	2	0	38	0	2	16	11	1	6	10	4	121	17	106	0	3	75	12	1	8	26	1	3	0	0	0	6	635	1	4	1	3	1	85
trna9_ArgTCT_1_+_94313129_94313213@60.75.16.CC__1_0_1	14	2	3	2	3	0	72	7	0	0	7	34	31	2	23	1	2	4	8	1	3	0	3	0	10	6	34	36	4	8	1	90	16	6	0	1	1	9	4	0	0	2	78	2	0	1	0	1	34
trna10_AspGTC_12_-_125424193_125424264@1.32.32__1_0_11	16	44	14	30	51	9	57	37	18	11	6	33	34	18	4	54	19	29	22	24	21	37	10	11	35	8	16	59	12	4	14	28	8	19	7	13	13	33	16	19	33	12	60	25	19	6	6	13	29
trna27_GlyCCC_2_-_70476123_70476193@53.73.21.CC__1_0_2	8	14	15	21	30	1	129	24	6	2	23	138	33	19	25	17	2	2	4	7	3	22	9	43	6	7	9	84	8	15	14	22	59	59	8	0	1	4	7	13	0	0	14	33	4	11	6	10	0
trnaMT_PheGAA_MT_+_577_647@50.74.25.CCA__1_0_1	14	18	2	6	28	3	20	8	4	17	3	44	19	3	10	13	4	20	68	8	18	39	4	11	18	6	43	51	24	0	4	17	4	0	25	19	4	247	9	8	2	12	68	23	66	4	6	10	39
trna116_GluCTC_1_-_145399233_145399304@20.49.30__1_0_8	6	30	5	26	35	3	41	10	8	14	2	15	16	5	7	50	8	11	69	29	10	17	8	4	22	12	4	39	10	0	7	19	39	0	3	4	67	41	15	34	7	5	19	7	5	3	1	12	0
trna10_LysCTT_16_+_3241501_3241573@1.30.30__1_0_3	38	39	58	71	99	14	304	49	34	29	39	63	26	65	63	150	38	60	164	22	37	52	45	24	46	53	93	116	32	30	49	155	53	49	22	16	13	146	25	50	26	28	142	91	29	10	20	29	37
trna2_SerTGA_10_+_69524261_69524342@68.83.16.C__1_0_1	10	8	13	9	1	0	57	3	0	0	7	11	37	12	9	29	0	12	16	4	6	3	5	3	13	10	42	17	2	1	6	54	43	3	8	8	7	10	3	0	2	6	102	39	3	2	2	10	22
trnaMT_ValTAC_MT_+_1602_1670@52.70.19.C__1_0_1	20	8	1	14	10	0	87	31	4	2	4	71	86	91	16	22	5	25	12	11	20	19	5	19	18	7	41	62	32	7	61	22	24	10	14	37	9	28	9	1	0	27	337	41	16	5	8	5	82
trnaMT_LeuTAA_MT_+_3230_3304@13.42.30__1_0_1	96	36	3	2	14	0	14	4	3	26	1	55	56	1	25	1	7	25	5	3	44	70	2	5	3	16	22	75	15	0	0	10	5	4	15	13	0	26	2	0	0	2	74	4	13	0	6	6	43
trna10_AlaCGC_6_+_26553731_26553802@58.75.18.CCA__2_0_7	1018	975	549	889	296	38	7415	1154	70	36	1037	2952	1390	1431	1175	1838	121	1077	2760	852	453	621	740	1411	1011	949	3123	3072	841	1300	1957	3006	1699	2173	559	475	537	2930	910	154	115	1004	7682	2034	458	250	276	1146	1679
trna10_GlyTCC_17_+_8124866_8124937@32.49.18__1_0_9	8	25	15	27	14	3	266	33	5	0	20	17	18	22	21	51	5	10	17	15	3	5	14	25	9	10	5	34	11	7	22	62	6	27	8	3	3	4	27	5	1	24	56	37	4	6	3	21	10
trna10_LysCTT_16_+_3241501_3241573@4.31.28__1_0_3	2	12	11	15	43	1	65	17	8	8	11	7	11	19	26	27	18	9	46	16	9	23	22	8	11	11	23	22	4	4	37	71	21	17	13	1	4	13	7	21	4	11	57	27	2	7	4	11	7
trna10_GlyTCC_17_+_8124866_8124937@57.75.19.CCA__1_0_8	20	14	9	9	5	0	119	33	3	0	23	90	60	11	10	15	6	24	13	18	6	24	11	32	22	24	25	72	6	14	13	65	15	49	9	1	8	20	20	2	4	16	50	22	11	3	2	20	17
trnaMT_ThrTGT_MT_+_15888_15953@40.65.26__1_0_1	22	7	3	5	17	2	26	3	8	21	0	0	11	1	2	13	8	17	22	0	9	39	4	0	12	3	0	27	0	0	1	46	1	1	13	0	9	72	1	0	1	6	129	0	28	2	4	1	20
trna10_GluCTC_3_-_103879524_103879595@19.34.16__1_2_10	13	10	3	3	2	0	97	17	0	0	13	27	31	14	9	24	1	11	6	15	1	1	2	17	4	10	11	20	2	4	10	47	8	15	2	5	25	2	9	0	1	14	96	26	3	0	1	9	3
trnaMT_ValTAC_MT_+_1602_1670@27.71.45.CC__1_0_1	0	0	0	0	0	0	0	59	0	0	0	85	29	0	0	0	0	0	0	141	0	0	0	60	0	0	0	0	0	0	0	0	0	109	0	0	0	0	0	0	0	0	0	0	0	0	0	0	0
trnaMT_TyrGTA_MT_-_5826_5891@23.58.36__1_0_1	78	31	5	8	31	2	9	0	21	86	1	1	0	6	11	0	41	29	17	0	38	122	13	0	43	17	66	250	76	3	3	3	16	0	39	108	25	49	25	48	4	12	22	17	243	3	38	4	49
trna130_GlnTTG_6_-_27763640_27763711@19.54.36__1_0_4	34	33	22	59	142	32	76	23	73	46	28	41	22	59	32	9	46	32	17	38	81	101	19	15	53	20	47	128	70	32	36	87	30	4	53	53	32	36	50	83	19	19	14	48	127	40	26	5	59
trna146_GlnCTG_6_-_27515531_27515602@17.54.38__1_0_6	0	0	0	0	0	0	0	131	0	0	0	619	226	0	0	0	0	0	0	573	0	0	0	164	0	0	0	0	0	0	0	0	0	28	0	0	0	0	0	0	0	0	0	0	0	0	0	0	0
trna146_GlnCTG_6_-_27515531_27515602@14.39.26__1_0_7	5	13	10	31	48	5	194	32	26	6	16	18	3	58	6	57	5	8	11	13	6	1	9	5	12	6	5	4	10	14	55	32	11	81	9	4	9	5	55	55	26	30	55	106	5	9	7	24	7
trnaMT_PheGAA_MT_+_577_647@51.73.23.CC__1_0_1	6	25	0	1	2	0	16	3	5	3	0	11	13	1	4	3	0	4	23	12	6	18	2	5	7	1	15	13	4	0	0	11	7	1	6	10	17	105	1	9	1	5	22	7	99	2	9	4	12
trna116_GluCTC_1_-_145399233_145399304@34.69.36__1_0_8	25	4	20	10	74	7	9	0	27	20	22	0	0	43	48	0	58	28	24	0	13	78	90	0	17	20	21	125	22	23	65	7	33	0	13	20	11	38	47	95	3	71	0	89	9	10	24	22	31
trna13_ValCAC_19_-_4724647_4724719@60.76.17.CCA__1_0_1	31	23	57	47	23	2	390	38	3	2	55	103	116	57	51	83	9	53	100	24	47	17	52	47	95	31	93	72	36	61	77	393	58	63	33	23	35	36	55	6	2	43	337	154	35	21	8	44	111
trna119_LysCTT_1_-_145395522_145395594@1.33.33__1_0_5	1944	3259	1388	2357	4519	399	6015	1325	1267	1369	1085	2485	1495	2163	2170	1686	1224	1789	2460	768	1672	1971	1947	1169	1041	1259	2462	3477	1682	726	1747	1657	2699	1336	1495	1965	341	4447	1325	2535	388	724	1362	2663	2366	673	1104	830	2262
trna10_GlyTCC_17_+_8124866_8124937@32.53.22__1_0_8	52	123	53	112	99	14	1015	194	30	6	84	138	125	64	68	178	27	45	44	77	45	75	51	216	25	68	45	192	59	50	128	237	63	296	20	29	11	40	75	60	24	87	263	194	22	17	38	108	38
trna146_GlnCTG_6_-_27515531_27515602@19.52.34__1_0_6	3	0	0	1	1	0	2	28	1	0	0	163	68	1	1	1	4	0	1	63	0	3	0	38	0	0	0	5	1	0	0	0	2	28	0	0	0	0	0	0	0	1	0	0	0	0	1	0	1
trnaMT_GluTTC_MT_-_14674_14742@36.71.36.CC__1_0_2	1285	411	197	684	2470	147	670	21	551	1512	204	158	142	341	588	88	587	829	557	0	687	2192	322	4	544	409	714	3443	779	98	443	760	565	10	520	583	324	848	431	845	183	550	515	546	1992	770	470	155	1390
trnaMT_GluTTC_MT_-_14674_14742@40.58.19__1_0_2	374	278	10	20	9	3	173	21	3	30	3	666	365	3	99	14	3	467	20	0	105	317	8	26	55	22	551	368	584	3	9	40	51	6	125	246	38	139	2	3	2	14	6757	20	201	2	74	11	726
trna2_GlyGCC_21_-_18827107_18827177@1.33.33__1_0_5	560	207	216	822	1320	117	1416	242	336	569	170	399	729	1140	352	120	304	1163	1729	74	677	740	416	109	1080	156	1502	1528	787	241	640	630	426	152	220	158	152	490	262	255	233	152	792	749	328	364	153	78	3391
trnaMT_ArgTCG_MT_+_10405_10469@1.36.36__1_0_1	23	2	6	34	28	7	5	1	3	18	1	0	0	5	3	4	13	11	27	0	18	26	3	1	9	13	36	51	56	0	4	1	9	0	18	16	0	25	7	23	2	17	4	20	23	12	7	3	15
trna10_LysCTT_16_+_3241501_3241573@1.32.32__1_0_3	113	79	86	198	390	27	612	98	115	105	73	157	89	166	51	183	90	109	548	43	110	163	94	42	88	95	201	549	99	74	134	301	70	69	38	59	25	350	83	88	41	75	250	156	58	46	59	33	193
trnaMT_SerGCT_MT_+_12207_12265@45.62.18.CCA__1_0_1	50	29	2	4	1	0	49	10	2	0	1	80	67	0	29	5	1	13	1	2	15	37	3	8	7	4	55	163	21	1	1	17	5	3	5	13	0	35	0	0	0	2	196	4	8	1	10	0	46
trnaMT_SerGCT_MT_+_12207_12265@38.62.25.CCA__1_0_1	23	7	1	5	19	0	32	4	8	18	3	32	39	3	5	7	3	12	24	0	13	46	2	0	4	3	11	49	11	0	0	167	7	0	3	12	2	120	1	0	0	4	83	0	21	1	6	0	29
trnaMT_LeuTAG_MT_+_12266_12336@18.39.22__1_0_1	71	0	9	24	11	1	84	14	4	74	0	21	10	0	2	0	0	115	0	0	83	9	1	1	0	0	58	4	19	0	2	12	0	1	2	12	0	8	0	0	0	1	66	2	8	4	0	0	17
trna128_GlyGCC_6_-_27870686_27870756@1.50.50__1_0_7	0	0	0	0	0	0	0	200	0	0	0	173	151	0	0	0	0	0	0	362	0	0	0	128	0	0	0	0	0	0	0	0	0	371	0	0	0	0	0	0	0	0	0	0	0	0	0	0	0
trnaMT_SerGCT_MT_+_12207_12265@9.44.36__1_0_1	105	31	17	13	58	16	17	0	25	147	1	0	0	56	23	6	119	59	47	1	63	282	32	0	52	32	44	254	132	3	15	0	22	0	42	55	41	103	27	54	16	28	19	41	106	12	46	10	58
trna146_GlnCTG_6_-_27515531_27515602@14.40.27__1_0_7	6	26	4	28	46	4	98	25	19	6	14	27	33	38	10	58	7	7	3	22	8	8	12	26	8	11	9	13	6	9	31	42	8	74	6	18	5	8	33	28	18	25	42	109	9	8	13	18	5
trnaMT_ArgTCG_MT_+_10405_10469@13.36.24__1_0_1	18	19	2	4	9	0	23	1	1	20	1	39	23	0	19	4	4	20	3	0	34	60	0	2	7	1	54	65	26	0	1	18	6	0	7	24	0	25	1	3	0	0	126	3	13	0	18	0	46
trnaMT_SerGCT_MT_+_12207_12265@13.45.33__1_0_1	2426	1099	147	501	1084	117	1020	237	287	3190	31	1920	1957	92	727	174	472	2074	156	34	1880	4227	181	178	594	351	1568	3606	1745	19	48	351	418	15	779	1336	201	1068	82	185	110	161	3284	200	2027	171	795	111	1845
trna157_ValCAC_6_-_27173867_27173939@1.33.33__1_0_1	8	7	60	69	138	118	375	206	201	86	3	263	214	255	9	20	102	7	15	77	231	42	10	84	90	72	89	248	21	56	8	240	79	111	1	5	19	17	60	24	120	99	59	85	212	30	72	1	118
trna103_AsnGTT_1_-_149230570_149230643@29.55.27__1_0_10	18	44	52	100	137	14	503	80	43	17	42	36	50	37	38	84	15	18	41	12	21	19	31	18	19	15	12	54	20	16	63	151	26	43	14	21	11	30	53	63	4	21	22	89	21	16	7	29	11
trnaMT_GluTTC_MT_-_14674_14742@34.66.33__1_0_2	177	77	31	72	227	22	159	54	38	315	52	230	172	150	66	55	90	278	44	0	191	368	50	35	60	64	244	287	284	12	58	51	42	14	100	146	29	150	26	74	50	134	616	100	379	22	76	12	457
trna14_LysTTT_11_-_59327808_59327880@1.32.32__1_0_6	227	74	123	200	533	35	553	216	138	79	76	374	172	293	131	47	126	153	200	64	369	288	164	111	140	110	409	828	169	151	123	234	83	55	23	49	9	116	77	34	31	59	138	78	58	55	31	7	509
trnaMT_GluTTC_MT_-_14674_14742@34.58.25__1_0_2	99	44	5	10	37	1	111	26	14	142	0	210	127	1	41	11	4	113	32	0	104	320	2	15	38	14	184	249	209	0	1	16	16	0	32	90	2	110	4	8	1	1	1743	10	127	2	40	1	262
trna10_LysCTT_16_+_3241501_3241573@11.34.24__1_0_4	5	11	1	6	14	1	39	10	4	8	3	18	59	5	5	8	4	6	10	7	10	17	8	6	4	3	5	29	9	2	7	58	2	5	9	7	10	8	4	4	1	12	239	7	24	2	4	2	37
trnaMT_AsnGTT_MT_-_5657_5729@48.75.28.CC__1_0_2	22	22	2	7	24	2	16	5	6	22	0	30	16	3	10	2	2	28	15	4	44	22	1	0	11	2	29	31	26	1	1	49	10	0	30	34	4	42	2	1	1	0	41	4	175	1	10	1	107
trna111_HisGTG_1_-_147774845_147774916@13.33.21__1_0_9	30	9	17	17	7	1	209	8	4	5	4	13	15	134	18	17	2	63	59	4	6	10	40	8	40	43	54	73	20	26	85	19	21	3	5	9	31	15	18	5	5	19	77	50	1	10	0	2	4
trnaMT_HisGTG_MT_+_12138_12206@27.62.36__1_0_1	509	53	79	33	67	21	32	0	176	1607	4	8	5	19	87	2	233	228	67	1	164	2088	22	1	125	127	323	2512	1747	1	11	12	110	0	428	540	49	406	61	180	29	48	114	49	417	48	359	3	256
trna119_LysCTT_1_-_145395522_145395594@3.32.30__1_0_6	19	24	29	48	96	4	171	22	18	14	19	10	26	21	20	65	23	16	100	19	14	15	21	16	14	12	14	40	10	17	48	160	12	21	23	17	15	51	19	25	17	45	63	63	35	18	20	15	13
trna2_GlyGCC_21_-_18827107_18827177@1.34.34__1_0_5	0	1	0	0	0	0	1	41	0	0	0	253	481	0	1	1	1	2	10	14	1	3	0	31	1	0	1	5	0	0	1	2	0	55	0	1	0	7	1	0	1	0	0	0	0	0	0	0	5
trna1_GlnCTG_6_+_18836402_18836473@58.74.17.CC__1_0_6	38	11	7	13	2	0	131	23	2	0	6	162	86	18	33	12	0	44	7	7	15	25	4	27	24	12	86	108	17	8	6	89	18	15	11	15	6	4	7	0	2	3	434	36	18	5	6	12	51
trnaMT_ValTAC_MT_+_1602_1670@55.71.17.CC__1_0_1	371	450	52	68	27	6	642	102	1	14	32	853	853	105	217	80	17	585	27	31	268	199	38	87	141	53	870	538	692	21	51	461	157	25	202	518	172	117	35	8	9	97	6833	140	246	10	85	37	1000
trna146_GlnCTG_6_-_27515531_27515602@17.53.37__1_0_6	0	0	0	0	0	0	0	44	0	0	0	260	89	0	0	0	0	0	0	161	0	0	0	63	0	0	0	0	0	0	0	0	0	25	0	0	0	0	0	0	0	0	0	0	0	0	0	0	0
trnaMT_SerGCT_MT_+_12207_12265@13.44.32__1_0_1	50	16	4	12	33	1	24	5	0	50	0	54	37	1	11	6	7	52	9	3	29	82	4	6	12	4	41	78	36	0	0	4	10	3	14	16	8	26	3	6	1	4	71	5	57	4	13	4	43
trna10_LysCTT_16_+_3241501_3241573@3.33.31__1_0_3	157	156	40	110	213	16	360	56	44	187	55	364	794	197	67	209	170	114	182	84	174	274	164	64	62	125	232	350	141	268	157	1435	77	96	201	213	37	152	83	138	107	649	1030	257	447	84	82	68	393
trna10_LysCTT_16_+_3241501_3241573@3.28.26__1_0_9	5	27	7	15	48	7	110	8	7	12	3	15	33	17	22	14	6	17	18	11	15	25	10	11	12	5	30	58	17	8	14	71	9	21	9	13	4	16	10	18	5	16	129	36	18	4	19	7	39
trna14_ProTGG_5_-_180615854_180615925@18.53.36__1_0_6	1	5	1	5	19	2	8	9	0	3	19	9	13	6	5	8	6	3	1	38	3	2	6	9	6	14	2	9	3	3	23	20	10	28	5	2	3	1	11	14	3	6	1	25	24	10	1	17	3
trnaMT_LeuTAA_MT_+_3230_3304@1.28.28__1_0_1	18	10	2	15	12	6	25	56	3	35	3	501	167	4	13	8	1	40	2	14	40	21	2	45	18	5	30	29	89	0	4	80	7	19	26	32	7	13	3	11	12	13	111	9	178	11	12	2	74
trnaMT_GluTTC_MT_-_14674_14742@32.67.36__1_0_2	600	120	106	199	808	104	198	21	352	843	68	24	37	208	158	61	630	421	277	0	247	1203	263	4	353	216	307	1874	545	39	299	53	172	12	564	464	187	469	299	500	132	339	67	583	1707	242	352	42	481
trna11_GluTTC_15_-_26327381_26327452@2.33.32__1_0_2	3	3	5	9	13	0	16	11	4	12	1	12	14	23	1	0	2	7	1	7	4	5	12	3	2	9	0	5	7	6	19	31	4	9	1	0	1	0	1	4	4	5	0	14	5	2	4	0	4
trna112_GlnCTG_1_-_147737382_147737453@33.53.21__1_0_11	6	27	15	46	52	6	363	18	14	1	24	14	22	47	16	139	11	22	68	17	8	18	32	21	42	10	17	58	15	20	92	130	40	48	13	16	60	65	46	32	18	43	187	112	16	23	7	27	15
trna116_GluCTC_1_-_145399233_145399304@26.49.24__1_0_8	9	31	9	31	32	2	178	35	9	5	16	20	80	14	20	105	12	38	27	35	12	8	24	28	9	19	13	32	12	19	103	137	33	37	7	6	9	17	22	33	27	47	110	51	2	5	6	15	8
trnaMT_PheGAA_MT_+_577_647@44.74.31.CCA__1_0_1	30	348	126	293	619	28	429	245	119	73	30	185	71	44	74	386	85	90	225	278	133	156	156	170	120	124	116	230	122	9	34	80	173	26	113	88	34	385	436	714	93	99	38	209	174	6	81	136	98
trnaMT_GlnTTG_MT_-_4329_4400@1.33.33__1_0_2	475	213	66	249	537	38	398	238	108	263	145	860	1024	259	141	286	332	156	59	120	252	246	94	218	77	279	159	448	245	57	155	327	202	384	358	129	111	57	286	192	152	432	353	363	743	97	76	73	948
trnaMT_GluTTC_MT_-_14674_14742@37.68.32__1_0_2	51	23	3	11	38	2	19	11	10	72	2	71	31	4	16	12	18	44	12	0	64	70	6	2	13	11	49	70	86	0	3	5	6	4	26	47	4	16	17	11	4	18	175	9	116	3	10	6	152
trna11_GluTTC_15_-_26327381_26327452@59.75.17.CCA__1_0_2	47	87	142	432	70	12	1657	1560	11	5	51	1405	670	92	116	341	3	113	30	293	167	15	54	719	223	47	100	170	194	68	372	1030	70	1125	71	73	3	46	254	30	14	111	322	153	0	50	38	34	300
trna111_HisGTG_1_-_147774845_147774916@3.31.29__1_0_9	8	7	5	17	27	5	72	13	9	4	2	5	6	23	1	37	1	11	7	3	6	3	10	5	6	5	2	10	6	4	16	19	3	6	5	5	5	3	8	3	6	8	37	24	5	1	0	3	7
trnaMT_GluTTC_MT_-_14674_14742@50.72.23.CCA__1_0_2	39	29	16	14	12	2	72	5	4	48	20	37	37	6	36	29	12	40	148	0	20	40	7	4	22	24	64	40	52	7	12	33	44	2	29	33	54	193	4	20	7	12	338	19	87	11	11	12	37
trna100_PheGAA_1_-_149287359_149287430@50.75.26.CCA__3_2_11	12	17	17	75	112	6	200	10	48	47	17	15	19	39	11	187	10	91	474	7	17	57	42	7	113	13	46	70	64	15	92	156	31	22	42	45	181	544	42	126	20	32	105	99	137	57	19	28	49
trna10_LysCTT_16_+_3241501_3241573@8.34.27__1_0_4	4	18	4	15	52	0	70	18	13	13	6	24	62	9	5	30	5	8	8	6	15	39	3	10	3	6	13	43	12	6	8	66	5	1	11	14	3	10	7	15	6	29	125	22	33	5	3	3	30
trna10_GlyTCC_17_+_8124866_8124937@31.53.23__1_0_8	89	127	70	134	136	16	1087	194	62	29	81	188	140	66	79	196	41	40	57	64	56	66	59	202	34	90	55	195	57	66	111	298	52	260	40	35	19	77	84	79	38	94	287	175	44	20	47	121	66
trna100_LeuCAA_6_-_28864000_28864105@65.86.22.CCA__2_0_7	295	319	645	1810	1939	373	7650	1686	330	203	662	1566	1027	1768	368	2299	233	959	1032	552	254	621	1012	1411	820	493	326	1376	527	535	2051	3047	1212	1476	330	90	168	476	1103	938	240	374	2003	2810	218	633	185	444	419
trna127_CysGCA_1_-_93981834_93981906@59.75.17.CC__1_0_10	53	33	10	16	5	1	163	36	4	1	9	371	85	27	53	35	0	28	36	11	20	24	7	59	39	29	277	163	44	10	20	73	78	42	27	27	10	47	16	2	0	20	734	23	22	3	6	19	114
trnaMT_IleGAT_MT_+_4263_4331@30.58.29__1_0_1	118	56	14	15	58	2	39	6	17	100	2	74	44	3	40	7	13	53	8	1	74	264	1	3	7	9	88	172	73	0	4	8	12	0	31	41	2	50	4	10	1	7	82	19	96	0	34	2	76
trnaMT_ProTGG_MT_-_15956_16023@16.51.36__1_0_1	34	5	4	6	14	0	4	0	4	84	0	3	4	19	7	1	18	10	2	0	8	113	2	2	5	7	29	100	133	1	2	1	4	0	32	22	1	16	12	18	0	3	7	2	87	4	25	0	18
trna14_ProTGG_5_-_180615854_180615925@33.53.21__1_0_6	7	7	8	24	4	0	85	24	1	1	6	21	68	6	2	18	4	9	3	7	5	3	0	11	18	5	2	3	9	2	23	202	6	20	8	3	4	1	9	12	8	20	71	12	9	6	1	13	10
trnaMT_HisGTG_MT_+_12138_12206@28.58.31__1_0_1	408	209	12	24	66	2	89	21	11	598	0	744	494	0	95	10	19	382	13	6	393	1374	1	21	55	19	465	1164	479	0	3	32	56	4	98	266	3	129	2	9	3	22	1754	5	439	7	77	8	856
trna10_LysCTT_16_+_3241501_3241573@1.36.36__1_0_3	1527	644	684	993	1793	179	1551	32	825	1379	1069	138	108	1562	1025	364	774	1198	4580	59	808	3572	1010	40	830	1135	2158	3923	2182	596	1126	1712	1494	134	1325	1431	568	4532	1229	2570	604	1075	1229	1575	1909	999	858	520	1915
trnaMT_SerGCT_MT_+_12207_12265@41.62.22.CCA__1_0_1	135	90	8	20	24	1	129	17	15	53	4	281	167	2	73	11	9	69	13	3	94	272	10	44	18	18	156	462	90	0	2	48	15	3	27	67	3	136	1	8	1	2	714	12	61	2	56	5	137
trnaMT_GluTTC_MT_-_14674_14742@32.72.41.CCA__1_0_2	0	0	0	0	0	0	0	43	0	0	0	112	179	0	0	0	0	0	0	0	0	0	0	32	0	0	0	0	0	0	0	0	0	36	0	0	0	0	0	0	0	0	0	0	0	0	0	0	0
trnaMT_GluTTC_MT_-_14674_14742@26.66.41__1_0_2	0	0	0	0	0	0	0	13	0	0	0	23	70	0	0	0	0	0	0	0	0	0	0	5	0	0	0	0	0	0	0	0	0	3	0	0	0	0	0	0	0	0	0	0	0	0	0	0	0
trnaMT_MetCAT_MT_+_4402_4469@33.68.36__1_0_1	27	9	1	1	7	1	0	0	3	33	4	0	0	1	18	2	7	10	3	0	12	110	3	0	5	7	28	152	28	0	4	0	10	0	9	18	6	38	4	3	0	3	1	2	163	2	11	0	22
trnaMT_AsnGTT_MT_-_5657_5729@1.33.33__1_0_2	52	49	7	13	28	1	17	14	6	68	3	67	27	2	19	12	8	25	11	4	27	76	2	18	15	12	39	83	76	0	2	14	26	0	28	28	3	70	5	28	6	4	26	10	138	7	28	2	22
trnaMT_PheGAA_MT_+_577_647@23.53.31__1_0_1	230	140	10	32	45	4	53	14	15	143	1	229	133	5	32	12	43	131	15	6	145	212	13	5	93	12	128	316	129	0	2	17	18	0	45	240	12	38	5	15	9	13	150	31	187	16	37	21	141
trnaMT_HisGTG_MT_+_12138_12206@34.69.36__1_0_1	49	10	25	22	100	11	22	0	35	118	6	2	0	61	30	6	50	50	61	0	32	155	49	0	29	15	75	199	102	10	62	9	30	0	73	53	5	112	64	41	19	41	0	94	55	20	34	7	26
trnaMT_HisGTG_MT_+_12138_12206@31.66.36__1_0_1	27	10	11	3	11	2	1	0	7	92	0	0	0	7	6	0	10	15	212	0	22	152	9	0	20	13	49	192	186	0	6	0	23	0	140	340	50	273	20	33	4	5	2	8	562	6	16	0	12
trna143_LysTTT_6_-_27559593_27559665@11.32.22__1_0_8	6	16	4	8	7	1	80	7	5	2	7	17	21	9	2	24	7	4	5	9	6	14	7	17	2	5	2	14	1	3	15	37	6	5	7	5	8	7	31	7	4	10	81	40	18	4	9	8	14
trna116_GluCTC_1_-_145399233_145399304@14.42.29__1_0_8	10	46	13	50	98	8	195	38	32	6	9	6	63	38	19	135	63	13	43	65	9	18	24	30	10	13	2	51	9	10	162	117	13	38	7	6	16	9	51	63	47	122	42	51	12	10	9	43	7
trna16_TyrGTA_14_-_21131351_21131444@56.76.21.CCA__1_0_6	21	31	21	27	22	6	167	30	6	6	61	26	23	107	14	89	12	39	39	17	20	18	49	19	55	34	36	109	11	7	49	85	39	95	18	13	35	58	29	29	6	18	60	178	31	20	9	47	27
trna112_GlnCTG_1_-_147737382_147737453@34.54.21__1_0_11	87	211	113	209	127	25	1512	220	77	27	114	186	142	155	100	576	34	132	445	125	51	92	111	95	121	107	95	223	97	137	361	592	143	289	78	68	136	447	96	106	88	263	1420	473	67	51	79	236	101
trna130_GlnTTG_6_-_27763640_27763711@17.52.36__1_0_4	51	63	44	90	212	39	81	10	65	133	11	34	23	70	58	10	53	120	114	12	184	183	43	14	76	39	108	244	221	26	68	95	124	2	98	179	97	184	106	185	49	45	57	91	500	36	47	17	199
trna9_ArgTCT_1_+_94313129_94313213@1.19.19__1_0_1	5	0	8	12	5	0	21	8	0	0	0	57	51	4	14	8	1	6	5	8	7	3	2	15	14	1	13	6	6	1	9	42	1	0	1	2	6	2	0	0	0	5	61	2	3	8	0	0	34
trnaMT_ValTAC_MT_+_1602_1670@42.70.29.C__1_0_1	43	94	26	25	51	4	175	12	17	39	15	28	26	83	103	129	16	31	147	2	22	38	22	5	32	30	291	81	73	3	24	31	466	23	73	68	57	666	63	275	7	17	68	708	81	5	114	22	51
trna116_GluCTC_1_-_145399233_145399304@38.73.36.C__2_0_9	174	80	31	45	132	17	61	5	41	142	38	13	15	55	143	6	98	447	76	3	195	642	133	1	48	105	203	456	117	20	57	64	87	2	97	182	13	134	39	68	14	71	102	77	157	48	89	42	289
trna146_GlnCTG_6_-_27515531_27515602@12.47.36__1_0_6	27	3	17	6	36	10	8	0	38	50	5	0	0	44	16	1	20	26	49	0	19	44	34	0	17	27	21	78	59	14	24	4	41	0	33	13	8	53	61	84	16	17	4	24	26	12	20	9	10
trna116_GluCTC_1_-_145399233_145399304@21.49.29__1_0_8	18	33	32	81	123	8	256	39	37	15	14	16	45	52	27	173	47	35	135	26	13	33	58	18	63	29	13	96	13	18	189	256	56	24	5	8	76	62	76	111	56	63	82	71	8	22	14	29	4
trnaMT_PheGAA_MT_+_577_647@45.74.30.CCA__1_0_1	8	35	15	36	65	3	71	18	10	7	6	18	8	12	10	55	12	13	58	20	20	25	21	29	11	12	36	47	19	1	9	19	23	5	14	18	6	151	43	99	1	13	8	25	28	0	9	23	15
trna143_LysTTT_6_-_27559593_27559665@5.28.24__1_0_7	6	25	1	9	8	1	37	3	0	10	2	29	22	3	2	14	2	8	20	2	10	11	7	15	5	3	14	22	9	1	8	61	4	3	4	8	6	19	4	10	1	3	109	26	14	2	9	1	17
trnaMT_LeuTAG_MT_+_12266_12336@19.39.21__1_0_1	78	0	11	27	19	2	112	24	10	44	0	32	49	0	4	2	0	69	2	1	80	15	2	5	3	6	65	14	20	0	0	72	4	2	6	9	0	4	1	1	3	12	165	6	6	6	5	4	34
trnaMT_SerGCT_MT_+_12207_12265@14.45.32__1_0_1	6182	3334	522	1343	2461	405	3232	705	631	8769	84	5140	4599	56	2089	687	1030	5811	428	105	4900	10076	521	651	1626	1146	4719	8921	6073	7	72	869	1350	34	2376	3903	685	3295	197	709	262	253	9905	900	5913	383	2103	367	4400
trnaMT_GluTTC_MT_-_14674_14742@38.57.20__1_0_2	89	61	7	11	3	1	63	13	1	19	2	145	123	1	26	6	3	81	7	0	51	113	3	13	26	12	154	103	145	3	2	25	10	1	47	60	11	45	2	1	0	13	1913	6	61	1	12	8	159
trna116_GluCTC_1_-_145399233_145399304@19.54.36__1_0_8	8	3	9	6	37	4	8	2	11	19	6	6	0	59	4	3	64	21	16	3	1	71	15	0	15	11	5	60	21	0	20	8	7	0	7	8	23	7	57	57	5	9	6	11	11	8	7	4	2
trna10_LysCTT_16_+_3241501_3241573@16.33.18__1_0_4	15	39	20	19	6	2	264	39	1	0	21	47	40	48	6	101	1	25	32	23	0	2	15	27	30	23	22	59	21	13	33	107	20	58	12	15	27	28	15	2	4	50	223	66	8	5	7	26	13
trna10_LysCTT_16_+_3241501_3241573@8.33.26__1_0_4	13	10	9	26	32	0	154	22	18	13	14	30	36	21	10	27	9	12	11	8	14	36	9	5	6	11	15	32	15	16	6	57	13	19	8	7	8	14	18	12	5	9	109	45	15	1	6	6	50
trna111_HisGTG_1_-_147774845_147774916@1.33.33__1_0_9	550	300	123	512	1287	75	1280	415	230	304	108	605	1379	1971	238	183	342	679	217	170	800	379	974	203	581	666	405	1829	580	336	907	914	499	380	61	193	95	98	160	157	168	682	297	961	203	393	116	157	442
trnaMT_PheGAA_MT_+_577_647@39.63.25__1_0_1	50	48	13	40	42	5	155	22	13	72	6	107	53	22	52	27	28	44	14	7	66	132	9	31	33	21	97	99	74	7	3	133	26	13	58	98	14	102	12	33	9	19	394	34	115	7	44	18	86
trna11_ArgACG_3_-_45730491_45730563@55.76.22.CCA__1_0_7	31	51	77	74	82	16	743	153	20	11	116	53	62	146	51	256	2	27	74	30	12	12	71	124	56	74	23	83	49	91	330	196	106	274	27	13	17	40	70	95	50	47	87	207	27	85	12	97	12
trna27_GlyCCC_2_-_70476123_70476193@58.74.17.CCA__1_0_2	59	63	58	56	15	2	302	50	2	1	51	168	77	73	36	142	7	54	147	50	10	23	27	73	40	50	58	59	20	59	83	196	64	109	27	23	55	62	55	7	3	85	175	87	26	10	6	37	34
trnaMT_PheGAA_MT_+_577_647@36.63.28__1_0_1	53	37	19	27	95	7	91	39	25	54	27	72	31	22	17	61	67	37	16	7	42	56	13	1	58	17	60	61	30	6	12	43	19	12	20	64	3	23	12	15	1	12	57	59	90	7	30	7	26
trnaMT_IleGAT_MT_+_4263_4331@34.51.18__1_0_1	35	52	82	84	17	8	794	96	5	2	46	54	17	9	58	86	4	36	31	8	13	23	11	51	40	28	92	104	61	1	14	51	52	17	16	21	32	78	40	4	4	14	290	80	10	8	22	25	46
trnaMT_ProTGG_MT_-_15956_16023@42.70.29.CC__1_0_1	73	118	13	23	38	3	164	12	17	70	14	130	51	20	42	43	2	96	8	17	115	102	13	7	14	28	145	202	66	14	8	104	116	4	64	121	52	32	21	32	0	7	319	114	196	5	48	10	204
trnaMT_ArgTCG_MT_+_10405_10469@13.48.36__1_0_1	9	1	12	2	15	7	4	0	58	15	3	0	0	55	3	2	24	6	12	0	2	78	7	0	5	19	7	81	14	7	14	0	9	0	14	1	2	15	52	29	15	11	0	10	14	10	64	1	1
trnaMT_ValTAC_MT_+_1602_1670@50.72.23.CCA__1_0_1	960	904	279	787	1116	92	4762	768	427	856	161	2287	1438	486	623	1007	317	766	986	225	870	1859	300	535	632	412	1350	2838	1120	68	412	705	841	375	628	652	723	1738	462	650	127	333	8331	1341	1525	202	497	285	1429
trna14_ProTGG_5_-_180615854_180615925@32.54.23__1_0_6	27	48	58	203	106	62	640	464	21	24	51	263	338	163	57	305	19	61	24	431	46	13	61	305	161	51	27	36	45	39	349	803	73	698	74	48	82	15	136	190	152	156	272	333	153	105	16	130	34
trnaMT_SerGCT_MT_+_12207_12265@4.26.23__1_0_1	65	23	8	14	6	3	99	13	8	43	1	98	75	1	42	12	5	72	7	1	33	84	13	5	18	14	143	146	67	3	4	63	23	1	21	27	10	52	2	7	1	9	453	11	21	6	16	3	83
trna134_GluTTC_1_-_16861774_16861845@1.34.34__1_0_4	1	1	1	0	6	0	4	12	1	0	0	47	43	1	1	1	4	2	2	20	4	1	1	34	1	1	1	5	2	0	2	1	0	41	0	1	1	3	0	0	0	1	0	2	0	0	0	0	1
trna10_AlaCGC_6_+_26553731_26553802@54.74.21.CC__2_0_5	13	7	19	20	17	2	120	16	5	0	21	39	20	18	13	17	1	4	14	1	2	8	5	13	9	12	6	36	11	11	18	23	63	40	6	8	1	19	13	16	0	3	22	43	9	12	2	16	9
trna11_ProAGG_16_+_3241989_3242060@54.73.20.C__3_0_21	24	16	19	41	25	9	175	43	4	5	18	282	195	7	37	38	4	18	10	3	10	18	12	29	19	10	29	63	25	5	12	125	103	66	31	29	7	15	15	17	2	4	47	64	31	13	8	9	45
trnaMT_ProTGG_MT_-_15956_16023@31.66.36__1_0_1	392	89	50	51	344	23	57	0	99	450	14	4	5	15	125	3	57	223	20	0	223	528	14	0	98	83	201	772	336	4	6	36	132	0	229	225	11	34	17	75	20	41	37	56	767	45	187	6	319
trnaMT_LeuTAG_MT_+_12266_12336@1.20.20__1_0_1	77	39	38	89	78	5	369	29	21	29	12	89	46	11	59	20	3	90	20	2	111	110	4	12	30	13	170	152	123	7	12	153	53	8	32	27	4	34	12	13	2	10	491	32	13	13	45	5	238
trna11_SerAGA_8_-_96281885_96281966@69.84.16.CC__2_0_11	83	76	64	22	5	3	473	47	1	1	87	297	246	72	138	112	2	176	49	16	15	14	25	134	69	56	250	224	58	65	39	319	163	84	50	35	34	75	60	3	1	17	636	194	23	28	16	41	123
trna27_GlyCCC_2_-_70476123_70476193@1.35.35__1_0_2	0	0	1	3	0	2	0	153	4	0	0	240	124	1	1	0	5	0	2	51	1	19	1	51	0	2	2	26	0	0	1	0	1	33	0	0	0	1	0	1	0	0	0	0	0	0	2	1	0
trnaMT_TrpTCA_MT_+_5512_5579@16.31.16__1_0_2	31	13	17	4	5	0	186	26	0	0	5	43	19	1	25	8	2	12	7	3	3	4	0	22	7	7	71	43	24	0	0	25	20	9	8	5	8	17	5	0	2	3	132	13	2	4	3	10	21
trnaMT_SerGCT_MT_+_12207_12265@39.62.24.CCA__1_0_1	40	17	6	11	14	1	34	4	6	14	2	69	54	2	4	4	2	14	38	1	26	59	6	17	21	11	40	136	32	0	7	70	4	0	3	21	2	155	4	1	3	4	170	4	38	3	13	2	39
trna146_GlnCTG_6_-_27515531_27515602@19.40.22__1_0_7	4	5	1	6	3	0	43	20	5	3	3	40	32	8	5	19	11	11	2	4	13	9	6	21	1	1	12	16	5	3	13	21	8	6	8	8	5	0	5	5	0	11	72	25	7	2	5	1	11
trnaMT_TrpTCA_MT_+_5512_5579@40.71.32.CCA__1_0_2	90	85	105	83	91	6	317	13	72	104	101	25	10	156	55	106	30	77	132	15	3	110	83	11	39	136	136	145	57	145	241	41	180	9	107	78	74	193	178	172	29	27	28	358	42	46	41	23	16
trnaMT_LeuTAG_MT_+_12266_12336@23.39.17__1_0_1	108	0	6	14	0	0	88	7	2	3	0	170	146	2	42	4	2	76	0	3	35	22	2	6	8	9	132	83	191	1	1	209	12	2	12	61	4	5	7	1	0	12	1131	4	10	0	10	5	148
trna16_TyrGTA_6_+_26577332_26577420@60.76.17.CCA__1_0_2	38	55	18	29	5	5	281	50	0	1	85	268	104	308	130	48	6	60	96	85	20	34	30	148	92	42	215	127	45	18	152	90	51	178	38	16	16	38	51	0	1	12	341	176	15	16	22	66	135
trnaMT_GluTTC_MT_-_14674_14742@47.67.21__1_0_2	131	76	3	19	5	2	99	8	0	69	1	257	192	15	43	15	7	201	5	0	113	172	8	16	20	19	230	152	275	1	2	69	17	3	65	161	22	30	11	5	7	30	3343	23	125	3	17	6	384
trnaMT_IleGAT_MT_+_4263_4331@38.58.21__1_0_1	44	42	10	17	21	6	117	4	8	35	11	66	21	3	29	17	8	40	27	1	42	122	7	13	15	13	86	103	57	4	9	5	6	0	26	47	5	115	6	15	4	1	248	10	52	3	21	8	55
trna134_GluTTC_1_-_16861774_16861845@1.31.31__1_0_4	14	24	7	17	25	5	24	12	8	11	6	17	36	50	16	25	10	21	38	9	9	12	21	9	12	11	20	22	17	1	48	11	16	13	21	11	11	18	29	39	6	22	15	42	52	9	5	14	20
trna10_LysCTT_16_+_3241501_3241573@3.26.24__1_0_9	5	8	4	15	21	3	78	8	2	4	9	9	7	13	18	24	2	9	14	7	7	3	6	0	7	1	15	17	7	7	9	59	9	13	5	4	3	8	13	9	2	10	62	24	5	8	2	3	9
trnaMT_TrpTCA_MT_+_5512_5579@51.71.21.CCA__1_0_2	13	13	25	11	3	1	139	8	5	5	19	9	6	22	16	43	2	8	141	4	0	20	11	2	13	9	27	15	9	23	54	33	19	2	13	13	12	252	19	21	9	6	37	47	9	5	3	8	8
trnaMT_GluTTC_MT_-_14674_14742@37.57.21__1_0_2	44	22	0	2	5	0	27	3	0	15	0	75	40	3	9	2	1	41	0	0	23	31	1	2	7	2	39	38	57	0	2	7	3	1	12	27	1	18	0	1	0	1	705	3	38	1	6	0	72
trnaMT_ValTAC_MT_+_1602_1670@47.71.25.CC__1_0_1	105	164	37	60	95	6	330	39	24	121	14	171	155	64	78	93	21	101	91	20	228	177	39	56	41	35	220	151	247	6	20	91	177	20	127	269	94	304	63	134	14	21	1035	251	253	8	66	36	267
trna2_GlyGCC_21_-_18827107_18827177@1.36.36__1_0_5	208	33	95	78	259	51	56	13	413	275	21	39	60	1128	87	12	460	1139	592	7	59	1256	83	14	315	105	149	1771	877	18	156	18	163	5	204	124	83	736	486	1180	76	60	27	171	343	151	201	18	152
trnaMT_GluTTC_MT_-_14674_14742@44.71.28.CC__1_0_2	71	53	3	9	33	2	47	12	3	108	2	168	200	5	32	21	38	90	17	0	74	188	11	9	21	20	80	119	57	4	7	156	46	15	46	132	27	51	17	18	7	30	747	39	227	11	25	6	237
trna22_MetCAT_16_-_87417628_87417700@36.71.36__1_0_1	14	2	2	21	24	1	13	0	6	13	6	0	0	9	9	0	5	18	7	0	17	24	12	0	6	19	9	54	25	12	27	8	4	1	8	14	1	6	8	13	4	10	6	5	17	9	4	1	22
trnaMT_LeuTAG_MT_+_12266_12336@15.31.17__1_0_1	111	81	22	27	7	1	273	28	3	2	5	201	345	4	65	37	8	82	43	7	19	66	10	50	61	47	121	208	93	1	1	332	46	0	52	27	31	68	10	1	2	32	1397	19	12	4	23	20	150
trnaMT_PheGAA_MT_+_577_647@38.57.20__1_0_1	27	31	1	22	8	4	105	10	1	9	6	60	66	20	17	16	3	47	13	1	34	34	9	17	28	8	44	45	46	6	13	114	7	2	20	54	19	13	7	6	0	30	276	56	27	14	11	15	48
trnaMT_LeuTAG_MT_+_12266_12336@19.40.22__1_0_1	35	0	2	7	9	1	57	26	6	27	0	45	51	1	4	1	4	30	0	4	23	9	0	4	9	3	35	17	10	0	2	24	0	4	0	3	2	4	1	0	3	4	67	1	12	18	2	1	13
trna10_GlyTCC_17_+_8124866_8124937@59.75.17.CCA__1_0_8	155	220	118	85	26	8	945	139	9	1	179	267	316	130	153	282	15	110	282	88	24	44	55	202	120	138	133	288	61	95	205	619	179	435	96	102	113	477	165	12	19	158	539	358	75	39	40	266	72
trna8_AlaTGC_12_+_125424512_125424583@32.53.22__1_0_1	1	16	9	13	6	1	67	17	1	2	10	7	18	11	7	15	3	2	10	10	0	1	5	13	3	6	1	20	5	14	51	21	2	44	5	3	3	6	25	12	7	10	12	36	5	1	4	16	4
trnaMT_ThrTGT_MT_+_15888_15953@38.53.16__1_0_1	16	27	4	5	4	0	61	7	0	6	0	0	45	5	15	16	2	21	10	0	15	47	0	7	2	10	70	58	0	4	3	45	10	5	10	0	0	24	4	0	3	25	341	7	13	4	9	4	37
trna12_ProTGG_11_-_75946869_75946940@16.31.16__1_0_1	46	63	27	39	11	2	504	71	3	0	41	110	110	21	59	47	3	27	61	23	9	15	2	34	30	21	78	158	24	23	21	276	50	48	8	5	30	36	27	1	1	27	295	31	4	4	9	13	50
trnaMT_GluTTC_MT_-_14674_14742@46.72.27.CCA__1_0_2	11158	6685	840	2448	3916	363	10476	1264	1099	16968	993	15930	15500	653	3557	2226	2734	11582	2926	4	6973	21090	2065	1218	3236	2200	11005	21301	11701	337	970	10249	3442	440	5834	7876	5116	9821	1561	1929	1377	3052	119211	2789	14255	2551	3108	783	14946
trnaMT_LeuTAG_MT_+_12266_12336@11.31.21__1_0_1	405	281	12	29	32	2	272	57	8	146	5	1176	1333	3	164	49	46	360	15	10	297	981	28	80	56	54	399	1329	351	1	6	234	61	12	95	203	10	80	19	10	10	88	4570	55	101	7	117	55	791
trnaMT_GluTTC_MT_-_14674_14742@36.68.33__1_0_2	64	28	7	26	74	8	47	11	6	79	5	100	68	44	12	35	119	66	44	0	110	92	32	13	38	12	99	140	81	14	73	26	29	15	31	68	8	39	24	23	16	144	138	38	116	9	17	3	165
trnaMT_ArgTCG_MT_+_10405_10469@13.37.25__1_0_1	21	16	1	9	13	0	34	2	1	27	1	31	26	0	9	2	0	16	4	1	23	80	3	8	7	0	40	78	22	0	1	4	8	0	10	17	3	11	3	2	0	1	230	3	32	1	15	0	34
trna10_AspGTC_12_-_125424193_125424264@37.75.39.CCA__1_0_12	0	0	0	0	0	0	0	68	0	0	0	173	171	0	0	0	0	0	0	40	0	0	0	28	0	0	0	0	0	0	0	0	0	97	0	0	0	0	0	0	0	0	0	0	0	0	0	0	0
trna108_AlaAGC_6_-_28763741_28763812@59.75.17.CCA__1_0_1	4	12	7	5	2	0	103	27	0	0	15	27	31	11	12	15	2	10	35	11	5	2	11	14	10	3	10	33	5	14	29	66	19	29	5	2	4	23	14	0	1	13	46	11	8	2	1	6	10
trna143_LysTTT_6_-_27559593_27559665@6.36.31__1_0_7	8	16	11	39	30	4	33	11	7	14	17	7	9	26	7	43	7	32	11	7	4	9	26	13	6	8	14	15	12	7	40	18	14	10	28	12	64	29	13	61	4	11	4	78	9	11	9	26	8
trnaMT_PheGAA_MT_+_577_647@28.54.27__1_0_1	243	125	5	17	63	3	88	23	13	152	1	246	159	4	25	21	29	194	14	7	114	206	12	12	65	7	85	202	89	0	4	46	43	0	35	181	16	22	2	10	2	4	378	19	93	11	44	14	166
trnaMT_SerGCT_MT_+_12207_12265@12.44.33__1_0_1	53	20	6	10	30	3	22	8	4	54	0	53	34	0	12	5	11	42	4	1	46	77	3	5	17	6	40	79	43	1	1	8	13	0	11	16	7	25	1	8	1	6	50	9	41	9	10	3	41
trnaMT_CysGCA_MT_-_5761_5826@3.31.29__1_0_1	44	6	5	19	82	1	39	5	14	29	73	47	50	23	23	13	25	16	30	9	33	21	28	13	15	31	11	54	16	11	29	91	43	33	33	19	1	38	41	29	7	31	15	111	23	34	18	10	32
trnaMT_TrpTCA_MT_+_5512_5579@14.31.18__1_0_2	55	15	2	7	5	0	42	3	2	4	1	91	22	0	30	4	1	42	9	3	23	51	3	8	5	3	63	53	34	0	1	5	10	1	6	22	3	14	3	1	1	2	438	5	12	0	8	0	70
trnaMT_GluTTC_MT_-_14674_14742@40.63.24__1_0_2	92	34	1	3	9	1	39	9	2	83	1	118	70	16	25	5	5	58	37	0	55	199	0	3	18	8	132	121	108	1	3	11	15	2	23	68	8	200	5	0	1	11	1176	10	152	1	15	4	194
trna15_ValAAC_5_-_180615416_180615488@2.33.32__1_0_1	32	41	16	35	90	7	122	40	24	17	10	67	39	54	22	14	72	46	5	22	84	27	18	27	8	57	24	151	25	4	14	27	7	23	4	23	5	5	15	5	23	64	35	23	9	3	23	8	73
trna109_PheGAA_6_-_28758499_28758571@55.76.22.CCA__1_0_6	1	10	10	27	24	4	103	30	2	2	10	16	10	12	8	22	2	9	17	1	3	4	5	34	16	4	5	36	1	9	27	45	8	59	6	1	1	5	24	6	3	2	5	49	2	5	0	3	6
trna112_GlnCTG_1_-_147737382_147737453@25.53.29__1_0_11	20	20	9	42	64	1	128	43	24	15	18	44	33	24	27	17	11	74	15	18	23	19	11	14	10	9	22	41	12	23	16	62	27	30	11	7	7	10	17	26	1	9	62	47	5	7	10	13	50
trnaMT_TyrGTA_MT_-_5826_5891@18.53.36__1_0_1	94	17	4	3	7	4	3	0	19	140	1	0	0	8	11	2	81	22	14	0	28	207	12	0	44	26	43	290	164	2	2	0	12	0	42	116	31	37	24	96	8	8	4	18	252	5	53	2	37
trnaMT_GluTTC_MT_-_14674_14742@38.67.30__1_0_2	811	402	48	169	378	29	569	186	112	1026	52	1556	2416	196	303	150	3642	898	210	1	2067	1976	392	159	413	167	1305	2989	925	274	454	756	295	69	249	614	100	181	125	140	407	2575	4224	317	939	248	225	62	2201
trna14_TyrGTA_6_+_26569086_26569176@59.76.18.CCA__1_0_2	106	49	31	95	29	1	783	164	12	4	78	400	189	257	82	163	6	86	181	69	66	104	98	214	153	133	382	563	81	73	142	212	119	250	35	25	63	124	56	4	13	61	1709	213	19	28	9	95	189
trnaMT_PheGAA_MT_+_577_647@38.63.26__1_0_1	27	21	13	27	39	1	125	15	9	35	9	84	52	12	19	30	13	31	1	1	31	55	11	9	29	11	66	42	47	9	5	102	12	5	13	25	3	19	6	19	4	14	135	54	55	4	8	4	56
trna10_GlyTCC_17_+_8124866_8124937@31.54.24__1_0_8	9	27	18	24	34	5	214	50	12	7	21	36	19	11	19	32	7	14	15	10	14	11	24	40	8	20	11	35	5	15	31	55	13	45	8	12	2	20	17	15	4	20	65	32	6	4	15	23	10
trna146_GlnCTG_6_-_27515531_27515602@11.39.29__1_0_7	9	7	5	21	36	2	55	16	4	7	14	17	29	19	9	26	10	15	4	6	16	9	17	6	18	11	8	20	7	11	33	64	10	20	3	4	13	1	21	22	13	15	45	40	10	11	4	14	9
trnaMT_ThrTGT_MT_+_15888_15953@32.67.36.C__1_0_1	0	26	27	21	93	6	29	3	32	79	0	0	0	9	30	7	22	53	53	0	65	189	15	0	13	34	0	292	0	6	49	18	27	1	26	0	0	95	25	0	8	31	11	24	60	14	34	6	60
trnaMT_MetCAT_MT_+_4402_4469@22.57.36__1_0_1	11	1	0	0	2	2	1	0	3	40	0	0	0	0	1	0	11	10	11	0	1	220	1	0	7	2	3	204	149	0	0	0	5	0	37	31	12	25	1	56	0	2	0	1	101	1	3	0	2
trnaMT_GluTTC_MT_-_14674_14742@36.58.23__1_0_2	25	10	1	1	2	0	20	4	1	17	0	67	32	1	15	0	1	42	9	0	20	45	1	4	4	2	44	44	35	1	1	4	6	0	9	22	0	22	0	4	1	2	389	3	30	0	9	1	68
trna116_GluCTC_1_-_145399233_145399304@1.33.33__1_0_8	2840	3018	1688	8163	14148	2253	9069	2518	1877	3185	987	2844	6010	9941	2374	2473	3585	5796	6724	1583	5390	2288	5475	1445	6278	2655	4193	5123	4229	903	7352	6187	1635	1552	1035	1530	1186	1844	1725	3537	4894	6387	3326	4655	3190	3295	647	1638	7241
trna58_LeuCAA_1_+_249168054_249168159@39.74.36__1_0_1	35	0	7	1	6	4	3	0	29	27	6	0	0	346	3	0	76	8	23	0	2	459	10	0	4	43	20	176	57	2	9	0	9	0	13	9	26	25	157	119	3	8	0	16	99	17	44	0	4
trna14_ProTGG_5_-_180615854_180615925@32.49.18__1_0_6	7	9	16	33	6	0	165	49	1	0	17	25	31	22	18	37	0	11	12	12	1	1	5	20	10	8	12	11	6	21	38	122	15	38	4	5	2	13	28	3	4	24	73	41	5	5	1	11	5
trnaMT_GluTTC_MT_-_14674_14742@28.63.36__1_0_2	369	34	76	41	193	47	22	0	206	827	17	1	0	146	52	2	425	108	208	0	110	1294	90	0	243	136	283	1733	760	18	77	3	124	0	346	340	203	357	109	223	106	188	14	97	885	75	266	2	184
trna2_SerTGA_10_+_69524261_69524342@68.85.18.CCA__1_0_1	145	176	138	171	34	7	1409	184	9	2	136	351	167	380	162	515	20	154	331	169	53	79	86	272	157	151	398	413	137	182	232	421	268	262	77	41	82	314	199	12	24	164	1360	288	53	34	51	147	157
trna119_LysCTT_1_-_145395522_145395594@2.33.32__1_0_5	21	28	11	8	21	3	38	10	1	15	4	62	44	13	7	12	18	10	23	10	32	38	20	8	5	11	18	38	22	39	18	117	19	2	27	28	2	9	11	4	2	26	35	26	68	3	6	5	51
trnaMT_SerGCT_MT_+_12207_12265@13.51.39__1_0_1	0	0	0	0	0	0	0	14	0	0	0	24	46	0	0	0	0	0	0	13	0	0	0	10	0	0	0	0	0	0	0	0	0	1	0	0	0	0	0	0	0	0	0	0	0	0	0	0	0
trna102_GluTTC_1_-_149278785_149278857@14.31.18__1_1_5	0	7	2	12	1	0	31	6	0	0	3	2	6	21	5	8	1	10	36	5	0	4	7	10	11	1	5	9	5	2	44	31	5	13	4	5	12	14	21	3	2	16	10	17	1	2	1	7	3
trnaMT_ValTAC_MT_+_1602_1670@28.72.45.CCA__1_0_1	0	0	0	0	0	0	0	160	0	0	0	151	59	0	0	0	0	0	0	482	0	0	0	106	0	0	0	0	0	0	0	0	0	180	0	0	0	0	0	0	0	0	0	0	0	0	0	0	0
trna16_GlnTTG_17_+_47269890_47269961@1.32.32__1_0_2	13	4	8	28	13	4	27	8	4	8	6	27	22	11	10	13	1	9	3	2	20	0	3	5	5	9	7	3	25	2	16	48	9	4	4	7	0	0	4	7	1	2	14	14	12	4	0	0	19
trna143_LysTTT_6_-_27559593_27559665@5.35.31__1_0_7	13	22	13	36	25	4	65	6	5	16	13	17	7	17	11	33	3	27	20	3	4	6	20	6	7	18	19	11	10	19	47	20	22	19	38	16	52	40	19	56	5	3	21	68	10	14	7	23	8
trnaMT_LeuTAG_MT_+_12266_12336@14.32.19__1_0_1	58	0	4	12	1	0	78	11	0	7	1	131	80	4	14	5	4	54	14	1	32	83	1	6	28	5	105	107	99	0	4	55	10	1	23	40	9	28	4	1	1	16	657	2	13	2	16	4	116
trna3_AlaAGC_2_+_27274082_27274154@59.75.17.CC__1_0_2	24	11	3	7	0	0	67	11	0	0	7	64	27	3	12	3	1	7	6	2	1	6	1	20	5	5	48	41	6	2	4	30	17	15	1	3	0	13	3	0	0	5	104	5	4	3	1	7	29
trnaMT_PheGAA_MT_+_577_647@37.55.19__1_0_1	23	26	6	19	6	0	137	22	0	2	3	70	41	6	13	20	8	9	6	2	17	17	2	19	64	6	36	37	15	0	4	86	6	6	12	29	10	20	6	1	0	29	103	62	19	9	7	10	25
trna10_AlaCGC_6_+_26553731_26553802@55.75.21.CCA__2_0_5	12	6	2	14	9	0	64	17	3	1	9	41	25	13	5	29	5	11	32	12	4	6	8	9	14	9	10	18	8	6	15	29	18	18	6	7	4	33	13	10	2	15	47	38	18	1	3	8	10
trna117_GlyTCC_1_-_145397864_145397935@1.50.50__1_0_6	0	0	0	0	0	0	0	54	0	0	0	70	80	0	0	0	0	0	0	168	0	0	0	54	0	0	0	0	0	0	0	0	0	169	0	0	0	0	0	0	0	0	0	0	0	0	0	0	0
trnaMT_ValTAC_MT_+_1602_1670@54.70.17.C__1_0_1	38	88	26	77	24	7	600	120	6	1	8	171	128	93	90	67	2	100	53	11	36	28	13	84	46	9	132	95	181	2	17	477	302	231	110	117	37	166	57	63	1	35	938	820	71	3	83	30	218
trnaMT_GluTTC_MT_-_14674_14742@37.69.33__1_0_2	40	17	6	17	27	1	15	5	9	43	3	32	26	30	6	21	8	53	39	0	26	42	4	3	3	12	39	41	34	10	14	10	15	3	17	30	13	55	19	12	4	28	52	12	77	7	8	2	63
trna15_GlnCTG_1_+_145963304_145963375@17.52.36__1_0_2	8	58	1	8	24	1	10	3	14	54	2	16	5	0	7	1	17	29	20	5	26	73	9	7	4	1	1	101	23	0	3	3	36	1	19	27	5	5	8	14	3	7	1	20	54	3	20	2	39
trnaMT_PheGAA_MT_+_577_647@38.62.25__1_0_1	114	101	44	114	84	18	254	67	22	185	42	315	225	57	55	131	64	130	20	17	162	174	31	50	87	31	168	114	190	14	38	298	50	13	74	188	26	69	13	70	17	71	868	110	258	14	41	22	171
trnaMT_HisGTG_MT_+_12138_12206@25.60.36__1_0_1	425	115	34	39	110	5	30	9	128	989	10	134	69	48	94	6	207	173	109	6	334	2939	29	9	159	115	680	2892	2093	4	14	23	79	2	400	553	55	325	90	396	22	46	121	28	1256	23	364	3	348
trna116_GluCTC_1_-_145399233_145399304@1.50.50__1_0_8	0	0	0	0	0	0	0	159	0	0	0	231	245	0	0	0	0	0	0	160	0	0	0	102	0	0	0	0	0	0	0	0	0	248	0	0	0	0	0	0	0	0	0	0	0	0	0	0	0
trnaMT_AsnGTT_MT_-_5657_5729@41.76.36.CCA__1_0_2	68	79	130	130	215	8	234	20	106	117	85	23	12	221	44	150	43	58	4899	15	16	91	72	7	70	133	133	141	96	131	382	48	213	6	191	75	210	5022	304	393	54	55	21	338	60	92	60	35	26
trnaMT_AsnGTT_MT_-_5657_5729@13.40.28__1_0_2	264	116	10	19	42	9	98	15	12	209	0	334	101	1	52	8	10	193	10	3	173	429	2	15	34	21	199	294	200	3	2	23	48	0	59	85	0	95	2	7	5	7	1157	15	246	2	41	3	313
trnaMT_ProTGG_MT_-_15956_16023@44.70.27.CC__1_0_1	91	275	8	26	35	1	126	19	14	85	6	307	89	2	63	5	16	86	9	13	198	196	4	18	17	12	219	362	116	1	1	101	109	3	60	168	52	28	2	7	2	6	667	26	273	1	66	2	381
trnaMT_LeuTAA_MT_+_3230_3304@1.21.21__1_0_1	120	70	35	93	17	6	288	155	8	18	9	604	160	17	44	66	2	77	27	103	60	44	7	83	97	14	165	49	100	3	19	762	286	128	43	31	38	31	15	13	5	6	343	57	43	81	20	13	118
trnaMT_ValTAC_MT_+_1602_1670@43.71.29.CC__1_0_1	134	214	40	86	216	15	272	62	47	163	27	118	116	107	122	103	41	211	113	32	260	154	46	39	44	58	306	179	251	10	44	70	313	20	163	280	164	382	96	194	21	54	305	326	330	24	91	57	248
trna143_LysTTT_6_-_27559593_27559665@14.31.18__1_0_8	21	105	40	57	15	0	558	83	4	0	34	90	85	30	50	195	4	58	123	124	11	32	25	86	39	53	60	118	25	16	123	173	116	69	29	18	66	76	83	3	2	23	239	48	6	11	10	39	21
trnaMT_GluTTC_MT_-_14674_14742@27.58.32__1_0_2	51	22	4	4	22	0	6	6	3	71	0	54	20	1	13	2	4	37	2	0	30	88	6	3	16	10	66	81	77	0	1	1	6	1	19	28	3	14	2	3	1	1	63	10	66	0	15	5	69
trna11_ProAGG_16_+_3241989_3242060@55.75.21.CCA__3_0_21	17	34	48	109	77	15	479	145	15	6	56	109	96	140	18	176	16	35	61	79	19	13	67	104	26	43	16	50	46	47	227	225	67	159	49	24	34	32	125	52	14	106	103	164	23	28	9	37	36
trnaMT_ProTGG_MT_-_15956_16023@51.71.21.CCA__1_0_1	72	128	14	37	26	1	310	27	14	19	12	307	114	18	49	36	15	70	65	16	44	165	16	25	25	24	132	338	104	7	11	119	44	10	41	52	32	142	39	14	1	14	970	52	37	6	47	13	123
trna152_ValCAC_6_-_27248049_27248121@60.75.16.CC__1_0_1	314	329	88	105	23	5	1389	252	10	3	541	870	673	227	255	231	39	131	166	178	52	71	39	334	175	121	288	422	131	119	296	798	400	487	128	83	152	143	185	10	11	326	362	404	53	20	32	483	311
trnaMT_SerTGA_MT_-_7446_7514@1.25.25__1_0_2	22	20	5	12	14	1	36	2	6	6	3	13	15	4	14	24	35	6	17	1	21	18	7	9	10	11	27	30	21	2	10	12	10	2	12	9	2	32	3	4	4	19	70	9	14	3	9	6	18
trna30_ProCGG_6_+_27059521_27059592@19.53.35__1_0_1	0	0	0	0	0	0	0	21	0	0	0	10	24	0	0	0	0	0	0	78	0	0	0	21	0	0	0	0	0	0	0	0	0	117	0	0	0	0	0	0	0	0	0	0	0	0	0	0	0
trnaMT_PheGAA_MT_+_577_647@46.74.29.CCA__1_0_1	15	88	31	73	201	11	224	91	37	20	16	91	23	20	29	234	19	34	127	69	20	33	41	65	40	47	35	55	28	5	10	79	68	24	25	26	15	242	122	205	27	43	27	116	55	3	30	40	31
trna64_GlnTTG_6_+_28557156_28557227@32.53.22__1_0_2	24	188	10	42	90	9	372	91	29	9	29	103	51	43	29	116	34	25	24	29	22	66	44	81	32	16	6	59	22	7	69	107	24	253	28	32	7	21	51	55	18	73	84	166	25	13	34	69	47
trnaMT_PheGAA_MT_+_577_647@38.69.32__1_0_1	14	9	9	10	21	3	10	10	8	13	3	22	12	5	8	12	8	7	2	1	29	22	5	5	8	6	39	14	16	4	7	32	19	2	11	27	1	5	3	18	2	5	17	16	23	2	9	1	34
trna116_GluCTC_1_-_145399233_145399304@13.42.30__1_0_8	4	21	3	21	54	2	65	27	12	5	2	3	28	8	6	43	33	7	26	20	5	6	7	10	4	6	1	18	3	2	33	100	13	11	4	2	7	13	7	26	18	48	44	15	3	13	4	15	3
trnaMT_GluTTC_MT_-_14674_14742@46.69.24__1_0_2	81	51	6	12	21	3	84	19	7	96	10	252	164	30	15	28	22	108	45	0	70	158	14	7	13	16	83	56	76	7	12	110	11	13	40	94	30	76	16	14	18	70	1165	31	142	11	13	9	259
trna129_MetCAT_6_-_27870271_27870342@3.31.29__1_0_9	3	2	4	26	22	5	29	31	1	3	5	22	52	18	2	23	5	3	2	10	4	8	3	8	11	1	1	5	7	1	5	32	2	39	4	3	2	5	10	13	8	2	11	24	31	12	1	6	13
trnaMT_GluTTC_MT_-_14674_14742@35.70.36.C__1_0_2	9477	1980	1383	3618	9477	1034	2646	1	2520	17652	430	17	9	533	3732	406	4088	10674	2098	0	4758	21085	2199	1	4325	2618	7315	27344	10053	220	1238	1417	2972	0	5227	6028	1820	7047	1048	2903	1544	2682	4398	2376	13090	3181	4130	344	11686
trna10_AspGTC_12_-_125424193_125424264@40.71.32__1_0_12	12	43	38	81	156	67	203	286	31	27	4	176	75	11	6	72	4	31	6	261	5	13	3	122	11	6	4	4	11	2	9	76	6	404	13	49	16	23	70	107	155	43	83	87	57	6	17	27	24
trnaMT_ValTAC_MT_+_1602_1670@53.70.18.C__1_0_1	38	48	4	26	3	3	130	46	2	4	6	222	128	58	26	35	5	49	9	8	63	54	17	32	36	12	111	98	112	5	27	47	42	12	37	78	24	38	13	3	2	31	782	51	28	6	19	11	157
trnaMT_ValTAC_MT_+_1602_1670@45.70.26.C__1_0_1	18	24	2	11	9	0	55	8	5	15	3	12	3	14	22	52	1	10	27	2	17	9	5	4	13	7	94	20	30	0	6	9	150	12	15	18	20	174	9	66	2	1	40	220	38	3	34	4	24
trna129_MetCAT_6_-_27870271_27870342@54.75.22.CCA__1_0_8	21	26	25	86	79	26	355	152	16	6	34	117	51	66	12	113	4	25	38	41	11	10	11	92	16	26	12	30	22	6	53	102	30	143	17	4	21	36	42	45	34	26	28	156	34	35	7	21	12
trnaMT_ProTGG_MT_-_15956_16023@40.70.31.CC__1_0_1	911	731	63	165	495	35	748	210	107	887	26	1764	868	31	411	95	92	622	36	57	911	1729	35	115	232	140	1490	2182	702	8	21	718	397	54	418	650	63	108	99	106	16	38	2351	377	1592	46	689	56	2229
trnaMT_ProTGG_MT_-_15956_16023@26.61.36__1_0_1	45	8	4	2	10	1	4	0	11	47	1	2	1	1	8	0	5	10	7	0	14	75	2	2	4	2	28	117	68	0	0	0	26	0	36	28	10	9	5	9	2	3	5	8	190	0	30	0	13
trnaMT_SerGCT_MT_+_12207_12265@6.22.17__1_0_1	48	17	2	2	0	0	30	6	0	0	0	52	21	0	15	5	1	29	3	0	9	17	0	0	6	3	160	46	40	0	0	17	14	0	9	7	1	33	0	0	0	3	435	1	7	1	4	0	71
trna116_GluCTC_1_-_145399233_145399304@14.31.18__1_1_9	1	9	4	8	2	1	108	19	0	0	0	0	11	21	6	38	2	11	53	3	0	2	5	2	16	6	3	8	5	5	33	72	12	15	3	0	10	6	18	3	0	23	21	26	5	3	2	10	1
trnaMT_PheGAA_MT_+_577_647@35.53.19__1_0_1	220	276	44	131	67	20	618	126	24	28	12	351	337	7	92	98	18	198	33	7	153	166	34	37	296	26	208	268	225	2	6	251	64	13	129	358	107	88	15	9	7	58	1102	180	204	43	78	55	215
trna10_ValCAC_5_-_180649395_180649467@1.50.50__1_0_7	0	0	0	0	0	0	0	23	0	0	0	39	37	0	0	0	0	0	0	148	0	0	0	31	0	0	0	0	0	0	0	0	0	49	0	0	0	0	0	0	0	0	0	0	0	0	0	0	0
trnaMT_HisGTG_MT_+_12138_12206@21.56.36__1_0_1	50	26	3	6	30	1	2	2	8	90	1	2	2	14	24	2	29	74	25	2	133	308	19	0	25	12	135	350	172	3	10	5	23	0	37	62	11	51	15	41	1	8	9	5	139	2	24	2	101
trnaMT_IleGAT_MT_+_4263_4331@28.51.24__1_0_1	60	64	31	82	114	15	439	62	44	35	44	75	21	18	34	77	11	43	32	10	43	121	10	42	22	33	69	113	49	4	18	23	16	21	23	17	2	55	41	56	5	3	328	102	51	16	37	21	52
trnaMT_PheGAA_MT_+_577_647@53.74.22.CCA__1_0_1	7	74	5	12	29	0	60	15	9	12	1	54	24	0	10	39	9	11	44	47	11	43	8	34	10	7	14	40	26	0	0	14	26	0	17	35	13	146	10	15	2	3	86	10	58	5	13	13	23
trna43_SerGCT_6_+_27265775_27265856@68.85.18.CCA__1_0_1	26	49	31	28	7	12	197	45	2	1	59	198	57	431	65	100	13	253	125	45	38	47	44	100	106	15	161	85	43	117	56	123	116	209	48	24	55	26	88	7	8	41	194	315	45	21	23	39	152
trnaMT_LeuTAG_MT_+_12266_12336@3.31.29__1_0_1	73	13	16	42	92	4	111	27	18	59	13	112	184	5	33	25	22	31	7	3	38	57	10	17	36	20	34	149	28	1	25	267	38	7	14	16	3	3	15	8	24	47	116	32	37	36	14	4	40
trna14_TyrGTA_6_+_26569086_26569176@55.76.22.CCA__1_0_2	4	3	3	34	48	3	140	32	13	2	15	22	11	64	3	39	6	3	16	4	1	14	9	15	11	9	0	28	5	6	70	32	23	73	2	0	2	2	11	14	2	4	17	39	5	15	4	1	3
trna128_GlyGCC_6_-_27870686_27870756@17.52.36__1_0_12	1	3	5	3	11	2	5	3	8	2	7	0	2	17	3	5	5	1	53	0	4	19	8	1	27	12	5	8	4	6	25	76	12	0	1	3	5	46	5	18	5	6	13	8	10	30	1	1	7
trnaMT_ValTAC_MT_+_1602_1670@41.71.31.CC__1_0_1	211	178	26	97	194	6	136	25	46	358	38	208	187	35	69	66	46	159	159	22	382	435	46	21	69	62	539	415	451	29	30	120	173	11	197	395	134	485	53	116	49	91	398	147	722	34	89	16	379
trnaMT_GlyTCC_MT_+_9991_10058@32.50.19__1_0_1	56	20	23	76	48	8	332	32	30	50	14	28	18	6	36	41	3	28	2	3	9	66	4	1	89	7	77	89	26	1	28	128	152	18	8	10	24	8	1	19	5	1	166	28	0	74	21	14	30
trnaMT_HisGTG_MT_+_12138_12206@29.58.30__1_0_1	97	33	1	5	14	0	19	5	2	127	1	242	176	1	20	5	15	95	7	5	107	289	1	13	13	3	115	292	75	1	2	47	9	0	17	56	3	27	0	3	1	7	406	2	74	6	15	1	208
trna10_AlaCGC_6_+_26553731_26553802@57.75.19.CCA__2_0_7	48	100	26	60	28	3	448	90	5	1	67	208	129	64	52	127	8	66	138	74	28	43	51	108	60	89	138	215	59	62	204	187	78	186	49	34	27	142	82	26	11	72	398	126	63	15	13	69	84
trnaMT_PheGAA_MT_+_577_647@45.73.29.CC__1_0_1	12	82	11	10	34	2	38	8	4	21	2	28	8	0	29	28	10	20	20	14	42	28	10	14	25	18	39	49	34	0	1	23	55	0	35	45	7	126	12	60	10	9	17	25	66	3	24	19	37
trnaMT_PheGAA_MT_+_577_647@23.54.32__1_0_1	267	83	7	24	47	2	26	18	7	115	2	127	55	2	28	8	11	107	8	2	61	86	7	1	89	4	52	221	44	1	0	5	35	0	14	73	5	34	0	6	1	2	53	7	80	11	16	2	53
trna10_AspGTC_12_-_125424193_125424264@38.73.36.C__1_0_12	579	128	86	163	395	22	222	0	98	272	75	6	24	198	276	35	58	434	671	2	244	445	168	3	184	154	439	329	276	40	150	151	274	3	170	156	23	698	113	111	49	184	218	188	403	154	60	70	472
trnaMT_LeuTAA_MT_+_3230_3304@1.26.26__1_0_1	63	43	20	34	43	13	117	98	6	83	2	632	482	1	48	25	4	80	3	29	100	59	9	83	79	27	50	67	125	1	10	232	20	9	61	47	7	27	6	13	31	14	364	20	320	25	15	9	125
trnaMT_GluTTC_MT_-_14674_14742@43.67.25__1_0_2	3	1	3	6	5	0	36	2	1	1	7	4	8	22	2	13	11	3	140	0	3	2	2	0	6	2	17	5	7	3	12	29	4	3	0	3	3	20	2	1	3	8	32	3	7	5	1	0	2
trna10_LysCTT_16_+_3241501_3241573@3.29.27__1_0_3	9	23	3	6	20	6	60	6	4	19	3	22	50	5	13	13	3	20	18	6	19	37	9	3	13	7	41	37	18	4	3	92	21	3	10	17	4	26	4	6	5	26	332	17	32	4	13	2	47
trna119_LysCTT_1_-_145395522_145395594@3.35.33__1_0_5	5	6	0	1	7	0	2	0	1	5	9	9	24	1	3	2	6	1	18	6	1	11	7	3	3	3	1	18	4	4	6	45	6	9	26	5	2	11	11	9	3	22	9	18	17	3	2	6	9
trna11_GluTTC_15_-_26327381_26327452@40.75.36.CCA__1_0_2	37	12	12	16	29	2	31	8	8	23	12	22	27	7	34	3	10	26	14	5	19	42	11	7	7	15	21	42	25	11	9	10	6	2	18	18	3	27	13	17	3	2	26	12	17	2	13	3	40
trnaMT_ProTGG_MT_-_15956_16023@39.71.33.CCA__1_0_1	18	24	5	10	15	3	16	8	7	19	16	36	14	4	8	6	6	14	9	2	11	42	10	2	5	8	40	65	22	3	3	114	28	10	25	18	2	19	15	9	2	5	27	37	39	10	30	9	52
trna134_GluTTC_1_-_16861774_16861845@1.32.32__1_0_4	58	84	15	80	80	26	80	14	4	62	19	49	76	90	34	34	39	103	71	12	97	50	82	27	59	17	62	24	90	16	88	37	22	17	29	48	32	33	43	40	47	32	23	58	90	39	14	45	76
trnaMT_LeuTAA_MT_+_3230_3304@16.42.27__1_0_1	59	37	4	6	14	1	21	4	0	26	2	90	98	0	21	3	2	36	2	2	30	46	3	5	4	11	19	80	23	0	3	23	8	2	11	16	0	23	1	0	6	4	141	7	18	3	9	5	37
trna17_GluTTC_2_-_204229131_204229201@1.32.32__1_1_1	0	1	0	6	22	2	50	155	6	16	0	97	109	9	3	0	7	0	0	1	15	11	1	36	10	1	3	39	2	1	1	17	1	24	0	0	2	1	1	4	6	6	1	13	7	3	2	0	19
trnaMT_PheGAA_MT_+_577_647@36.55.20__1_0_1	35	45	3	26	2	0	117	21	6	2	8	86	60	10	12	11	3	19	8	5	20	34	3	12	46	4	37	56	26	1	5	56	9	6	17	55	7	34	5	3	1	20	106	48	36	12	21	7	37
trnaMT_AsnGTT_MT_-_5657_5729@13.36.24__1_0_2	62	39	2	7	2	2	18	2	3	44	0	100	21	1	22	6	6	47	9	1	28	111	1	5	10	7	76	68	50	1	2	10	11	0	14	23	5	45	1	7	2	9	578	3	64	0	13	2	74
trna119_LysCTT_1_-_145395522_145395594@4.39.36__1_0_5	11	14	4	19	44	3	26	5	17	15	8	1	1	20	10	12	15	38	48	0	3	27	4	0	11	10	16	34	21	9	25	19	15	0	20	12	17	82	19	35	10	23	8	23	15	9	16	10	12
trna27_GlyCCC_2_-_70476123_70476193@1.50.50__1_0_2	0	0	0	0	0	0	0	21	0	0	0	39	16	0	0	0	0	0	0	65	0	0	0	28	0	0	0	0	0	0	0	0	0	37	0	0	0	0	0	0	0	0	0	0	0	0	0	0	0
trnaMT_LeuTAG_MT_+_12266_12336@21.56.36__1_0_1	0	0	0	0	0	0	0	0	0	0	1	0	0	2	12	0	37	0	7	0	0	646	2	0	32	16	0	449	193	1	2	1	17	0	49	124	17	0	6	29	5	8	7	11	453	0	42	1	51
trna100_LeuCAA_6_-_28864000_28864105@1.25.25__1_0_5	4	23	4	8	22	1	58	8	6	4	22	3	3	32	7	80	4	12	40	8	6	2	7	8	15	13	11	15	4	2	12	79	13	34	15	4	6	26	15	32	12	14	6	142	20	5	8	45	2
trnaMT_AlaTGC_MT_-_5587_5655@35.70.36.C__1_0_2	98	22	29	29	147	6	21	0	70	127	19	2	0	55	36	11	51	29	133	0	24	162	33	0	46	52	102	259	109	13	58	11	66	1	19	50	13	234	61	112	50	36	9	73	125	16	61	17	40
trnaMT_GluTTC_MT_-_14674_14742@37.67.31__1_0_2	162	95	5	46	106	8	95	29	26	301	2	343	195	25	46	26	63	284	20	0	260	288	20	28	33	32	187	242	256	4	32	39	27	16	65	178	10	65	21	26	24	88	754	42	272	4	34	12	556
trnaMT_ProTGG_MT_-_15956_16023@41.69.29.C__1_0_1	11	32	2	3	9	1	23	3	2	25	0	49	15	5	5	5	1	20	1	2	23	24	1	2	3	3	25	37	17	0	3	15	22	1	9	32	12	6	1	7	0	3	118	11	80	1	13	0	39
trnaMT_GluTTC_MT_-_14674_14742@37.66.30__1_0_2	34	38	5	8	49	2	73	11	4	55	0	62	40	18	16	16	17	98	14	0	66	53	5	12	13	8	40	51	63	3	10	11	5	5	17	39	6	10	9	12	18	31	184	13	98	3	12	5	125
trnaMT_TyrGTA_MT_-_5826_5891@37.68.32.CC__1_0_1	32	13	5	15	13	1	15	5	10	51	0	34	28	2	14	4	7	37	18	5	27	79	4	6	7	5	51	105	36	2	3	4	25	0	24	36	1	70	8	14	2	10	22	10	55	5	19	2	36
trna10_AlaCGC_6_+_26553731_26553802@58.74.17.CC__2_0_7	551	327	279	203	62	27	1893	285	15	3	325	1478	1195	286	657	487	22	548	336	163	161	116	167	407	381	258	1235	989	272	251	285	1744	799	476	243	270	114	500	179	18	14	136	2583	604	146	66	85	327	742
trna14_LysTTT_11_-_59327808_59327880@3.25.23__1_0_6	17	38	8	19	32	3	206	39	15	5	12	59	63	8	25	23	4	11	13	13	17	24	4	22	16	8	18	60	13	6	14	139	10	44	17	17	4	21	22	22	1	10	138	25	10	4	15	14	30
trnaMT_GluTTC_MT_-_14674_14742@47.71.25.CC__1_0_2	145	67	9	32	25	3	64	7	2	182	5	184	205	1	44	25	12	118	14	0	114	241	7	13	50	23	189	242	159	0	1	92	43	1	64	151	21	144	10	15	3	15	1232	22	258	6	26	9	230
trna126_LeuAAG_6_-_28446400_28446481@68.84.17.CC__2_0_11	380	312	178	287	84	16	3206	400	29	5	281	1277	639	298	700	416	27	493	380	151	110	161	87	434	376	232	1195	1413	352	190	353	1290	684	495	193	66	123	465	188	16	35	266	3149	496	133	63	67	261	603
trnaMT_PheGAA_MT_+_577_647@42.74.33.CCA__1_0_1	60	164	34	98	338	3	151	48	70	49	61	130	57	58	48	111	89	42	187	121	109	194	77	84	48	66	150	266	100	18	66	66	94	34	93	79	22	379	180	251	37	131	31	270	186	11	118	42	69
trnaMT_SerGCT_MT_+_12207_12265@11.40.30__1_0_1	73	24	2	11	16	3	40	5	3	132	1	85	70	4	23	9	17	118	9	1	60	145	9	6	38	8	66	120	91	0	1	21	10	1	37	45	15	42	1	12	6	6	211	5	63	0	34	7	94
trnaMT_SerGCT_MT_+_12207_12265@40.62.23.CCA__1_0_1	63	55	4	20	35	2	157	33	14	20	4	102	95	1	42	21	11	38	27	17	35	71	13	22	12	18	46	167	35	1	4	61	23	3	20	38	3	77	3	19	3	5	291	14	34	2	21	6	43
trna111_HisGTG_1_-_147774845_147774916@3.33.31__1_0_9	19	6	5	21	48	3	74	25	9	6	6	14	26	48	12	19	17	23	7	2	13	14	22	3	20	13	20	46	13	11	28	32	11	3	5	2	9	5	16	17	5	16	37	30	7	6	6	6	26
trna116_GluCTC_1_-_145399233_145399304@24.54.31__1_0_8	4	8	7	8	21	0	42	5	7	2	7	29	16	13	7	10	12	14	3	9	3	6	9	5	7	8	15	24	3	0	15	9	4	2	3	5	3	10	8	10	1	2	7	12	6	5	5	7	4
trna119_LysCTT_1_-_145395522_145395594@4.34.31__1_0_5	19	19	1	32	29	2	78	9	8	32	9	44	96	13	4	27	25	22	27	4	11	56	19	3	8	7	19	39	23	12	11	128	24	10	31	28	22	54	25	24	8	42	104	33	48	7	19	10	41
trnaMT_GlnTTG_MT_-_4329_4400@54.75.22.CCA__1_0_2	13	38	2	3	2	1	18	2	1	6	2	36	10	1	6	6	0	13	9	21	10	20	0	10	2	7	20	19	23	0	3	1	20	2	0	16	6	37	3	5	0	0	69	9	20	0	4	4	0
trnaMT_LeuTAA_MT_+_3230_3304@1.29.29__1_0_1	63	61	22	59	67	37	86	126	11	115	1	1055	302	1	37	42	13	127	20	66	164	97	11	146	67	29	85	91	217	0	17	133	52	32	114	72	28	61	12	44	37	12	283	20	350	58	21	12	127
trnaMT_ProTGG_MT_-_15956_16023@46.70.25.CC__1_0_1	41	67	5	10	12	3	45	11	8	35	3	102	24	0	39	14	0	43	13	3	57	78	1	5	13	8	113	109	43	0	0	62	30	1	25	65	9	60	0	2	0	1	241	5	67	2	42	1	156
trnaMT_ValTAC_MT_+_1602_1670@51.72.22.CCA__1_0_1	170	187	74	222	415	41	1169	236	104	106	94	432	299	117	155	258	83	132	274	74	149	292	101	152	88	90	214	489	149	14	112	215	152	82	111	118	113	302	139	119	40	99	1514	312	220	81	72	73	228
trnaMT_ProTGG_MT_-_15956_16023@42.71.30.CCA__1_0_1	6	13	8	4	8	0	41	3	3	6	8	21	2	32	12	23	2	18	16	5	8	20	13	3	3	5	22	33	6	16	16	14	17	5	18	13	8	16	30	17	0	4	38	42	16	1	6	8	24
trna148_SerTGA_6_-_27473607_27473688@69.85.17.CCA__1_0_1	25	53	33	23	5	1	278	27	2	1	112	55	92	173	97	119	9	215	57	35	6	9	55	32	131	34	114	65	26	1	84	126	119	82	14	8	45	86	47	5	5	69	367	262	9	23	11	97	48
trna116_GluCTC_1_-_145399233_145399304@1.39.39__1_0_8	0	0	0	0	0	0	0	468	0	0	0	1679	3366	0	0	0	0	0	0	340	0	0	0	374	0	0	0	0	0	0	0	0	0	101	0	0	0	0	0	0	0	0	0	0	0	0	0	0	0
trna128_GlyGCC_6_-_27870686_27870756@16.38.23__1_0_12	2	23	6	64	67	3	192	23	19	15	8	17	9	21	15	82	24	24	68	10	23	19	19	10	11	5	29	51	25	12	48	78	25	39	13	9	21	57	22	45	17	33	122	54	7	13	5	8	14
trnaMT_ProTGG_MT_-_15956_16023@30.65.36__1_0_1	31	23	5	2	26	6	3	0	12	49	0	0	0	3	9	0	19	15	11	0	25	94	6	0	10	14	15	117	50	2	3	0	19	0	47	31	7	8	11	38	3	9	3	8	162	4	20	4	30
trna36_ThrAGT_17_-_8129553_8129626@56.77.22.CCA__1_0_4	4	11	16	49	49	1	313	27	8	6	29	26	22	35	13	48	3	9	43	5	2	16	7	29	21	14	1	67	16	26	73	48	42	66	4	3	2	23	26	19	2	9	39	41	4	21	3	7	2
trna10_LysCTT_16_+_3241501_3241573@14.34.21__1_0_4	13	63	52	85	37	19	443	65	12	1	18	26	32	41	16	146	6	20	32	29	14	10	45	47	45	31	14	29	17	3	44	92	34	52	19	5	43	14	39	23	23	34	176	110	18	21	10	64	9
trna14_ThrCGT_17_+_29877093_29877164@34.53.20__1_0_1	2	4	5	17	9	1	114	13	6	1	1	1	7	7	6	26	3	3	16	3	0	3	3	2	8	3	8	26	5	6	3	36	8	8	2	2	8	15	11	7	1	9	49	18	2	1	6	2	3
trnaMT_ThrTGT_MT_+_15888_15953@45.69.25.CCA__1_0_1	3	8	3	22	5	0	35	5	1	15	1	1	15	2	13	10	4	15	4	0	9	25	4	2	4	1	0	27	0	2	20	13	9	7	14	0	4	5	7	1	2	6	54	11	24	4	2	2	17
trnaMT_GluTTC_MT_-_14674_14742@42.72.31.CCA__1_0_2	254	94	31	83	142	24	122	28	22	406	31	193	282	18	82	64	50	338	130	0	207	335	73	23	61	56	296	274	311	16	50	363	132	9	130	136	136	440	24	44	59	87	1027	52	261	199	33	26	381
trnaMT_HisGTG_MT_+_12138_12206@46.72.27.CCA__1_0_1	26	27	6	4	20	0	40	5	3	21	2	70	14	0	12	5	4	12	30	0	30	71	2	3	10	12	66	75	46	0	5	2	18	0	9	10	0	157	6	1	1	0	57	4	59	4	9	0	43
trna134_GluTTC_1_-_16861774_16861845@32.53.22__1_0_3	2	7	6	8	11	0	63	9	1	2	12	5	28	18	29	14	1	14	10	11	4	15	14	9	8	7	4	15	12	4	51	86	17	21	9	17	13	2	24	26	4	30	45	49	10	5	4	18	5
trnaMT_SerGCT_MT_+_12207_12265@1.33.33__1_0_1	64	32	10	18	60	2	42	17	16	66	18	97	76	16	36	16	14	47	58	8	40	138	11	26	30	25	65	255	82	5	27	14	23	15	38	40	7	125	10	25	12	34	45	25	70	13	29	9	31
trnaMT_SerGCT_MT_+_12207_12265@5.40.36__1_0_1	73	42	93	66	281	59	61	0	153	118	37	1	0	138	70	17	138	75	84	0	56	193	152	0	93	122	82	275	194	12	63	0	181	0	82	52	74	109	146	303	59	39	3	344	86	74	84	41	45
trna119_LysCTT_1_-_145395522_145395594@1.41.41__1_0_5	0	0	0	0	0	0	0	39	0	0	0	109	75	0	0	0	0	0	0	41	0	0	0	25	0	0	0	0	0	0	0	0	0	28	0	0	0	0	0	0	0	0	0	0	0	0	0	0	0
trnaMT_TrpTCA_MT_+_5512_5579@41.71.31.CCA__1_0_2	121	106	165	111	134	4	560	22	87	134	106	52	33	147	74	176	43	127	349	22	28	197	107	11	39	148	183	256	96	133	350	75	174	11	137	94	95	542	214	236	42	46	101	281	53	73	50	36	37
trna11_GluTTC_15_-_26327381_26327452@38.73.36.C__1_0_2	9	2	6	5	29	2	7	0	3	25	1	4	3	4	6	0	5	29	17	0	27	40	20	0	5	9	21	22	17	2	13	4	13	2	6	7	0	17	16	7	1	17	5	16	10	7	6	2	32
trnaMT_GlyTCC_MT_+_9991_10058@25.50.26__1_0_1	55	45	9	34	37	5	79	9	8	32	3	35	19	0	32	15	3	27	16	5	27	57	9	0	93	10	123	131	31	1	4	59	124	0	12	12	8	22	1	22	6	1	47	22	11	20	20	11	61
trnaMT_PheGAA_MT_+_577_647@28.53.26__1_0_1	26	25	1	5	13	2	13	5	5	37	0	66	63	0	6	5	9	47	1	3	40	87	2	0	14	5	28	67	30	2	1	12	4	3	13	65	2	7	1	7	1	5	189	1	54	1	15	4	45
trna10_LysCTT_16_+_3241501_3241573@1.29.29__1_0_3	512	290	110	250	279	37	752	159	63	183	68	1020	924	59	437	241	99	644	258	79	443	584	148	144	142	196	764	967	375	34	86	450	221	88	133	259	46	449	39	131	60	101	3559	142	231	66	96	76	915
trna116_GluCTC_1_-_145399233_145399304@26.50.25__1_0_8	1	3	3	4	12	2	46	16	1	3	1	9	23	8	2	40	2	29	6	6	2	2	4	6	4	3	2	6	3	3	28	34	4	8	0	1	3	3	5	10	11	15	14	11	0	2	2	2	1
trnaMT_HisGTG_MT_+_12138_12206@32.63.32__1_0_1	8	0	3	18	22	3	48	8	7	4	1	7	0	20	3	2	9	6	31	1	7	10	10	10	6	4	22	57	11	4	12	1	7	3	1	4	0	25	10	4	0	5	3	10	3	1	4	1	3
trnaMT_CysGCA_MT_-_5761_5826@39.68.30.CC__1_0_1	42	32	0	0	0	0	0	0	0	56	2	38	24	0	4	1	7	32	3	1	38	51	5	7	3	5	59	22	57	1	1	21	5	0	20	50	2	25	2	1	6	5	96	10	51	2	14	5	47
trna112_GlnCTG_1_-_147737382_147737453@59.75.17.CCA__1_0_11	173	261	136	240	55	9	2699	246	19	5	306	493	626	488	386	443	40	644	286	123	125	141	156	355	447	269	577	1038	239	383	364	1285	415	604	128	78	144	212	251	34	16	316	3362	844	90	62	71	333	443
trna10_GlyTCC_17_+_8124866_8124937@55.75.21.CCA__1_0_8	38	64	16	37	24	1	252	72	7	7	30	106	99	25	28	73	20	15	49	28	24	22	11	63	19	48	42	102	20	10	48	73	50	144	17	15	7	94	33	19	7	54	83	59	37	11	11	33	24
trnaMT_PheGAA_MT_+_577_647@26.54.29__1_0_1	48	29	2	12	16	2	30	5	4	23	0	34	27	0	6	10	12	17	6	1	32	20	3	4	32	2	16	44	16	2	2	20	11	2	6	25	5	6	3	3	4	9	24	10	20	14	9	4	22
trna10_AspGTC_12_-_125424193_125424264@32.54.23__1_0_14	25	22	0	17	9	0	69	13	0	3	5	17	13	23	59	30	5	10	72	11	13	37	12	5	39	8	126	49	19	1	20	32	53	18	10	7	5	32	6	9	1	7	58	22	9	13	10	10	40
trnaMT_GluTTC_MT_-_14674_14742@34.63.30__1_0_2	70	37	1	11	18	1	17	3	8	101	1	124	60	2	24	4	4	64	17	0	66	179	1	1	17	10	99	152	90	1	1	4	9	0	19	36	5	63	6	4	1	6	373	9	147	2	22	3	194
trna148_SerTGA_6_-_27473607_27473688@64.85.22.CCA__1_0_1	14	19	14	48	58	8	257	53	11	10	65	50	99	99	41	144	12	69	56	24	9	17	64	33	136	19	10	35	21	1	149	105	54	120	7	5	8	36	38	67	74	64	111	217	15	39	5	74	36
trnaMT_HisGTG_MT_+_12138_12206@20.58.39__1_0_1	0	0	0	0	0	0	0	16	0	0	0	81	157	0	0	0	0	0	0	28	0	0	0	16	0	0	0	0	0	0	0	0	0	3	0	0	0	0	0	0	0	0	0	0	0	0	0	0	0
trnaMT_ValTAC_MT_+_1602_1670@57.72.16.CCA__1_0_1	600	844	179	302	84	15	3607	434	42	13	192	1126	954	280	566	433	37	260	592	200	138	358	71	415	367	280	1283	1177	655	43	160	1262	1173	254	324	219	702	1145	323	30	21	221	5758	647	191	76	319	401	776
trna149_LysTTT_6_-_27302769_27302841@59.76.18.CCA__1_0_2	5	8	2	7	1	0	50	3	0	1	28	9	16	7	11	6	0	9	80	9	1	2	8	8	9	2	5	16	6	2	11	36	11	12	8	7	4	35	9	2	3	5	33	11	4	3	3	5	18
trna130_GlnTTG_6_-_27763640_27763711@15.40.26__1_0_5	4	19	14	65	69	3	253	127	14	5	32	31	72	67	12	138	5	12	10	60	7	10	10	87	11	25	5	14	17	10	80	65	21	290	14	14	11	11	64	66	40	52	55	132	27	1	17	57	8
trna129_MetCAT_6_-_27870271_27870342@16.33.18__2_0_10	8	27	11	24	5	2	96	20	1	0	9	10	13	17	4	92	4	4	28	6	3	1	2	6	5	7	10	19	9	7	32	54	5	29	13	14	16	15	31	7	9	40	45	36	6	6	7	35	4
trnaMT_IleGAT_MT_+_4263_4331@42.59.18__1_0_1	20	17	7	5	5	1	47	8	2	6	2	24	11	2	20	7	3	19	4	1	26	47	0	7	10	2	64	52	37	0	1	12	6	1	11	15	0	23	1	1	4	3	171	5	16	0	15	0	36
trnaMT_SerGCT_MT_+_12207_12265@1.20.20__1_0_1	31109	13653	2821	10260	11289	863	68294	8031	4584	9405	998	42289	40759	456	19388	4003	3095	20768	2539	750	23970	56768	1659	5258	14392	3560	43302	107427	20229	162	569	30570	6227	524	5132	10091	857	20364	1255	1386	818	3138	225168	3812	9991	2343	13065	1156	60892
trna10_GlyTCC_17_+_8124866_8124937@54.75.22.CCA__1_0_8	350	935	248	855	999	31	6977	1494	381	120	1150	2005	851	1230	484	1268	220	238	621	317	179	989	455	1308	506	618	361	3797	224	631	1924	1691	1589	4953	162	108	105	1332	861	647	89	219	1329	1326	376	430	145	558	154
trnaMT_GluTTC_MT_-_14674_14742@41.66.26__1_0_2	17	18	1	13	26	3	58	9	4	39	1	56	33	20	6	12	27	31	10	0	46	41	14	7	15	6	51	34	37	2	11	23	9	10	8	15	2	17	5	10	5	44	357	15	67	2	5	3	65
trna56_ThrTGT_1_+_222638347_222638419@59.76.18.CCA__1_0_1	7	4	7	8	0	0	48	8	0	0	5	23	14	10	4	7	1	7	12	6	3	4	4	11	6	4	17	25	6	6	10	19	7	33	3	3	3	21	5	1	0	2	100	14	2	1	1	3	9
trnaMT_PheGAA_MT_+_577_647@39.56.18__1_0_1	92	149	147	372	115	24	2259	392	27	3	673	260	358	637	155	571	70	76	204	107	56	106	176	407	271	198	177	333	74	296	452	2779	111	621	100	90	193	257	544	44	114	1628	2183	1953	29	173	103	436	146
trna146_GlnCTG_6_-_27515531_27515602@1.33.33__1_0_7	13	6	8	26	17	3	26	21	8	7	10	17	7	19	28	12	3	16	4	6	31	1	3	3	6	7	37	6	23	8	13	72	36	7	1	5	2	11	13	19	1	3	6	17	9	4	6	1	26
trnaMT_GluTTC_MT_-_14674_14742@45.67.23__1_0_2	149	111	7	26	30	3	122	20	4	150	3	433	334	32	36	28	24	223	26	0	200	324	16	16	19	22	201	198	239	2	12	75	28	13	65	222	15	44	13	16	13	82	4163	40	224	10	44	4	622
trna10_CysGCA_7_+_149281816_149281887@58.75.18.CCA__2_0_12	10	22	4	7	2	1	68	11	2	1	17	65	16	8	18	19	3	14	49	2	10	16	11	54	11	9	47	98	21	35	19	25	26	37	16	12	5	38	45	6	2	23	108	50	41	3	11	27	34
trna10_LysCTT_16_+_3241501_3241573@39.74.36.C__1_0_7	0	0	1	2	1	0	4	0	3	2	2	0	0	0	0	2	1	2	87	0	1	6	1	0	2	2	8	3	2	1	8	91	3	0	2	0	1	116	5	6	0	1	0	2	8	1	2	2	4
trna10_ValCAC_5_-_180649395_180649467@59.76.18.CCA__2_0_14	1151	528	900	972	606	147	6287	648	191	58	1720	1829	1404	1294	1240	1073	233	1592	1639	318	928	1444	1416	1174	1358	910	3580	3097	632	1843	1309	3947	1426	1327	769	516	810	1156	808	188	184	684	9003	2960	711	860	446	1117	2365
trnaMT_TyrGTA_MT_-_5826_5891@19.54.36__1_0_1	39	8	6	3	6	3	0	0	29	40	3	0	0	17	5	2	37	14	6	0	10	56	4	0	21	6	21	118	43	0	5	1	5	0	18	54	10	10	15	54	5	8	1	11	69	5	22	3	7
trna130_GlnTTG_6_-_27763640_27763711@32.53.22__1_0_4	48	169	95	203	455	23	1767	168	137	22	94	99	153	106	88	287	44	56	146	64	59	114	68	76	69	61	74	261	82	99	232	590	61	193	72	72	24	77	200	166	37	198	743	240	73	45	90	116	107
trnaMT_SerTGA_MT_-_7446_7514@42.57.16__1_0_2	12	15	2	1	0	0	29	7	2	0	1	46	13	10	9	6	3	14	6	1	13	7	2	4	2	2	59	13	42	0	1	11	7	1	13	25	8	10	1	0	3	7	131	9	6	0	3	3	21
trna14_LysTTT_11_-_59327808_59327880@4.26.23__1_0_6	6	5	2	20	3	3	78	5	1	7	10	20	33	7	4	32	4	31	7	0	1	8	4	12	3	12	7	26	7	6	13	34	8	22	11	4	12	10	6	10	2	1	23	28	11	2	7	2	13
trna34_LeuCAG_1_+_161411323_161411405@65.86.22.CCA__1_0_7	205	185	495	1085	1230	260	5282	1120	219	153	289	1183	786	745	203	1059	219	560	719	306	143	512	662	867	354	252	274	925	295	272	1667	2440	462	792	278	107	128	313	746	536	201	253	1220	1330	219	481	103	266	225
trna146_GlnCTG_6_-_27515531_27515602@1.50.50__1_0_6	0	0	0	0	0	0	0	277	0	0	0	318	222	0	0	0	0	0	0	1572	0	0	0	201	0	0	0	0	0	0	0	0	0	375	0	0	0	0	0	0	0	0	0	0	0	0	0	0	0
trnaMT_LeuTAA_MT_+_3230_3304@1.25.25__1_0_1	60	61	12	33	27	14	91	110	5	63	3	694	348	1	35	19	0	69	2	18	67	40	1	66	52	14	40	42	99	0	7	216	23	12	33	36	10	29	4	10	22	14	316	17	215	17	12	5	87
trnaMT_IleGAT_MT_+_4263_4331@31.58.28__1_0_1	70	46	15	22	62	2	52	16	17	81	1	96	33	3	48	11	10	53	8	1	61	228	1	11	20	10	88	168	43	2	4	15	10	0	35	41	1	59	10	7	2	16	121	13	93	12	33	5	75
trna17_ValTAC_11_-_59318102_59318174@1.31.31__1_0_2	18	20	14	33	76	7	114	25	18	16	19	16	20	38	13	83	9	23	31	11	20	24	8	4	15	17	23	25	13	8	50	57	13	26	9	7	9	31	15	41	14	13	51	30	14	11	8	15	14
trnaMT_SerGCT_MT_+_12207_12265@12.47.36__1_0_1	1881	368	157	255	762	99	297	1	589	4041	41	13	21	208	445	47	1556	1176	173	0	963	9235	223	1	922	464	1091	7978	3229	25	94	66	265	0	750	928	229	848	211	660	266	370	518	269	1716	164	1215	81	990
trnaMT_HisGTG_MT_+_12138_12206@19.58.40__1_0_1	0	0	0	0	0	0	0	14	0	0	0	133	133	0	0	0	0	0	0	38	0	0	0	20	0	0	0	0	0	0	0	0	0	1	0	0	0	0	0	0	0	0	0	0	0	0	0	0	0
trnaMT_ProTGG_MT_-_15956_16023@36.70.35.CC__1_0_1	0	0	1	0	0	0	1	14	1	0	0	218	327	0	1	0	0	0	0	15	0	2	0	11	0	0	0	5	0	0	0	0	0	36	0	0	0	0	0	0	0	0	0	1	0	0	0	0	1
trnaMT_ValTAC_MT_+_1602_1670@53.72.20.CCA__1_0_1	839	762	267	857	812	78	4802	1068	262	384	176	2916	1850	228	573	791	234	842	549	273	1021	1977	367	721	565	325	1396	3070	1226	34	233	994	562	152	553	662	532	1073	382	217	77	473	11924	804	772	257	504	239	1541
trnaMT_SerGCT_MT_+_12207_12265@10.28.19__1_0_1	38	14	6	8	2	0	62	12	0	9	0	78	58	2	27	1	2	58	5	0	31	78	0	9	19	1	53	99	35	0	0	30	9	0	9	14	4	20	0	1	0	6	525	1	11	1	12	1	96
trna10_SerGCT_15_-_40886023_40886104@68.85.18.CCA__1_0_6	455	253	205	287	84	37	2786	384	21	13	328	1190	559	1449	551	373	54	727	325	246	258	258	307	641	455	372	1406	1684	333	675	421	800	612	570	185	95	291	241	290	28	37	290	4788	1075	155	110	66	306	740
trna11_GluTTC_15_-_26327381_26327452@1.36.36__1_0_2	124	20	52	46	107	17	319	12	92	165	40	17	7	261	73	8	112	166	59	13	28	188	26	7	81	70	86	233	322	41	76	12	76	6	75	62	26	78	350	527	56	31	19	74	153	28	72	7	61
trnaMT_SerGCT_MT_+_12207_12265@12.45.34__1_0_1	0	0	0	0	1	0	0	214	0	4	0	1753	1886	0	0	0	3	1	0	37	1	7	0	165	0	1	1	8	1	0	0	0	0	17	0	1	0	1	0	0	0	3	2	2	1	0	1	0	0
trna10_AspGTC_12_-_125424193_125424264@36.71.36__1_0_12	518	398	200	286	1188	83	354	4	304	411	469	0	2	545	475	87	208	300	1273	2	411	842	657	12	306	449	1848	1341	489	182	854	177	495	35	369	352	59	1147	449	670	296	563	47	964	909	242	387	280	326
trna9_ArgTCT_1_+_94313129_94313213@38.73.36__1_0_1	10	7	8	3	32	5	3	0	11	37	17	0	0	23	2	2	11	4	31	0	18	50	15	1	8	26	27	36	22	5	29	3	16	0	22	21	11	27	33	50	2	2	3	48	110	16	27	5	21
trnaMT_GluTTC_MT_-_14674_14742@37.72.36.CCA__1_0_2	1393	555	152	594	1698	86	542	158	318	1946	136	909	1240	174	646	117	484	1293	537	0	1013	2138	249	95	459	368	899	3157	1107	61	234	482	531	47	657	816	305	1087	240	447	166	398	950	379	2471	481	459	109	1841
trnaMT_AsnGTT_MT_-_5657_5729@41.61.21__1_0_2	48	52	2	9	2	3	44	6	2	35	0	93	21	0	29	10	2	48	8	2	35	93	2	9	11	9	61	81	59	0	0	3	18	0	22	52	14	57	0	5	0	1	468	8	40	1	11	3	75
trnaMT_SerGCT_MT_+_12207_12265@13.48.36__1_0_1	1481	433	235	369	943	134	397	114	600	3414	62	638	714	970	384	41	1652	968	262	40	1053	7160	385	84	786	468	1097	7382	2589	178	306	115	430	8	696	917	210	735	377	744	454	1182	569	383	1839	313	982	82	951
trna152_ValCAC_6_-_27248049_27248121@55.76.22.CCA__1_0_1	3	8	7	29	25	6	82	59	4	3	17	65	15	26	3	31	1	9	15	16	3	14	5	70	8	4	4	6	5	12	81	14	26	172	7	0	0	2	26	18	17	4	14	40	13	18	1	8	13
trna16_ValTAC_11_-_59318460_59318532@1.36.36__1_0_1	11	3	8	1	16	2	4	0	27	27	1	0	0	92	3	2	28	4	49	1	1	83	6	0	43	29	6	122	68	2	13	5	16	1	20	8	11	71	47	195	8	9	1	23	20	8	24	4	4
trna101_AlaAGC_6_-_28831462_28831533@58.73.16.C__2_0_5	69	200	14	8	5	0	161	23	0	1	58	84	142	24	54	46	3	6	44	7	1	5	3	28	29	75	53	32	9	5	164	265	35	55	11	9	18	58	24	0	1	44	76	22	8	5	6	148	67
trnaMT_IleGAT_MT_+_4263_4331@44.59.16__1_0_1	37	14	3	7	4	0	56	3	0	0	1	26	17	0	27	6	1	16	6	0	18	46	1	6	11	1	81	60	46	0	0	29	5	0	9	31	6	51	3	2	0	1	220	5	17	2	13	5	67
trna11_SerAGA_8_-_96281885_96281966@70.85.16.CCA__2_0_11	44	96	44	22	6	1	633	60	2	1	94	117	76	74	86	114	3	35	94	31	6	9	18	93	34	60	69	118	45	56	70	140	61	94	31	19	15	53	80	2	1	69	383	99	9	8	2	56	22
trna10_LysCTT_16_+_3241501_3241573@4.33.30__1_0_3	181	149	85	263	468	29	940	175	113	159	131	286	615	583	91	422	411	122	107	108	114	295	272	94	136	272	211	459	127	206	247	1208	65	81	115	108	99	116	119	213	175	543	1626	386	205	132	76	43	374
trnaMT_PheGAA_MT_+_577_647@48.73.26.CC__1_0_1	4	85	10	11	16	1	35	9	5	8	5	28	8	0	21	10	5	14	15	16	20	17	5	11	10	10	29	21	24	1	1	37	32	4	18	35	5	57	10	27	3	5	11	11	82	1	6	10	19
trnaMT_TrpTCA_MT_+_5512_5579@43.71.29.CCA__1_0_2	22	15	23	17	15	1	128	8	12	19	28	9	4	23	10	35	7	19	64	0	0	20	24	2	9	26	31	32	13	20	42	13	44	5	15	17	16	319	32	42	3	6	31	71	10	2	7	8	7
trna10_GluCTC_3_-_103879524_103879595@17.34.18__1_2_10	17	24	24	58	11	3	389	36	2	0	20	17	95	41	37	81	5	63	29	34	6	5	21	30	38	18	12	37	14	34	147	302	33	49	14	12	69	6	42	9	9	92	262	58	6	9	3	45	10
trna10_AspGTC_12_-_125424193_125424264@35.75.41.CCA__1_0_12	0	0	0	0	0	0	0	294	0	0	0	164	155	0	0	0	0	0	0	68	0	0	0	89	0	0	0	0	0	0	0	0	0	172	0	0	0	0	0	0	0	0	0	0	0	0	0	0	0
trna20_GluTTC_2_-_131094701_131094772@1.28.28__1_0_2	13	11	4	15	18	0	31	6	6	7	7	11	18	18	26	11	6	63	10	11	15	12	6	3	10	5	18	3	6	1	20	30	16	13	8	2	3	6	3	5	3	10	90	16	9	6	3	3	17
trna146_GlnCTG_6_-_27515531_27515602@17.48.32__1_0_6	19	21	2	14	8	0	18	5	3	10	2	54	26	1	27	6	7	26	0	13	53	3	6	13	3	10	7	15	29	1	4	25	8	8	9	16	0	0	6	15	0	1	35	11	7	0	5	5	42
trnaMT_ValTAC_MT_+_1602_1670@39.70.32.C__1_0_1	66	22	30	54	61	4	171	7	31	89	29	18	51	61	75	82	13	129	322	2	21	130	48	3	37	42	237	157	62	23	41	53	332	3	118	113	132	819	54	106	6	23	134	232	70	31	59	13	82
trnaMT_ProTGG_MT_-_15956_16023@39.69.31.C__1_0_1	17	28	0	7	11	0	20	2	7	15	5	50	18	3	8	4	3	15	5	3	32	53	8	7	8	6	59	53	20	1	3	75	40	15	31	47	8	10	13	9	2	25	105	99	162	7	17	2	86
trna70_AlaCGC_6_+_28697092_28697163@58.75.18.CCA__1_0_1	61	132	36	87	27	6	672	117	6	1	121	271	146	208	80	193	14	128	245	117	39	43	81	184	126	79	178	162	77	101	211	343	213	310	56	65	94	203	159	12	13	121	418	288	55	28	14	146	164
trna10_LysCTT_16_+_3241501_3241573@2.29.28__1_0_3	12	21	1	6	17	0	12	0	2	19	1	24	10	2	11	4	5	29	9	9	35	25	4	6	7	4	36	54	14	2	2	17	7	2	3	17	5	12	2	7	1	6	118	5	14	1	2	3	45
trnaMT_GluTTC_MT_-_14674_14742@38.66.29__1_0_2	172	71	31	102	193	18	356	57	40	248	25	382	854	219	86	64	1575	245	99	1	498	473	329	38	328	57	489	789	251	210	179	551	164	25	67	148	42	73	33	96	165	1425	1144	146	274	111	58	10	475
trna116_GluCTC_1_-_145399233_145399304@36.75.40.CCA__2_0_9	0	0	0	0	0	0	0	44	0	0	0	127	209	0	0	0	0	0	0	78	0	0	0	50	0	0	0	0	0	0	0	0	0	179	0	0	0	0	0	0	0	0	0	0	0	0	0	0	0
trnaMT_LysTTT_MT_+_8294_8363@2.27.26__1_0_2	15	6	0	0	0	0	0	0	0	11	15	29	30	0	17	5	10	16	5	2	8	23	0	1	13	1	19	53	21	0	2	101	8	6	5	16	0	4	4	8	1	8	59	28	5	4	12	1	37
trna146_GlnCTG_6_-_27515531_27515602@11.42.32__1_0_6	6	10	10	54	83	4	73	24	31	8	10	11	5	22	23	23	11	34	27	7	11	12	17	6	28	12	18	38	12	11	48	33	25	24	9	3	2	11	19	29	16	15	27	59	10	12	9	8	1
trna4_ArgTCG_15_+_89878304_89878376@60.76.17.CCA__1_0_1	45	25	39	35	14	5	424	52	1	0	42	76	93	70	41	118	5	60	115	34	14	11	26	98	61	31	62	105	44	75	79	145	89	95	20	16	20	92	49	0	1	61	557	128	14	16	6	102	60
trna67_AlaAGC_6_+_28678366_28678437@54.75.22.CCA__1_0_2	2	33	4	8	8	2	77	9	5	1	0	23	9	13	7	37	5	5	68	4	4	12	10	37	4	1	5	5	5	2	124	26	22	129	12	2	11	24	45	60	6	4	1	145	17	13	8	7	10
trnaMT_GluTTC_MT_-_14674_14742@40.61.22__1_0_2	61	31	2	9	5	1	52	11	3	29	1	106	76	6	18	7	1	50	8	0	38	82	4	7	11	8	95	69	95	3	8	22	13	1	15	47	7	26	7	3	3	9	947	4	45	4	7	1	159
trna10_MetCAT_8_-_124169470_124169542@39.74.36.C__1_0_1	41	15	7	25	64	4	26	1	9	40	17	3	4	65	13	14	78	17	33	1	55	42	35	0	13	30	26	92	44	16	74	107	11	0	53	19	42	26	31	42	54	82	20	58	146	70	19	16	53
trna112_GlnCTG_1_-_147737382_147737453@25.52.28__1_0_11	3	8	5	8	37	1	46	14	5	6	13	39	31	12	8	7	6	38	4	4	17	5	3	8	4	3	8	9	10	12	6	30	6	10	5	8	4	3	5	5	1	5	42	11	10	4	2	0	45
trna15_ValAAC_5_-_180615416_180615488@4.32.29__1_0_1	7	9	3	9	19	0	38	9	5	4	4	21	42	2	2	14	6	16	3	3	6	28	4	8	2	9	22	28	6	5	7	69	6	5	19	13	2	6	12	9	5	17	188	15	24	1	4	4	53
trnaMT_GluTTC_MT_-_14674_14742@44.72.29.CCA__1_0_2	2854	1981	267	926	1672	110	2895	496	427	4261	730	4358	4702	393	1064	988	1187	2890	647	1	2061	5071	871	529	1059	896	2794	5684	2871	235	748	5380	1496	299	1831	2607	2343	2107	888	743	563	1626	28271	1400	4970	1303	867	416	5389
trnaMT_ValTAC_MT_+_1602_1670@55.72.18.CCA__1_0_1	649	532	148	351	157	18	2505	430	58	58	109	2349	1493	231	448	358	77	710	218	135	441	914	113	414	385	185	1368	2018	932	60	138	802	330	87	353	394	257	616	173	32	25	357	11039	409	363	69	261	126	1269
trnaMT_GluTTC_MT_-_14674_14742@46.68.23__1_0_2	134	68	8	11	13	1	48	17	3	135	4	474	226	11	25	22	16	241	24	1	157	288	12	13	21	12	159	145	159	4	10	66	26	2	65	166	26	87	11	3	11	64	3781	19	183	3	19	4	420
trnaMT_PheGAA_MT_+_577_647@36.53.18__1_0_1	85	78	17	34	14	3	258	48	6	5	5	155	155	3	32	28	6	69	11	1	35	37	5	10	133	5	74	106	90	1	0	93	25	1	40	135	35	27	4	2	1	10	415	58	55	10	21	8	82
trna101_AlaAGC_6_-_28831462_28831533@56.75.20.CCA__1_0_3	22	15	2	9	5	0	46	6	1	0	15	25	26	9	13	11	6	11	23	8	6	12	5	19	5	12	5	22	4	4	16	47	13	26	10	8	6	31	10	7	0	21	29	21	17	8	5	12	11
trnaMT_SerGCT_MT_+_12207_12265@7.42.36__1_0_1	21	8	8	4	9	4	3	0	6	64	0	0	0	28	4	0	54	41	13	0	9	161	10	0	9	13	30	93	75	2	0	1	12	0	11	17	13	37	13	30	4	5	3	7	33	7	10	1	18
trna14_LysTTT_11_-_59327808_59327880@1.19.19__1_0_6	40	54	77	66	14	3	644	163	5	1	55	142	68	27	34	126	12	38	13	65	30	12	26	137	13	99	48	83	25	44	50	130	20	58	23	39	3	21	57	10	7	20	448	61	15	6	19	23	23
trnaMT_LysTTT_MT_+_8294_8363@17.52.36__1_0_2	223	41	0	0	0	1	0	0	0	208	40	0	0	51	174	9	134	92	45	0	94	523	16	0	84	54	291	853	181	21	31	89	168	0	36	77	5	43	57	63	29	54	25	65	97	75	110	12	161
trna10_GlyTCC_17_+_8124866_8124937@32.54.23__1_0_8	11	9	4	30	22	2	198	42	5	6	17	38	25	12	19	34	8	6	12	18	12	18	16	28	7	24	11	44	19	16	26	41	9	54	9	5	3	13	19	19	4	17	33	44	2	6	4	24	14
trna103_AsnGTT_1_-_149230570_149230643@30.54.25__1_0_10	5	6	20	29	57	4	218	22	10	13	19	12	15	15	4	21	7	15	16	5	5	9	18	15	5	6	3	25	5	3	40	72	3	21	14	6	16	16	32	40	1	7	21	29	5	16	5	7	6
trnaMT_MetCAT_MT_+_4402_4469@26.61.36__1_0_1	5	1	2	2	0	0	0	0	5	41	0	0	0	0	0	0	8	6	77	0	3	100	0	0	5	1	19	117	92	0	0	0	3	0	36	68	21	153	5	22	0	4	1	2	584	4	2	0	1
trna116_GluCTC_1_-_145399233_145399304@18.53.36__1_0_8	5	5	3	11	19	2	15	2	14	23	2	0	4	55	5	4	40	28	19	0	4	103	9	2	14	11	12	35	25	1	18	3	9	1	12	5	32	14	44	56	2	4	3	15	7	3	6	3	6
trna91_GlyCCC_1_-_149680210_149680280@1.32.32__2_1_2	5	3	2	22	32	8	35	166	11	13	2	120	118	4	2	2	9	5	5	7	13	8	2	44	4	4	8	38	5	3	2	9	3	36	1	2	5	7	3	4	7	8	3	11	4	2	3	1	18
trna10_GluCTC_3_-_103879524_103879595@23.42.20__1_1_9	2	9	3	16	12	2	82	10	2	1	7	2	23	9	8	29	7	38	1	8	1	4	12	6	10	11	2	9	3	2	42	73	6	19	0	3	0	1	20	9	3	30	26	20	1	5	3	13	3
trnaMT_HisGTG_MT_+_12138_12206@18.53.36__1_0_1	973	155	77	60	316	29	47	1	248	1513	9	8	5	70	169	10	452	439	186	0	624	5688	57	1	156	170	1179	3774	2423	11	47	6	175	0	371	681	26	531	110	198	26	79	49	79	1669	38	473	8	757
trnaMT_SerGCT_MT_+_12207_12265@8.26.19__1_0_1	55	32	9	21	4	2	140	16	4	4	0	99	93	1	42	6	2	59	8	6	23	37	4	16	37	14	92	143	56	0	1	62	31	6	8	27	15	40	6	1	0	4	731	5	11	6	13	2	75
trnaMT_PheGAA_MT_+_577_647@48.74.27.CCA__1_0_1	15	66	10	22	49	2	78	26	22	8	2	43	10	4	8	68	6	11	60	46	10	23	12	25	17	16	16	36	5	1	1	42	28	3	7	8	8	108	25	62	4	6	28	28	28	0	7	7	9
trna16_LeuAAG_16_+_22308461_22308542@1.21.21__2_0_9	42	46	23	23	11	1	153	11	5	5	6	17	23	39	38	65	0	48	220	9	20	13	21	10	89	14	74	41	36	6	48	135	100	18	10	15	95	163	8	21	15	33	113	31	15	33	5	17	62
trna152_ValCAC_6_-_27248049_27248121@60.76.17.CCA__1_0_1	118	97	107	107	26	1	928	142	5	3	187	635	174	194	90	149	14	83	459	88	21	68	27	251	142	47	276	216	105	101	163	253	181	414	71	61	66	272	146	11	8	215	313	332	58	19	22	113	195
trna10_AlaCGC_6_+_26553731_26553802@1.22.22__3_0_8	8	14	20	42	19	9	164	25	5	7	18	17	15	25	19	38	10	2710	7	3	11	9	17	6	25	3	34	13	16	13	37	59	15	10	6	18	45	4	11	19	8	18	100	45	28	8	5	9	29
trna10_LysCTT_16_+_3241501_3241573@3.30.28__1_0_3	19	61	36	67	83	8	308	34	34	23	22	34	22	43	35	99	27	27	88	19	18	39	31	18	41	28	37	73	14	20	56	133	40	34	20	15	18	43	36	65	28	44	192	101	44	27	11	31	29
trna128_GlyGCC_6_-_27870686_27870756@16.51.36__1_0_12	40	56	44	89	333	27	126	3	57	37	49	1	2	140	56	46	129	45	73	1	60	106	106	2	30	56	49	176	77	37	242	84	90	2	25	28	14	18	113	146	66	175	14	136	24	41	44	73	22
trnaMT_TyrGTA_MT_-_5826_5891@33.68.36.CC__1_0_1	36	29	10	22	52	0	19	0	14	17	5	4	3	6	15	15	21	6	40	1	6	22	18	0	32	16	47	63	26	5	17	2	36	1	17	26	7	76	44	38	12	4	1	62	100	10	14	7	8
trnaMT_ThrTGT_MT_+_15888_15953@32.52.21__1_0_1	0	14	2	5	10	0	41	10	4	20	0	0	64	14	7	10	13	13	0	0	25	53	8	15	8	1	36	130	0	5	13	16	2	9	5	0	1	11	3	0	0	2	154	10	7	3	9	1	22
trna14_ProTGG_5_-_180615854_180615925@32.53.22__1_0_6	51	108	124	354	146	160	1187	909	37	20	103	524	898	220	82	523	40	103	61	585	50	20	111	544	319	85	33	44	88	82	725	1420	119	1262	99	45	204	40	306	309	335	353	437	462	228	232	29	166	51
trna146_GlnCTG_6_-_27515531_27515602@17.49.33__1_0_6	23	16	0	24	19	0	40	25	7	29	3	125	76	3	57	5	9	36	0	42	121	13	17	36	5	8	18	28	41	3	6	99	26	19	10	28	2	2	7	29	3	7	65	23	19	2	5	12	85
trnaMT_AsnGTT_MT_-_5657_5729@60.76.17.CCA__1_0_2	50	65	5	16	2	1	104	10	1	0	6	77	35	0	48	12	1	22	11	22	5	8	1	16	18	15	35	85	19	0	1	67	63	2	9	10	9	39	1	0	0	2	300	8	10	3	3	2	38
trna11_SerAGA_8_-_96281885_96281966@69.85.17.CCA__2_0_11	291	375	176	185	35	11	2070	225	16	3	366	810	375	489	265	449	43	299	521	130	64	110	107	532	210	262	529	824	229	306	342	646	384	449	131	91	101	338	348	11	20	193	2035	585	80	46	41	252	246
trna112_GlnCTG_1_-_147737382_147737453@35.52.18__2_0_15	5	4	6	15	15	1	111	12	3	0	4	14	13	28	7	88	2	7	128	6	5	4	11	8	40	3	7	19	11	10	57	262	7	14	13	9	33	93	21	8	4	42	125	27	11	10	4	14	11
trna10_GlyTCC_17_+_8124866_8124937@32.50.19__1_0_9	3	16	10	13	7	2	134	16	5	3	12	15	10	10	12	22	2	3	6	10	0	6	6	16	4	11	4	28	4	1	15	27	5	25	2	6	2	5	11	2	1	10	29	16	2	0	8	21	5
trnaMT_ThrTGT_MT_+_15888_15953@38.68.31.CC__1_0_1	29	30	3	10	19	1	44	18	6	27	0	0	55	4	25	16	17	21	8	0	82	45	3	3	9	4	0	55	0	1	14	28	17	3	10	0	0	11	5	0	6	13	41	12	49	3	9	3	58
trna143_LysTTT_6_-_27559593_27559665@15.31.17__1_0_8	3	50	56	68	36	1	521	67	21	2	32	12	18	101	35	366	0	11	858	32	3	1	11	36	128	35	24	15	33	25	105	996	56	138	15	2	35	332	156	14	2	40	26	98	14	8	13	41	6
trna31_SerGCT_6_+_27065085_27065166@69.85.17.CCA__1_0_1	18	8	5	12	7	0	79	10	0	0	18	20	6	7	12	8	4	40	32	0	1	1	4	14	5	3	7	19	12	4	14	27	18	25	4	4	10	10	14	1	1	3	3	63	12	1	2	2	7
trnaMT_SerGCT_MT_+_12207_12265@5.22.18__1_0_1	71	18	12	17	1	0	120	5	2	6	3	53	44	2	40	12	1	58	5	0	13	34	2	11	22	6	174	74	68	0	5	20	28	0	8	18	3	45	1	1	0	4	517	6	4	2	5	2	80
trnaMT_GlyTCC_MT_+_9991_10058@15.33.19__1_0_1	47	21	7	8	5	0	69	10	1	13	0	88	39	1	14	7	9	47	25	3	31	110	5	6	17	10	91	109	54	1	2	51	6	2	19	29	4	45	7	3	4	20	607	5	32	5	15	8	74
trna11_GluTTC_15_-_26327381_26327452@1.25.25__1_0_2	0	0	1	33	10	1	43	1	2	5	0	2	2	4	3	10	0	10	0	0	2	3	1	0	0	2	3	2	5	4	16	12	4	7	5	3	4	3	4	14	2	1	6	7	0	6	1	2	4
trna146_GlnCTG_6_-_27515531_27515602@9.44.36__1_0_6	16	6	12	8	26	6	7	0	13	77	0	0	0	11	7	3	9	18	8	0	21	20	12	0	12	39	10	35	133	0	7	0	43	0	43	26	17	14	45	185	33	14	1	21	43	4	13	3	3
trna146_GlnCTG_6_-_27515531_27515602@11.41.31__1_0_7	10	6	4	20	48	0	50	10	8	7	4	19	29	5	4	8	3	13	4	13	19	12	8	9	7	12	9	37	11	2	13	41	6	21	4	3	2	3	10	22	7	13	21	26	12	8	4	7	5
trnaMT_GluTTC_MT_-_14674_14742@30.65.36__1_0_2	405	66	78	78	312	59	61	1	211	791	19	2	0	87	118	19	270	210	218	0	172	1008	108	0	248	146	381	1391	631	17	69	8	152	0	377	485	202	489	75	191	101	139	53	129	1147	140	238	8	287
trna10_AspGTC_12_-_125424193_125424264@39.74.36.CC__1_0_12	385	355	266	451	703	49	601	11	200	220	318	29	25	265	361	152	141	393	20864	3	229	489	498	10	132	225	734	814	365	280	610	603	609	18	229	436	65	32698	284	438	36	128	152	566	285	195	147	150	348
trna16_TyrGTA_14_-_21131351_21131444@55.76.22.CCA__1_0_6	46	169	136	336	417	50	1784	250	127	30	388	92	92	822	100	716	47	142	302	71	25	55	354	129	327	281	50	466	73	87	737	546	282	782	63	28	124	201	298	358	86	97	95	1614	94	335	62	367	41
trna116_GluCTC_1_-_145399233_145399304@1.34.34__1_0_8	6	3	1	5	20	0	10	1533	9	1	0	4982	8357	4	2	0	13	11	22	1153	21	27	3	877	1	1	7	35	10	0	3	21	5	853	1	3	1	28	2	5	3	21	7	4	3	3	6	2	20
trna11_SerAGA_8_-_96281885_96281966@1.23.23__2_0_12	15	35	16	22	19	4	110	14	3	12	17	55	42	21	30	38	7	120	8	23	21	24	33	22	11	19	20	25	39	4	37	45	9	24	31	33	31	11	19	26	4	24	177	48	58	7	7	33	53
trnaMT_GluTTC_MT_-_14674_14742@38.71.34.CC__1_0_2	1	0	0	2	9	0	3	111	2	1	3	944	1796	1	1	0	3	2	11	0	6	13	0	83	0	2	4	9	0	2	0	13	7	73	1	0	2	10	3	1	1	9	2	16	1	0	0	0	9
trnaMT_GluTTC_MT_-_14674_14742@47.69.23__1_0_2	44	20	2	9	5	0	23	2	2	35	2	100	79	6	20	13	4	51	8	0	50	70	3	7	4	6	49	39	46	0	4	53	9	2	26	49	7	28	5	5	2	20	883	12	55	3	9	4	130
trna111_HisGTG_1_-_147774845_147774916@15.33.19__1_0_9	7	4	6	9	1	0	108	11	1	0	3	1	3	34	3	5	2	13	11	0	0	1	3	3	10	6	11	15	12	6	22	9	10	4	3	2	6	1	8	0	3	4	18	11	0	0	1	1	6
trnaMT_ProTGG_MT_-_15956_16023@49.71.23.CCA__1_0_1	28	37	23	22	10	0	220	8	12	24	7	33	10	17	22	46	8	40	114	9	20	66	13	5	10	17	68	98	38	13	21	32	64	5	41	42	51	100	26	25	2	8	263	52	60	7	11	9	53
trnaMT_ValTAC_MT_+_1602_1670@53.71.19.CC__1_0_1	606	862	109	260	150	22	1539	260	44	134	23	1325	1323	58	335	286	39	636	66	94	1027	783	157	215	258	162	1171	1049	1274	1	70	454	325	37	442	1207	398	195	77	56	22	103	10357	300	756	42	219	129	1716
trna9_ArgTCT_1_+_94313129_94313213@1.27.27__1_0_1	108	7	49	8	49	45	9	9	94	132	7	2	4	36	11	1	59	9	16	2	8	63	5	3	31	29	28	103	95	0	3	1	53	4	59	52	45	24	37	133	35	9	2	30	170	49	39	2	7
trna3_ArgTCT_11_+_59318767_59318852@59.76.18.CCA__1_0_2	25	54	32	48	18	4	461	63	5	1	40	105	56	88	37	73	2	36	212	50	13	12	18	38	64	20	63	65	38	21	83	263	59	115	55	15	29	178	74	4	4	22	171	105	46	11	10	43	51
trna14_ProTGG_5_-_180615854_180615925@31.53.23__1_0_6	12	39	45	114	73	66	339	346	11	6	39	257	221	53	19	145	10	29	11	167	19	2	19	193	83	16	14	10	28	19	108	378	26	379	37	19	46	3	68	72	106	95	108	136	116	75	7	42	21
trnaMT_GlyTCC_MT_+_9991_10058@20.50.31__1_0_1	156	80	3	10	46	1	21	4	10	94	5	72	24	3	90	6	9	50	8	8	62	162	3	0	62	18	314	255	107	1	2	20	270	0	24	36	9	28	0	22	3	6	54	1	21	16	40	7	121
trnaMT_AsnGTT_MT_-_5657_5729@28.63.36__1_0_2	9	2	13	0	7	0	0	0	22	44	1	0	0	38	1	0	13	1	86	0	4	36	2	0	6	12	6	44	47	2	5	0	12	0	30	7	6	153	72	120	11	4	0	6	28	4	16	0	2
trna129_MetCAT_6_-_27870271_27870342@1.32.32__1_0_9	143	39	24	163	181	33	219	175	34	63	12	391	95	35	148	50	5	51	73	24	54	31	18	59	369	15	240	87	179	5	14	113	281	114	40	61	43	173	12	107	24	5	40	68	714	67	30	3	113
trnaMT_GluTTC_MT_-_14674_14742@34.71.38.CC__1_0_2	0	0	0	0	0	0	0	51	0	0	0	520	473	0	0	0	0	0	0	0	0	0	0	21	0	0	0	0	0	0	0	0	0	9	0	0	0	0	0	0	0	0	0	0	0	0	0	0	0
trnaMT_SerGCT_MT_+_12207_12265@42.61.20.CC__1_0_1	51	45	2	10	6	0	33	9	3	22	2	118	55	3	12	4	0	38	2	2	72	93	1	14	9	7	85	136	46	1	0	10	17	0	14	40	4	32	2	1	1	4	283	0	121	2	13	4	91
trnaMT_LeuTAA_MT_+_3230_3304@1.31.31__1_0_1	153	111	37	117	114	58	204	189	29	234	8	1242	803	19	91	70	33	194	27	55	179	105	12	185	155	58	100	116	333	3	35	492	52	44	140	95	50	85	31	89	155	47	337	32	610	92	46	19	197
trnaMT_ProTGG_MT_-_15956_16023@35.70.36.CC__1_0_1	43	26	13	20	75	2	34	8	21	35	22	56	63	14	20	6	19	34	5	8	36	47	9	5	10	7	27	80	36	5	14	74	41	2	31	15	6	4	13	33	4	9	21	48	121	25	38	0	55
trnaMT_AsnGTT_MT_-_5657_5729@18.53.36__1_0_2	14	3	2	2	5	1	0	0	4	24	1	0	0	12	7	2	24	7	4	0	2	62	7	0	3	9	9	75	31	6	4	3	6	0	14	9	4	12	8	31	3	9	2	6	16	1	13	0	13
trna111_HisGTG_1_-_147774845_147774916@1.30.30__1_0_9	164	194	65	255	519	57	1118	266	106	108	95	250	493	339	116	312	61	277	32	85	191	212	156	141	164	176	121	601	162	69	176	278	141	328	77	74	51	61	134	158	47	156	1354	496	160	61	81	139	339
trna18_TyrGTA_14_-_21125623_21125716@59.75.17.CC__1_0_1	11	3	1	1	0	0	7	4	0	1	6	6	41	6	9	0	0	11	0	4	9	18	6	6	30	1	4	45	13	3	0	14	18	52	4	1	3	5	2	1	0	0	8	28	7	1	5	3	59
trna3_AlaAGC_2_+_27274082_27274154@59.76.18.CCA__1_0_2	62	65	12	39	9	0	335	65	3	2	45	288	85	90	54	73	3	47	100	29	27	33	21	155	29	36	198	146	37	41	66	144	54	108	25	21	17	79	34	3	4	48	411	82	27	9	11	50	89
trna10_AlaCGC_6_+_26553731_26553802@1.18.18__3_0_8	50	245	123	173	32	21	1225	164	11	0	36	77	32	75	49	405	6	82	15	39	18	11	8	37	73	49	54	49	37	11	70	63	38	63	19	10	92	26	65	9	16	33	529	90	15	8	13	93	44
trnaMT_GluTTC_MT_-_14674_14742@39.67.29__1_0_2	3688	1763	123	554	1182	103	2120	643	304	5218	79	8240	5703	236	934	346	716	3575	349	1	4159	8068	233	447	573	448	3310	5809	3945	62	268	499	344	181	992	2621	299	876	219	241	285	759	27779	554	3862	132	849	117	10144
trna116_GluCTC_1_-_145399233_145399304@22.49.28__1_0_8	0	16	9	24	31	6	83	10	7	5	8	2	12	3	8	76	13	183	83	14	4	10	25	4	12	12	7	19	9	9	89	92	26	8	5	6	31	27	21	39	23	35	46	19	0	16	0	15	3
trnaMT_HisGTG_MT_+_12138_12206@47.71.25.CC__1_0_1	29	32	2	2	10	0	13	4	2	34	0	71	11	0	3	8	3	8	8	1	61	39	5	8	8	3	66	39	61	0	0	3	8	0	31	62	4	85	1	1	0	0	80	4	114	0	11	1	22
trna11_GluTTC_15_-_26327381_26327452@3.33.31__1_0_2	10	1	3	14	14	2	20	4	1	3	5	9	16	10	6	6	9	8	2	1	4	5	8	2	9	10	6	12	3	2	12	10	3	2	1	3	1	0	6	3	6	6	6	4	4	2	0	2	7
trnaMT_GluTTC_MT_-_14674_14742@43.72.30.CCA__1_0_2	289	155	23	70	159	20	195	33	33	441	63	301	308	22	109	85	78	341	478	0	190	389	72	30	104	63	286	331	324	11	61	1144	111	10	188	206	138	1326	40	50	45	76	1305	78	565	169	45	20	367
trna10_LysCTT_16_+_3241501_3241573@3.35.33__1_0_3	8	9	0	5	19	0	10	1	2	15	20	21	59	13	3	9	16	4	26	7	16	25	23	11	1	15	11	27	11	4	18	145	23	27	28	13	5	30	18	20	10	81	27	61	59	15	14	11	16
trnaMT_GluTTC_MT_-_14674_14742@34.59.26__1_0_2	33	15	1	8	21	0	27	8	5	50	0	75	42	2	12	4	3	38	3	0	38	104	1	4	12	6	58	54	86	0	0	6	4	0	7	28	2	28	5	6	0	1	428	8	56	1	13	2	115
trnaMT_SerGCT_MT_+_12207_12265@3.22.20__1_0_1	68	14	4	14	2	0	42	6	0	15	2	57	39	0	29	6	0	82	3	1	35	54	1	3	13	3	101	118	46	1	1	42	18	1	13	21	4	30	0	0	1	11	528	7	17	10	10	1	86
trnaMT_ProTGG_MT_-_15956_16023@40.65.26__1_0_1	42	11	1	5	8	3	30	4	1	39	0	35	7	4	15	6	8	25	3	1	28	44	2	4	9	8	68	38	53	2	0	2	10	0	23	30	1	11	5	5	3	5	112	15	51	2	12	2	65
trna14_ThrCGT_17_+_29877093_29877164@32.53.22__1_0_1	7	5	3	16	17	0	127	8	10	1	6	3	4	6	3	15	3	8	5	6	0	1	0	8	5	5	3	18	4	6	14	30	6	4	3	3	4	7	5	2	7	5	30	17	4	1	4	10	5
trna119_LysCTT_1_-_145395522_145395594@2.34.33__1_0_5	20	27	4	17	28	3	27	6	4	35	23	31	83	15	13	9	27	14	64	13	11	46	9	7	3	15	19	34	17	18	20	236	9	11	73	37	6	33	41	26	12	83	47	42	105	19	9	10	51
trna152_ValCAC_6_-_27248049_27248121@1.36.36__1_0_1	362	73	164	67	195	70	81	12	342	463	99	7	11	1211	88	24	1042	339	320	16	48	2897	86	6	304	160	243	1762	803	48	254	27	352	39	347	127	212	189	1203	1573	182	182	23	420	601	122	369	42	216
trna14_TyrGTA_6_+_26569086_26569176@60.75.16.CC__1_0_9	3652	1344	779	975	251	47	15292	2274	97	24	1770	8762	6873	3914	4698	1407	42	2119	436	466	1443	804	757	4415	3006	2243	13895	10644	2081	639	395	3550	4938	4436	764	867	727	990	608	32	23	189	26227	7436	577	286	705	2238	6165
trnaMT_CysGCA_MT_-_5761_5826@41.68.28.CC__1_0_1	27	16	0	0	0	0	0	0	0	62	4	53	37	0	4	2	3	16	11	4	28	59	4	2	4	5	46	20	59	0	0	48	8	0	22	62	4	54	2	2	4	4	169	6	96	3	12	0	48
trna126_LeuAAG_6_-_28446400_28446481@68.85.18.CCA__2_0_11	1271	1696	1017	1712	534	90	16255	1953	163	41	1602	3706	1631	2555	1723	2582	189	1802	2658	1253	564	1100	658	2227	1483	1414	3922	5118	1492	1379	2385	4047	2678	2685	795	310	818	2465	1400	213	241	1666	13146	3557	483	315	401	1562	1677
trnaMT_PheGAA_MT_+_577_647@36.57.22__1_0_1	23	47	5	14	6	2	101	17	4	12	7	42	34	14	6	17	10	27	9	1	34	46	11	2	24	4	40	51	26	3	3	24	7	5	12	66	10	8	3	2	2	19	181	40	63	6	17	3	42
trnaMT_IleGAT_MT_+_4263_4331@43.59.17__1_0_1	27	15	2	2	1	0	35	7	3	1	1	54	6	0	21	6	0	23	5	0	15	37	1	3	6	5	88	45	43	0	0	13	7	4	6	16	3	27	2	0	0	0	181	6	12	0	12	2	57
trna116_GluCTC_1_-_145399233_145399304@35.70.36__2_0_9	50	16	10	14	46	6	12	0	16	35	19	0	1	20	40	2	46	50	25	0	34	112	48	0	10	24	42	135	29	14	34	7	31	0	21	27	7	29	17	25	6	21	4	44	17	12	13	10	44
trna116_GluCTC_1_-_145399233_145399304@13.48.36__1_0_8	19	86	113	220	899	44	185	3	182	34	55	0	1	239	65	148	182	32	360	3	21	49	122	1	65	75	25	122	71	25	749	141	70	7	47	35	76	69	325	677	249	690	26	346	61	46	57	136	15
trna13_AlaCGC_2_+_157257281_157257352@54.75.22.CCA__2_0_2	6	9	3	22	21	2	103	27	10	5	18	18	14	18	8	88	4	3	67	11	2	10	7	32	12	20	7	36	9	22	89	39	23	104	4	4	3	71	53	34	14	9	13	65	24	6	4	26	5
trnaMT_AsnGTT_MT_-_5657_5729@34.69.36__1_0_2	92	173	9	8	52	3	10	0	32	74	1	0	0	6	49	0	8	21	122	0	22	79	3	0	32	14	136	194	161	1	1	1	314	0	122	137	20	724	19	49	1	2	1	16	586	5	123	5	31
trnaMT_MetCAT_MT_+_4402_4469@35.70.36.CC__1_0_1	14	22	3	0	15	0	0	0	2	19	6	6	4	2	29	0	6	15	14	3	39	57	8	0	3	11	29	73	24	0	3	4	11	1	19	25	4	61	9	7	12	17	2	6	289	0	11	7	33
trna10_AspGTC_12_-_125424193_125424264@49.74.26.CC__1_0_12	5	1	5	15	21	5	52	4	7	11	0	13	14	3	7	16	2	32	69	1	9	12	10	2	15	2	22	17	26	2	7	15	20	5	25	36	78	267	4	16	1	2	26	18	11	11	7	0	22
trna11_GluTTC_15_-_26327381_26327452@40.68.29__1_0_2	8	1	0	5	4	2	13	1	1	7	2	2	4	7	3	2	4	4	1	0	2	3	7	1	4	4	5	15	0	4	14	8	2	2	1	1	4	0	2	2	3	4	3	3	4	0	0	1	5
trnaMT_ValTAC_MT_+_1602_1670@47.70.24.C__1_0_1	15	20	2	7	4	0	45	0	3	7	1	7	4	22	19	40	1	6	21	5	3	5	4	5	5	2	59	13	17	2	9	5	97	13	22	23	16	116	12	43	2	0	55	112	19	0	23	2	9
trnaMT_SerGCT_MT_+_12207_12265@5.26.22__1_0_1	81	33	33	58	22	5	236	30	16	29	12	109	100	4	47	46	7	88	38	10	41	89	41	22	52	22	137	212	111	2	2	79	62	14	33	40	20	118	19	25	5	12	568	37	24	17	23	14	83
trna14_LysTTT_11_-_59327808_59327880@3.24.22__1_0_6	4	15	3	14	5	0	59	16	7	5	4	29	38	6	9	8	5	13	4	5	7	11	2	11	5	8	9	37	6	1	7	61	12	9	8	6	1	10	10	7	0	8	119	12	15	1	6	5	13
trnaMT_PheGAA_MT_+_577_647@39.69.31__1_0_1	14	20	13	20	42	5	41	13	16	18	9	34	25	5	19	10	9	21	10	4	23	38	7	12	15	10	62	42	45	5	4	100	16	5	38	42	6	30	5	21	7	21	42	13	51	3	21	2	48
trnaMT_ValTAC_MT_+_1602_1670@39.72.34.CCA__1_0_1	0	0	0	0	0	0	0	96	0	2	0	225	136	0	0	0	0	0	1	93	0	0	0	51	0	0	0	1	1	0	0	0	1	71	0	0	0	2	0	0	0	3	0	0	0	1	0	0	0
trnaMT_PheGAA_MT_+_577_647@38.53.16__1_0_1	60	68	19	9	3	1	235	25	1	1	1	148	177	3	26	21	1	20	5	3	13	11	2	21	96	11	73	75	61	1	3	238	16	5	25	51	31	16	3	0	3	52	556	47	24	4	9	17	68
trna64_GlnTTG_6_+_28557156_28557227@17.52.36__1_0_1	9	27	6	14	36	7	14	1	6	18	3	11	4	18	14	4	6	25	7	3	13	31	2	3	12	4	6	23	27	2	11	5	26	0	14	19	10	27	14	24	8	4	1	19	73	4	13	5	53
trnaMT_SerGCT_MT_+_12207_12265@10.32.23__1_0_1	79	26	9	25	31	6	148	19	9	83	1	187	86	0	43	17	10	74	7	3	71	168	6	21	60	14	115	175	79	0	4	15	12	2	30	46	12	60	3	11	6	11	835	20	66	1	32	3	118
trna166_AlaAGC_6_-_26572092_26572164@16.31.16__1_0_3	54	77	76	53	13	1	1074	130	3	2	70	125	136	90	75	247	5	21	18	31	12	4	11	74	37	76	27	53	48	52	192	876	69	124	14	5	5	5	89	4	8	225	674	97	6	6	6	46	26
trnaMT_HisGTG_MT_+_12138_12206@20.55.36__1_0_1	272	133	146	289	926	40	210	28	236	342	92	63	62	1023	158	19	2110	423	459	23	1559	2179	850	29	677	250	2034	3238	614	406	718	258	433	2	94	198	22	174	73	266	114	1408	56	228	442	95	161	27	987
trnaMT_GluTTC_MT_-_14674_14742@52.72.21.CCA__1_0_2	23	2	0	2	2	1	25	3	0	11	1	15	12	2	13	4	1	10	55	0	3	26	3	0	6	4	27	34	14	0	6	25	12	3	5	8	14	165	0	2	1	5	150	4	48	4	5	0	29
trna11_GluTTC_15_-_26327381_26327452@57.74.18.CC__1_0_2	18	2	14	5	5	0	151	3	0	0	5	22	23	4	30	2	1	13	17	1	4	14	4	4	14	8	32	63	13	4	2	73	8	5	2	2	0	18	3	1	1	4	63	3	2	1	1	1	18
trnaMT_SerGCT_MT_+_12207_12265@12.48.37__1_0_1	0	0	0	0	0	0	0	114	0	0	0	613	686	0	0	0	0	0	0	31	0	0	0	82	0	0	0	0	0	0	0	0	0	12	0	0	0	0	0	0	0	0	0	0	0	0	0	0	0
trna10_GluCTC_3_-_103879524_103879595@16.39.24__1_1_9	3	26	12	55	71	4	198	19	16	3	14	5	42	22	23	81	18	8	39	23	8	12	13	17	16	10	9	18	17	10	72	128	27	41	11	13	13	40	54	72	43	77	87	79	9	16	7	31	7
trna14_ThrCGT_17_+_29877093_29877164@58.74.17.CC__1_0_2	13	11	9	11	2	1	63	11	0	1	6	120	38	17	6	19	1	18	6	4	11	1	4	32	13	9	53	37	23	1	3	36	32	27	27	16	4	16	14	2	0	0	85	29	4	3	5	17	18
trnaMT_HisGTG_MT_+_12138_12206@25.54.30__1_0_1	1	6	1	6	6	1	13	4	3	5	4	10	11	5	1	9	19	3	13	3	8	18	9	8	2	7	4	18	5	1	14	43	3	4	8	5	4	13	31	11	10	70	32	32	7	4	6	11	5
trna11_GluTTC_15_-_26327381_26327452@58.74.17.CC__1_0_2	37	14	21	27	4	0	280	19	3	2	16	107	125	17	138	16	2	118	53	9	11	42	11	22	64	17	165	285	26	21	22	273	57	25	7	18	6	46	6	3	0	3	550	15	6	7	7	14	118
trna100_PheGAA_1_-_149287359_149287430@50.73.24.C__3_2_11	2	6	9	19	42	3	91	14	9	13	2	8	20	15	10	14	4	22	40	3	16	20	7	6	13	2	25	26	12	0	8	61	16	7	11	9	2	79	2	13	1	4	32	29	4	5	16	2	25
trnaMT_HisGTG_MT_+_12138_12206@43.58.16__1_0_1	61	55	3	1	1	0	46	5	0	2	0	95	53	1	21	4	0	44	5	0	22	30	2	11	8	4	165	40	80	0	0	9	12	2	10	17	4	19	3	1	2	1	653	3	10	0	5	2	103
trnaMT_GluTTC_MT_-_14674_14742@40.71.32.CC__1_0_2	8065	3165	207	757	2108	109	1941	667	538	9575	212	12210	12695	323	2137	431	1237	6147	253	2	6387	16904	520	420	1065	751	5651	15051	4217	77	368	2592	1753	154	2270	5300	351	1481	373	365	240	645	14635	901	9653	443	1718	218	14246
trna128_GlyGCC_6_-_27870686_27870756@16.39.24__1_0_12	16	26	23	83	94	11	315	24	32	16	15	18	30	31	19	100	34	24	79	22	9	23	33	17	20	16	15	69	19	13	76	98	31	37	13	14	28	45	37	50	38	43	97	60	12	16	9	17	17
trnaMT_LeuTAA_MT_+_3230_3304@1.37.37__1_0_1	0	0	0	0	0	0	0	74	0	0	0	144	71	0	0	0	0	0	0	80	0	0	0	61	0	0	0	0	0	0	0	0	0	40	0	0	0	0	0	0	0	0	0	0	0	0	0	0	0
trnaMT_GlnTTG_MT_-_4329_4400@1.31.31__1_0_2	1480	543	93	394	732	88	798	544	184	953	161	3847	2905	597	531	946	569	785	76	259	1032	919	208	864	226	746	583	1615	1013	85	389	562	229	616	325	444	228	93	281	264	196	559	2282	499	1779	172	194	101	1403
trna143_LysTTT_6_-_27559593_27559665@8.35.28__1_0_8	4	8	5	26	18	1	44	0	5	14	13	11	6	16	1	31	2	10	6	1	2	9	15	6	5	9	8	5	9	10	23	15	7	7	19	10	67	14	13	35	8	1	24	29	9	6	5	9	4
trna47_AsnGTT_1_+_161510031_161510104@60.77.18.CCA__1_0_1	6	3	6	4	3	0	88	9	0	0	4	9	14	16	9	17	0	2	37	3	1	2	3	8	13	13	23	19	10	11	10	12	13	11	6	4	1	25	14	2	1	3	36	9	7	0	2	6	16
trna119_LysCTT_1_-_145395522_145395594@4.35.32__1_0_5	81	136	11	31	53	2	77	13	21	65	137	114	254	59	57	59	83	36	227	61	70	201	95	51	22	73	98	128	83	18	83	924	118	94	287	117	28	228	180	159	34	230	186	419	387	64	102	82	135
trna27_GlyCCC_2_-_70476123_70476193@1.32.32__1_0_2	28	28	9	25	38	2	69	12	22	20	0	44	13	32	16	16	4	7	28	10	18	14	11	13	15	21	25	23	33	2	14	21	16	5	12	10	1	24	10	47	4	9	7	19	30	10	10	10	22
trnaMT_GlyTCC_MT_+_9991_10058@21.50.30__1_0_1	222	187	22	38	32	2	40	5	7	97	1	62	18	1	159	12	10	56	47	16	73	87	6	1	265	22	601	215	128	4	3	18	652	1	27	54	61	74	3	51	0	6	41	6	28	23	62	24	96
trnaMT_HisGTG_MT_+_12138_12206@19.55.37__1_0_1	0	0	0	0	0	0	0	22	0	0	0	96	52	0	0	0	0	0	0	25	0	0	0	19	0	0	0	0	0	0	0	0	0	2	0	0	0	0	0	0	0	0	0	0	0	0	0	0	0
trna11_SerAGA_8_-_96281885_96281966@64.85.22.CCA__2_0_11	18	28	36	116	94	25	531	118	21	11	42	138	86	33	22	119	10	35	58	27	6	19	49	68	43	30	14	75	24	20	140	225	53	133	13	9	6	28	74	55	38	19	97	117	29	57	5	12	22
trnaMT_GluTTC_MT_-_14674_14742@49.72.24.CCA__1_0_2	338	115	56	79	57	8	385	26	27	344	29	259	208	12	105	81	45	233	401	0	107	372	47	17	75	69	332	326	230	11	43	153	137	4	127	113	99	696	42	55	27	28	2784	62	296	50	48	19	230
trnaMT_PheGAA_MT_+_577_647@47.74.28.CCA__1_0_1	15	107	30	77	195	10	261	121	35	11	6	48	12	6	15	241	18	13	126	93	19	34	49	60	38	48	32	56	32	0	3	52	27	10	30	12	16	235	113	267	22	33	19	63	58	4	22	83	28
trnaMT_AsnGTT_MT_-_5657_5729@19.54.36__1_0_2	11	4	3	3	5	1	1	0	1	14	2	1	0	4	4	0	31	10	3	1	3	58	2	0	4	4	6	35	33	3	2	1	9	0	14	7	5	6	10	20	3	4	0	2	4	0	4	0	6
trna20_GluTTC_2_-_131094701_131094772@1.33.33__1_0_2	86	78	110	255	412	97	365	155	79	92	28	58	81	430	102	77	45	327	155	173	138	60	67	41	255	63	158	129	87	28	240	175	152	30	61	14	41	53	19	72	211	75	154	209	58	88	32	52	48
trna148_SerTGA_6_-_27473607_27473688@68.85.18.CCA__1_0_1	531	628	233	429	101	20	3517	348	30	15	1362	745	1311	2278	1041	1742	165	1356	576	423	186	245	1046	598	1699	633	1735	1086	376	35	1645	1601	1645	1459	276	137	726	963	752	121	150	1018	5543	3967	129	243	185	1578	901
trna14_ProTGG_5_-_180615854_180615925@32.52.21__1_0_6	22	42	22	91	32	27	410	320	10	6	21	266	363	91	53	167	10	20	19	182	32	5	30	303	106	34	19	22	52	14	173	265	55	722	42	36	87	11	101	71	40	37	93	235	94	53	18	81	25
trnaMT_PheGAA_MT_+_577_647@35.56.22__1_0_1	44	65	33	56	61	10	352	45	21	12	47	43	37	42	20	112	14	24	57	10	21	32	12	21	106	13	32	43	14	26	31	123	28	68	19	45	38	57	30	21	8	43	117	340	38	66	18	27	14
trnaMT_GlnTTG_MT_-_4329_4400@1.36.36__1_0_2	7787	1274	1020	1839	5373	589	1475	615	1750	8956	572	4619	5282	1773	2609	269	3789	4660	441	348	3276	8896	982	380	1462	2477	3315	12843	5516	332	2085	704	2081	150	2165	1846	696	620	1131	1612	1765	3934	2154	1446	8298	1760	1466	286	5318
trnaMT_ValTAC_MT_+_1602_1670@43.70.28.C__1_0_1	19	36	2	7	8	0	48	3	10	11	6	7	7	22	25	64	3	5	19	5	10	10	7	2	8	3	104	24	23	0	6	6	153	11	29	22	11	144	17	93	0	12	17	238	39	2	23	4	13
trna148_SerTGA_6_-_27473607_27473688@68.84.17.CC__1_0_1	23	9	7	12	4	1	106	9	2	0	19	52	104	32	79	33	3	64	9	2	5	5	7	8	48	10	95	46	17	1	14	71	98	32	15	8	11	32	12	3	0	9	206	114	6	1	5	39	45
trnaMT_PheGAA_MT_+_577_647@38.54.17__1_0_1	191	120	108	129	23	16	978	187	6	3	41	279	359	15	112	117	2	96	22	9	31	19	7	51	248	28	134	103	120	10	26	1213	104	61	45	70	41	47	20	8	13	64	887	178	29	22	15	48	120
trna2_GlyGCC_21_-_18827107_18827177@1.35.35__1_0_5	0	0	1	5	0	0	0	94	11	5	0	280	346	1	1	0	7	3	4	24	0	23	0	51	1	0	1	51	13	0	0	3	3	87	1	0	0	4	0	3	2	0	0	1	4	0	5	0	5
trnaMT_GluTTC_MT_-_14674_14742@26.61.36__1_0_2	622	24	178	91	506	89	44	2	347	1274	38	1	13	1095	109	17	12950	507	545	0	925	2922	1677	0	1493	238	1610	6904	1272	366	855	20	378	0	269	334	179	383	344	602	1228	10771	20	353	942	483	240	8	483
trna14_LysTTT_11_-_59327808_59327880@3.33.31__1_0_6	9	13	3	6	7	1	20	5	2	14	2	18	20	3	2	1	3	4	8	3	14	14	7	1	4	10	7	20	10	1	3	52	9	0	14	14	0	13	4	5	3	9	33	3	22	0	1	2	16
trnaMT_GluTTC_MT_-_14674_14742@43.66.24__1_0_2	5	12	7	19	17	0	80	7	3	2	10	7	5	21	5	12	18	2	91	0	4	0	5	2	18	4	19	2	10	4	9	65	14	1	6	2	7	44	1	3	1	24	20	11	2	1	3	1	4
trna10_AspGTC_12_-_125424193_125424264@49.75.27.CCA__1_0_12	4	4	15	84	132	14	108	19	21	20	6	15	30	23	4	90	9	56	421	5	26	25	47	13	78	4	26	37	37	15	74	97	10	29	35	37	421	688	43	34	4	13	47	75	19	92	4	6	48
trna10_ValCAC_5_-_180649395_180649467@60.76.17.CCA__2_0_14	1843	1175	2272	2024	840	274	16247	1646	195	51	3192	3479	2786	2582	2531	2483	324	3004	4423	809	1120	1171	1896	1941	3121	1568	5456	4371	1379	3443	2678	10578	2672	2410	1365	965	1869	2157	1697	211	195	1583	13652	5598	932	1029	581	1708	3946
trna146_GlnCTG_6_-_27515531_27515602@8.39.32__1_0_7	0	1	6	13	25	2	24	18	0	6	2	12	13	12	3	23	0	12	3	12	6	0	4	11	0	2	1	2	10	3	31	58	5	21	2	1	0	0	13	38	10	34	10	21	2	9	1	8	3
trnaMT_HisGTG_MT_+_12138_12206@32.61.30__1_0_1	43	6	50	95	139	11	244	48	36	15	24	89	25	131	17	32	131	34	43	5	53	47	88	44	37	37	109	272	45	30	48	25	21	19	18	18	7	83	43	56	13	23	7	136	11	5	17	6	11
trna11_SerAGA_8_-_96281885_96281966@68.83.16.C__2_0_11	34	35	25	14	2	2	206	20	3	0	33	122	185	19	62	62	0	21	13	2	6	12	10	41	30	26	134	94	23	4	14	170	124	63	25	13	11	37	19	1	1	8	285	97	9	6	10	13	76
trna106_HisGTG_1_-_149155828_149155899@54.75.22.CCA__1_0_10	2	6	4	8	12	1	54	25	3	0	9	10	5	17	1	13	1	5	16	5	4	1	18	35	4	9	2	28	4	3	36	19	8	59	3	1	4	27	8	9	4	3	16	13	2	6	1	6	1
trna112_GlnCTG_1_-_147737382_147737453@28.53.26__1_0_11	10	19	11	32	48	2	103	35	13	9	25	30	24	9	30	41	6	22	12	9	16	15	8	8	4	10	11	47	7	23	53	76	24	48	11	16	4	6	22	38	7	20	80	62	8	3	7	17	18
trna128_GlyGCC_6_-_27870686_27870756@27.52.26__1_0_12	11	11	10	10	15	4	66	10	6	2	7	12	20	12	14	28	12	13	47	6	11	10	10	18	10	6	5	16	13	12	24	47	13	30	7	5	8	9	15	23	5	9	44	27	6	5	8	8	9
trnaMT_LysTTT_MT_+_8294_8363@18.53.36__1_0_2	367	93	510	801	2191	134	918	302	778	386	20	173	73	13	181	10	80	246	35	15	236	1074	14	12	58	53	604	935	388	7	15	62	240	3	87	162	12	98	23	42	26	32	93	29	181	27	141	8	378
trna37_ValAAC_6_+_27203288_27203360@1.33.33__1_0_1	27	25	8	22	68	22	102	200	42	17	6	212	149	12	20	5	49	6	20	4	29	27	9	90	10	9	11	155	9	1	12	20	5	72	2	4	3	18	6	4	33	9	9	1018	28	15	16	6	35
trnaMT_AsnGTT_MT_-_5657_5729@37.72.36__1_0_2	51	111	10	16	85	1	29	0	65	53	8	0	1	48	49	8	16	9	97	0	14	43	6	1	24	33	100	117	94	4	6	3	115	0	60	51	14	597	73	147	2	3	1	72	133	6	80	9	19
trnaMT_GluTTC_MT_-_14674_14742@26.57.32__1_0_2	37	16	1	5	12	3	9	3	1	60	0	24	9	4	20	0	39	28	7	0	29	65	6	3	20	5	59	55	53	5	3	4	8	2	11	19	3	45	0	12	3	54	54	2	82	2	18	0	63
trnaMT_ProTGG_MT_-_15956_16023@23.58.36__1_0_1	33	9	4	1	15	1	1	0	8	49	3	10	4	5	3	1	9	24	5	0	28	65	4	0	11	8	23	141	59	0	3	3	18	0	25	40	7	9	10	23	1	3	12	6	281	4	13	0	30
trna14_ProTGG_5_-_180615854_180615925@31.54.24__1_0_6	18	23	28	97	82	65	311	282	20	9	36	179	180	39	14	99	11	28	6	173	18	4	13	126	58	13	6	10	22	18	63	324	22	303	23	20	21	6	29	67	64	60	108	131	97	67	10	52	14
trnaMT_PheGAA_MT_+_577_647@54.73.20.CC__1_0_1	16	53	3	7	5	0	50	7	2	13	1	47	38	0	20	7	1	19	6	13	17	52	5	4	11	6	36	58	15	0	0	27	14	1	20	30	2	52	3	9	1	9	135	12	54	1	13	5	44
trnaMT_PheGAA_MT_+_577_647@25.56.32__1_0_1	15	11	3	9	10	0	9	0	4	5	6	35	21	9	1	4	18	9	7	2	14	12	15	12	17	3	4	18	6	3	8	8	4	10	5	22	3	6	7	6	4	19	3	20	12	10	2	15	6
trna112_GlnCTG_1_-_147737382_147737453@23.52.30__1_0_11	7	1	4	10	14	3	32	8	7	3	5	21	14	2	7	11	4	15	2	1	17	11	0	4	4	1	14	18	7	4	4	25	5	4	2	5	4	2	9	9	0	8	8	13	2	1	4	4	35
trnaMT_ValTAC_MT_+_1602_1670@42.72.31.CCA__1_0_1	815	1414	736	1317	1985	120	4040	331	1092	984	499	232	133	2535	900	1333	330	544	3531	256	215	831	504	164	604	890	1749	1054	945	308	1505	247	3401	250	908	700	2110	5471	2254	2372	250	352	362	3862	682	324	719	660	289
trna128_GlyGCC_6_-_27870686_27870756@18.50.33__1_0_12	1	1	4	11	28	2	10	3	3	8	3	5	69	8	6	10	5	25	28	5	35	23	36	0	40	7	33	89	26	4	13	107	23	1	11	9	5	27	3	25	0	8	38	13	12	14	3	1	48
trnaMT_MetCAT_MT_+_4402_4469@52.71.20.CCA__1_0_1	20	90	8	30	12	2	178	15	6	5	1	49	17	7	35	17	2	21	49	34	8	32	6	25	19	7	42	45	48	0	7	95	49	7	22	19	9	53	10	6	1	1	143	16	45	1	3	32	47
trnaMT_LeuTAG_MT_+_12266_12336@21.39.19__1_0_1	1049	0	35	107	25	5	665	88	5	92	5	1703	1038	6	261	38	12	980	7	19	704	452	15	81	79	73	959	609	1044	3	23	719	94	17	185	386	20	53	20	15	7	90	6834	53	140	11	90	33	1038
trnaMT_HisGTG_MT_+_12138_12206@29.60.32__1_0_1	61	26	2	7	10	0	9	4	3	80	0	84	56	0	17	0	4	53	12	4	71	171	1	2	8	5	91	221	71	0	2	26	9	1	23	45	2	36	2	2	3	4	127	2	50	5	8	1	88
trna10_LysCTT_16_+_3241501_3241573@13.34.22__1_0_4	8	27	6	27	18	5	153	14	3	2	5	25	37	32	16	52	8	13	12	14	7	21	12	21	15	11	13	28	10	1	27	71	6	18	12	8	23	13	17	18	14	44	309	37	11	7	9	17	32
trnaMT_ProTGG_MT_-_15956_16023@27.62.36__1_0_1	51	5	5	0	13	1	1	0	0	48	0	0	0	0	11	0	4	12	7	0	11	47	2	0	6	9	26	94	57	0	0	1	14	0	50	25	2	16	5	13	3	3	1	10	124	4	18	1	14
trna119_LysCTT_1_-_145395522_145395594@3.38.36__1_0_5	15	1	7	14	48	2	12	1	13	17	5	0	0	9	3	4	16	6	121	0	5	36	8	0	11	7	16	31	11	5	11	5	6	0	11	7	3	71	10	26	7	14	2	14	8	13	11	5	6
trnaMT_HisGTG_MT_+_12138_12206@26.61.36__1_0_1	807	163	88	86	209	33	116	12	319	1650	16	135	78	120	225	11	414	422	299	7	487	3723	65	6	255	184	843	4623	1788	21	36	81	213	0	454	571	101	699	211	316	55	111	396	81	1117	86	485	17	783
trna119_LysCTT_1_-_145395522_145395594@4.33.30__1_0_5	51	89	35	84	123	7	310	62	39	66	56	117	203	133	43	132	126	60	93	53	47	132	80	43	49	59	111	164	59	112	97	563	56	32	75	88	32	139	41	66	20	87	342	131	110	40	35	25	182
trna146_GlnCTG_6_-_27515531_27515602@10.45.36__1_0_6	80	35	21	8	60	5	10	0	45	145	2	0	0	39	35	3	38	26	46	0	65	147	51	0	34	72	52	228	171	6	18	2	105	0	78	47	56	63	51	193	22	29	3	23	150	10	37	12	26
trnaMT_GluTTC_MT_-_14674_14742@51.72.22.CCA__1_0_2	30	11	10	5	7	3	59	4	6	22	8	13	27	7	23	31	2	26	147	0	7	29	13	3	21	14	47	25	32	4	15	75	35	2	30	13	62	270	11	13	12	26	221	17	70	20	7	4	24
trnaMT_ValTAC_MT_+_1602_1670@46.71.26.CC__1_0_1	147	242	36	77	161	19	392	51	39	266	33	378	313	36	104	120	46	167	60	44	472	366	49	75	54	61	395	233	442	0	30	173	176	21	193	507	136	228	44	105	18	32	1994	226	713	14	101	42	536
trnaMT_ValTAC_MT_+_1602_1670@46.72.27.CCA__1_0_1	247	350	119	281	455	32	1480	183	157	246	109	348	193	288	211	505	97	162	528	81	234	343	153	133	157	177	421	506	320	43	173	228	539	86	200	242	558	971	297	349	58	116	963	880	452	95	137	172	276
trna131_GlnCTG_6_-_27759135_27759206@34.56.23__1_0_7	7	1	4	0	5	1	34	2	3	11	4	12	4	3	3	19	6	23	49	1	5	6	13	1	12	17	9	23	8	5	37	28	13	1	6	1	3	14	7	10	4	32	55	11	4	2	2	9	5
trna119_LysCTT_1_-_145395522_145395594@3.30.28__1_0_6	8	36	20	40	67	9	224	15	20	12	20	19	27	29	10	55	4	13	64	11	7	22	23	13	19	11	20	29	13	15	42	99	26	14	11	12	7	49	23	33	14	36	110	61	30	17	15	15	21
trnaMT_HisGTG_MT_+_12138_12206@25.57.33__1_0_1	20	23	2	4	16	1	8	10	2	42	3	42	18	3	6	7	14	21	3	1	43	44	6	3	9	5	36	67	32	1	6	5	9	0	17	29	8	9	9	13	4	14	41	6	51	0	9	5	40
trnaMT_LeuTAA_MT_+_3230_3304@18.47.30__1_0_1	183	94	22	85	144	5	103	26	47	188	13	154	113	13	61	35	31	151	33	17	166	326	16	41	25	46	244	361	207	5	41	20	58	19	85	74	8	120	22	85	11	27	170	59	131	19	43	14	180
trna116_GluCTC_1_-_145399233_145399304@39.75.37.CCA__2_0_9	0	0	0	0	0	0	0	11	0	0	0	62	54	0	0	0	0	0	0	19	0	0	0	8	0	0	0	0	0	0	0	0	0	32	0	0	0	0	0	0	0	0	0	0	0	0	0	0	0
trnaMT_GluTTC_MT_-_14674_14742@37.58.22__1_0_2	35	32	0	3	0	1	17	2	1	14	0	77	40	0	7	3	1	33	4	0	28	62	0	1	6	7	42	28	63	0	1	3	7	2	11	19	4	20	1	2	0	1	425	5	36	0	6	0	86
trnaMT_PheGAA_MT_+_577_647@57.73.17.CC__1_0_1	32	37	6	17	10	0	88	10	3	1	12	84	78	8	36	13	5	10	3	4	13	30	3	39	23	7	24	111	11	3	1	164	28	7	17	16	5	67	7	0	2	17	114	9	17	4	12	11	31
trna133_GlyCCC_1_-_16872434_16872504@1.50.50__1_0_2	0	0	0	0	0	0	0	6	0	0	0	5	11	0	0	0	0	0	0	85	0	0	0	20	0	0	0	0	0	0	0	0	0	21	0	0	0	0	0	0	0	0	0	0	0	0	0	0	0
trna152_ValCAC_6_-_27248049_27248121@3.33.31__1_0_1	64	80	6	19	27	3	53	29	8	52	14	125	263	31	10	10	82	19	8	13	52	112	28	42	10	16	52	79	25	14	9	93	20	22	38	57	14	16	18	21	19	86	47	73	78	2	40	18	123
trnaMT_ProTGG_MT_-_15956_16023@18.53.36__1_0_1	55	5	5	5	7	6	0	0	24	113	1	4	1	16	6	0	42	21	4	0	16	250	2	0	13	14	25	228	182	1	1	0	7	0	41	33	6	15	17	48	7	12	6	4	212	4	54	0	13
trna36_ThrAGT_17_-_8129553_8129626@60.77.18.CCA__1_0_4	76	47	29	51	14	1	410	66	1	2	50	268	111	141	65	77	3	73	88	29	30	61	27	172	51	54	240	234	86	107	69	105	96	121	34	10	20	92	48	4	5	36	667	125	35	14	17	44	124
trnaMT_PheGAA_MT_+_577_647@22.54.33__1_0_1	128	43	10	33	64	3	44	13	9	60	1	52	18	5	25	4	5	64	21	1	29	52	5	1	78	3	25	129	23	1	1	5	26	2	6	34	8	21	2	4	3	6	16	11	39	23	15	3	29
trna143_LysTTT_6_-_27559593_27559665@17.32.16__1_0_8	16	30	16	11	3	3	187	21	2	0	13	41	9	18	12	36	3	6	11	9	2	2	6	19	19	18	18	20	10	13	28	145	11	25	16	8	42	10	42	0	0	21	137	34	11	2	6	11	11
trna14_ProTGG_5_-_180615854_180615925@31.52.22__1_0_6	3	8	6	15	4	4	54	58	4	2	7	57	102	14	2	33	3	5	3	34	8	1	7	80	15	3	8	3	8	3	13	36	5	117	11	3	15	1	13	9	4	4	32	26	36	18	9	15	5
trna9_ArgTCT_1_+_94313129_94313213@60.76.17.CCA__1_0_1	6	10	12	8	2	0	103	6	0	1	9	9	12	7	18	18	0	6	24	3	4	4	4	6	5	9	24	22	8	11	8	41	8	8	4	3	2	12	6	2	1	4	41	7	2	0	1	4	14
trna8_AlaTGC_12_+_125424512_125424583@29.52.24__1_0_1	4	6	0	6	6	0	39	8	2	3	1	17	37	6	4	12	2	0	2	5	7	11	1	6	4	3	5	46	6	1	9	58	7	37	4	10	1	14	12	8	1	7	39	11	17	0	3	2	8
trna31_SerGCT_6_+_27065085_27065166@70.85.16.CCA__1_0_1	10	17	7	0	2	0	59	20	0	0	16	18	6	12	12	7	5	16	19	5	2	1	4	15	16	5	12	22	9	0	7	31	13	9	9	4	11	9	16	0	2	14	10	46	5	3	0	6	9
trnaMT_SerGCT_MT_+_12207_12265@35.62.28.CCA__1_0_1	7	8	0	3	9	0	16	3	2	6	0	46	34	0	2	2	3	14	32	3	27	61	1	7	11	0	43	72	24	1	0	3	2	1	5	12	1	90	2	1	0	2	42	0	17	2	4	0	35
trna4_ArgTCG_15_+_89878304_89878376@59.76.18.CCA__1_0_1	22	19	46	33	19	1	355	80	1	3	25	90	55	58	39	138	1	45	126	40	8	8	30	74	54	36	48	87	40	63	93	183	44	98	23	14	39	168	48	5	8	41	408	82	11	9	7	43	30
trnaMT_LeuTAG_MT_+_12266_12336@15.32.18__1_0_1	47	0	2	8	3	1	56	15	2	0	2	114	78	0	8	5	2	43	10	3	14	43	1	14	28	10	83	84	71	1	1	78	18	0	20	24	13	29	4	1	0	9	487	5	13	0	6	6	56
trnaMT_AsnGTT_MT_-_5657_5729@58.76.19.CCA__1_0_2	35	23	3	16	2	0	74	15	0	2	1	65	26	2	29	10	2	8	7	11	3	14	1	6	10	7	31	89	18	0	0	9	16	1	10	14	4	38	6	1	0	4	124	4	13	1	6	2	24
trnaMT_LeuTAA_MT_+_3230_3304@19.42.24__1_0_1	88	30	9	16	20	6	94	17	8	47	3	93	66	2	41	11	13	63	3	1	50	126	2	10	13	16	69	163	62	0	2	112	24	2	18	25	3	80	4	12	5	13	295	11	16	9	13	1	91
trnaMT_TyrGTA_MT_-_5826_5891@22.57.36__1_0_1	31	8	9	4	12	0	2	2	11	40	2	11	7	7	4	4	11	2	14	0	16	44	7	2	12	7	13	85	44	0	2	0	12	0	24	45	16	24	11	21	3	2	5	13	79	3	12	0	13
trnaMT_LeuTAG_MT_+_12266_12336@20.39.20__1_0_1	95	0	9	23	5	1	118	18	4	24	0	46	53	0	12	1	1	80	0	3	68	20	2	3	1	7	48	25	22	0	0	86	3	3	9	10	2	2	3	2	0	12	173	3	6	3	4	0	32
trna104_AlaTGC_6_-_28785012_28785083@58.75.18.CCA__1_0_2	52	72	14	18	8	0	145	43	0	0	85	102	33	14	35	43	8	29	50	24	16	30	8	63	20	27	95	65	17	29	49	95	29	106	40	29	29	78	47	3	8	21	96	76	37	9	6	62	90
trnaMT_PheGAA_MT_+_577_647@37.53.17__1_0_1	31	45	10	16	4	1	170	27	3	0	0	72	95	2	20	21	2	24	2	0	16	10	2	8	93	5	40	42	26	1	3	63	10	5	28	54	18	16	5	0	0	18	209	40	15	4	8	8	33
trnaMT_GluTTC_MT_-_14674_14742@38.63.26__1_0_2	29	15	1	4	6	0	9	5	2	30	1	30	19	2	11	0	8	12	8	0	25	38	2	5	10	3	39	28	29	2	0	6	4	0	5	17	0	20	1	1	2	9	197	5	45	1	3	4	46
trnaMT_ProTGG_MT_-_15956_16023@48.69.22.C__1_0_1	39	16	2	13	8	1	81	10	3	14	1	54	39	0	43	5	1	37	2	0	26	68	0	3	5	0	94	83	29	1	0	55	23	6	17	19	2	32	1	1	0	1	359	4	19	0	28	1	144
trna13_ValCAC_19_-_4724647_4724719@1.32.32__1_0_1	30	30	11	32	65	2	53	22	20	10	4	22	24	9	10	25	11	18	8	6	27	23	6	8	7	13	17	74	12	0	16	24	7	5	3	11	1	12	5	16	3	7	21	6	11	1	12	3	28
trnaMT_SerGCT_MT_+_12207_12265@3.38.36__1_0_1	46	4	6	5	28	3	2	0	17	87	5	0	0	37	8	0	61	28	14	0	19	95	13	0	18	16	41	130	103	2	10	1	8	0	34	30	8	19	18	32	16	14	2	13	55	11	33	1	13
trnaMT_LeuTAG_MT_+_12266_12336@37.72.36.C__1_0_1	0	0	0	0	0	0	0	0	0	0	7	0	0	20	2	0	7	0	37	0	0	15	10	0	19	8	0	26	12	5	22	2	12	0	16	15	6	0	24	21	111	3	2	24	231	0	5	2	7
trnaMT_LeuTAG_MT_+_12266_12336@13.31.19__1_0_1	92	51	14	14	6	2	146	15	2	2	3	169	224	6	36	22	9	94	29	4	45	141	8	14	28	13	91	229	103	3	4	73	25	0	24	46	7	40	6	2	1	14	1018	20	22	6	21	7	161
trnaMT_PheGAA_MT_+_577_647@35.59.25__1_0_1	28	36	8	22	21	8	64	5	6	23	6	43	48	8	7	22	11	17	10	0	20	50	4	6	33	5	29	39	24	2	6	19	7	1	11	38	21	26	2	12	4	10	141	46	57	11	13	8	24
trna116_GluCTC_1_-_145399233_145399304@16.49.34__1_0_8	0	0	0	1	0	0	0	80	0	0	0	21	68	0	0	0	0	0	2	40	0	0	0	18	0	0	0	0	0	0	1	3	0	77	0	0	1	0	0	0	0	0	0	1	0	0	0	0	0
trna146_GlnCTG_6_-_27515531_27515602@15.39.25__1_0_7	12	58	37	136	181	16	640	124	48	20	36	33	107	121	43	292	33	44	42	85	33	20	62	57	63	50	17	26	24	67	262	283	40	175	27	20	71	22	132	172	105	199	355	375	24	49	29	81	38
trna10_LysCTT_16_+_3241501_3241573@4.28.25__1_0_9	2	5	2	10	8	0	55	4	0	5	1	13	9	9	3	15	0	12	23	4	5	11	6	2	3	2	13	20	10	1	11	29	4	3	10	11	13	32	6	4	2	2	92	22	5	5	0	0	18
trnaMT_LeuTAG_MT_+_12266_12336@6.31.26__1_0_1	83	42	8	9	24	1	65	18	7	114	0	168	179	1	30	8	7	68	4	0	75	164	2	9	19	12	94	128	132	1	2	88	15	0	18	53	4	14	0	9	1	6	554	5	86	5	19	1	127
trna143_LysTTT_6_-_27559593_27559665@13.32.20__1_0_8	39	77	26	55	29	8	405	38	10	1	44	140	133	48	27	124	4	31	25	35	20	40	33	83	24	29	37	72	23	20	100	248	29	52	49	35	39	47	65	31	13	65	667	93	29	6	31	40	76
trnaMT_GluTTC_MT_-_14674_14742@38.58.21__1_0_2	80	64	4	13	6	1	58	9	2	33	0	174	108	0	26	7	2	103	5	0	63	136	2	11	14	6	115	102	154	1	3	36	11	0	34	72	8	48	1	1	1	10	1425	11	88	4	27	5	195
trna11_ProAGG_16_+_3241989_3242060@54.74.21.CC__3_0_21	32	18	30	67	53	8	347	84	11	13	26	237	122	30	38	67	4	18	28	13	10	25	33	57	26	10	46	87	36	12	22	107	91	62	51	26	18	29	54	54	2	4	74	102	41	30	18	18	24
trna116_GluCTC_1_-_145399233_145399304@19.48.30__1_0_8	2	25	2	13	37	1	61	7	11	3	1	9	9	5	15	17	6	7	18	16	14	10	7	3	16	10	7	35	19	0	9	8	49	13	5	8	25	17	14	32	3	2	7	15	11	2	10	11	3
trna15_ValAAC_5_-_180615416_180615488@1.32.32__1_0_1	377	546	274	561	1517	92	1743	418	410	187	138	687	552	329	159	684	369	558	178	140	298	601	182	172	142	218	261	1218	216	109	444	594	184	153	170	261	29	109	237	184	166	280	1282	342	365	101	183	215	516
trna116_GluCTC_1_-_145399233_145399304@3.35.33__1_0_8	11	16	2	7	23	1	17	4	3	16	16	20	93	11	13	13	10	17	86	21	26	23	16	13	8	10	21	11	25	5	23	156	25	19	67	39	28	89	45	37	12	83	39	68	155	33	12	28	47
trna128_GlyGCC_6_-_27870686_27870756@18.51.34__1_0_12	0	1	16	10	46	1	37	4	13	2	9	22	472	14	12	3	10	7	63	4	24	16	13	7	14	14	45	63	8	18	26	258	50	15	0	0	4	22	12	9	1	21	29	17	3	10	5	3	22
trnaMT_ThrTGT_MT_+_15888_15953@31.53.23__1_0_1	3	19	6	7	18	1	33	12	6	43	0	0	45	1	16	8	7	24	4	0	28	129	3	4	8	5	57	104	0	0	3	8	3	0	8	0	0	23	8	0	1	3	186	8	27	0	13	2	50
trna10_LysCTT_16_+_3241501_3241573@11.33.23__1_0_4	0	4	2	7	4	3	40	9	7	2	1	10	32	5	1	4	0	0	6	4	7	5	9	6	2	5	7	5	1	2	6	19	0	3	0	3	0	3	4	3	1	7	84	9	8	4	0	1	6
trna112_GlnCTG_1_-_147737382_147737453@35.53.19__2_0_15	25	105	61	140	145	20	867	118	46	4	63	63	140	112	44	445	15	80	761	48	40	51	85	61	241	43	61	201	117	61	365	2840	78	238	99	47	222	1102	148	44	35	292	635	289	79	60	53	102	91
trnaMT_HisGTG_MT_+_12138_12206@28.60.33__1_0_1	427	176	18	29	86	6	73	15	20	602	0	524	305	4	142	6	18	376	25	5	473	1418	11	9	50	21	693	1472	635	0	0	32	107	1	108	296	13	261	4	4	3	6	799	5	405	18	107	5	725
trnaMT_ArgTCG_MT_+_10405_10469@10.36.27__1_0_1	29	14	5	2	26	1	15	2	6	31	0	61	20	1	16	3	4	41	7	0	44	87	2	0	24	3	43	59	47	0	0	27	6	0	13	36	5	55	1	5	0	1	95	8	67	3	21	0	95
trnaMT_GlnTTG_MT_-_4329_4400@1.22.22__1_0_2	63	91	7	15	15	5	105	16	4	26	1	105	26	4	43	22	8	43	13	3	72	43	3	34	18	35	89	61	142	0	7	9	43	3	20	52	19	34	7	8	3	6	316	28	134	7	15	8	52
trna10_SerGCT_15_-_40886023_40886104@64.84.21.CC__1_0_6	41	18	35	69	46	16	341	60	8	6	13	160	123	48	41	50	5	33	14	16	18	21	37	67	30	20	28	108	27	10	29	122	87	67	22	9	18	25	17	32	5	11	131	144	21	28	10	22	21
trnaMT_MetCAT_MT_+_4402_4469@39.71.33.CCA__1_0_1	22	32	5	2	16	0	12	4	2	23	3	18	12	7	15	8	4	8	16	12	21	44	4	5	5	7	56	85	25	2	14	6	16	8	8	16	4	38	12	16	3	3	18	7	102	3	7	4	18
trna106_HisGTG_1_-_149155828_149155899@8.31.24__1_0_10	2	5	16	59	56	2	322	31	21	2	3	6	1	16	6	35	1	5	37	6	1	4	5	5	7	10	6	5	6	7	11	32	12	9	2	5	7	14	7	14	2	10	32	55	4	3	10	10	4
trna143_LysTTT_6_-_27559593_27559665@13.28.16__1_0_8	147	536	355	314	85	21	6741	773	41	4	325	446	573	301	491	889	31	85	199	178	24	54	75	313	389	183	456	625	245	395	452	4280	352	491	108	77	193	210	641	16	46	701	3157	540	61	58	62	270	179
trnaMT_ThrTGT_MT_+_15888_15953@39.68.30.CC__1_0_1	31	31	9	12	24	0	56	12	9	22	0	0	63	3	17	15	28	20	32	0	71	53	7	12	4	20	0	95	0	8	9	75	35	11	13	0	4	61	4	0	4	30	73	29	64	7	23	6	44
trnaMT_AsnGTT_MT_-_5657_5729@46.75.30.CC__1_0_2	68	72	2	2	17	0	22	7	4	55	2	74	16	2	31	3	4	53	8	1	86	52	1	4	9	12	109	86	68	0	1	30	23	0	31	69	6	84	8	14	0	0	62	6	145	2	26	1	121
trnaMT_ValTAC_MT_+_1602_1670@51.71.21.CC__1_0_1	126	169	63	114	123	13	749	95	43	83	19	245	244	37	109	146	15	231	54	34	221	186	81	98	73	75	197	215	215	6	39	89	135	48	87	213	133	70	49	83	16	34	2013	188	248	25	71	76	327
trna116_GluCTC_1_-_145399233_145399304@17.52.36__1_0_8	9	6	8	6	13	1	3	0	1	22	3	4	1	33	3	0	36	27	20	0	2	70	8	1	7	4	7	25	19	1	7	2	8	0	10	7	24	17	41	36	0	7	4	15	9	4	3	2	2
trnaMT_SerGCT_MT_+_12207_12265@14.49.36__1_0_1	4149	1487	513	938	1920	310	1266	10	1001	9177	126	78	83	322	1254	247	2401	2917	457	2	2644	15237	529	11	1588	1282	2673	16656	7602	36	207	363	816	0	2268	2937	518	2308	458	1251	413	534	2331	996	4288	374	2509	306	2606
trnaMT_GlyTCC_MT_+_9991_10058@18.50.33__1_0_1	148	37	11	15	38	3	23	7	10	94	1	43	10	0	57	0	5	38	16	5	45	146	1	0	44	15	200	193	73	0	1	4	140	1	10	31	4	15	3	43	0	2	26	3	29	9	29	9	76
trnaMT_GluTTC_MT_-_14674_14742@38.69.32__1_0_2	143	87	14	57	144	11	86	23	29	188	27	157	279	60	40	30	267	113	98	0	207	265	64	6	69	46	165	309	160	45	106	144	69	22	55	137	7	81	25	52	58	326	336	66	354	51	33	12	381
trnaMT_LeuTAG_MT_+_12266_12336@24.40.17__1_0_1	30	0	3	3	0	0	19	8	0	0	1	217	175	1	13	0	1	25	0	3	13	16	0	15	20	7	43	30	43	0	0	32	15	0	9	14	4	2	0	0	0	13	271	0	10	6	3	1	34
trnaMT_GluTTC_MT_-_14674_14742@31.66.36__1_0_2	1089	321	217	179	877	118	135	5	412	2136	51	19	22	198	424	34	724	1094	1282	1	726	2782	338	6	729	276	1150	2789	2117	39	154	89	721	0	1690	4549	2073	1854	263	555	315	297	213	340	7243	303	580	45	1438
trna12_ProTGG_11_-_75946869_75946940@15.31.17__1_0_1	19	14	7	20	3	2	186	28	0	0	9	29	33	6	20	20	2	10	37	2	4	11	4	6	13	6	23	60	14	6	10	77	9	9	8	3	12	24	9	0	0	7	103	11	1	2	7	10	18
trnaMT_SerGCT_MT_+_12207_12265@44.62.19.CCA__1_0_1	35	23	1	8	3	1	78	9	2	2	2	59	42	0	26	5	3	11	5	1	19	37	2	7	4	7	23	108	23	0	6	40	13	3	5	8	1	32	2	0	1	6	141	5	6	0	8	4	28
trna130_GlnTTG_6_-_27763640_27763711@18.53.36__1_0_4	15	4	21	54	99	21	35	17	33	16	10	8	10	19	19	1	22	16	11	3	20	36	13	4	27	9	19	55	20	18	16	35	22	4	16	12	9	12	22	33	9	15	6	32	26	34	9	3	16
trnaMT_GluTTC_MT_-_14674_14742@44.66.23__1_0_2	18	10	8	22	20	0	95	9	4	11	9	36	44	35	5	15	64	22	6	0	33	33	27	6	51	2	79	42	36	13	15	58	11	3	10	21	21	11	6	7	11	69	350	21	26	5	1	3	60
trna127_CysGCA_1_-_93981834_93981906@60.75.16.CC__1_0_10	46	22	17	18	2	1	207	22	0	0	13	107	61	22	48	49	0	26	48	18	9	10	8	24	32	29	128	68	26	23	20	63	53	16	6	10	4	80	12	0	1	12	393	14	14	6	0	10	43
trna2_GlyGCC_21_-_18827107_18827177@1.32.32__1_0_5	5691	3967	1860	11801	25124	1335	19534	4668	5314	4290	888	3836	5261	7210	3922	1177	2962	4709	7243	974	8002	3471	2580	1765	9194	2047	8022	16588	8873	732	4118	6794	4118	2173	1145	1408	1110	3923	1577	1951	2467	1913	1344	6531	3392	1888	1973	922	11349
trna14_TyrGTA_6_+_26569086_26569176@59.75.17.CC__1_0_2	817	222	158	244	79	7	3035	383	24	6	265	1773	1212	513	774	243	14	323	126	89	295	272	129	809	424	457	3037	2274	490	99	77	555	727	766	178	164	147	216	136	27	5	24	6094	915	112	51	136	266	1105
trnaMT_LeuTAG_MT_+_12266_12336@14.31.18__1_0_1	208	81	14	20	12	3	260	26	2	6	4	315	405	2	101	24	6	197	18	9	48	220	9	21	64	45	205	419	206	4	5	221	35	2	63	91	30	57	3	2	1	34	3049	12	29	9	26	7	341
trna127_CysGCA_1_-_93981834_93981906@60.76.17.CCA__1_0_10	194	209	119	154	34	1	2412	254	11	4	157	407	294	293	302	378	10	139	1056	158	53	55	69	176	345	246	655	602	261	201	232	765	372	228	90	87	96	888	151	16	27	220	2165	251	116	38	29	175	266
trna10_AspGTC_12_-_125424193_125424264@33.49.17__1_0_14	5	12	3	16	5	0	105	4	2	0	3	4	15	0	6	27	0	7	12	0	2	4	4	11	4	6	14	28	11	2	9	66	7	15	1	3	3	12	7	3	2	16	36	18	1	1	1	12	8
trna10_ValCAC_5_-_180649395_180649467@58.75.18.CC__2_0_14	14	9	8	10	14	2	69	16	1	1	14	121	105	5	24	15	6	13	7	21	27	10	8	39	15	4	25	30	23	2	14	81	35	51	7	11	4	7	12	5	3	7	63	33	37	9	6	7	20
trna129_MetCAT_6_-_27870271_27870342@1.31.31__1_0_9	187	84	64	366	335	99	557	388	69	115	51	642	573	114	155	223	41	90	40	65	154	50	40	189	391	62	169	209	231	22	76	265	166	257	46	87	53	103	53	195	156	25	95	195	653	129	33	32	203
trna112_GlnCTG_1_-_147737382_147737453@33.52.20__1_0_11	4	5	5	10	12	2	84	8	5	3	2	7	4	20	7	45	6	8	28	3	2	3	13	1	17	5	5	7	11	11	28	52	15	15	6	5	9	13	18	4	1	17	77	25	8	8	3	7	10
trnaMT_ThrTGT_MT_+_15888_15953@37.52.16__1_0_1	0	22	2	7	2	0	58	17	1	3	0	0	83	6	23	4	3	19	7	0	19	32	1	18	6	13	73	91	0	9	9	46	5	11	8	0	1	14	5	0	0	18	555	8	3	2	7	6	34
trna119_LysCTT_1_-_145395522_145395594@1.35.35__1_0_5	0	1	4	8	4	2	16	18	11	11	1	64	86	1	1	4	25	9	4	22	1	100	3	20	0	0	3	77	5	1	4	4	2	60	3	12	0	13	0	8	1	4	11	0	3	0	11	0	11
trna2_GlyGCC_21_-_18827107_18827177@1.29.29__1_0_5	18	19	12	36	71	8	69	18	24	13	2	23	36	41	15	29	11	20	60	2	24	33	15	9	19	21	33	55	40	0	19	11	27	15	16	5	8	69	20	34	5	4	20	72	18	5	15	9	46
trnaMT_ValTAC_MT_+_1602_1670@52.71.20.CC__1_0_1	222	264	47	116	79	12	666	141	33	87	18	564	749	33	136	98	26	249	35	47	388	302	79	127	109	44	398	439	432	7	37	333	160	22	162	392	156	114	37	33	15	65	3862	174	344	25	113	38	670
trnaMT_PheGAA_MT_+_577_647@37.62.26__1_0_1	46	27	10	17	34	1	45	13	8	36	10	92	37	9	8	29	21	21	6	2	33	44	3	8	30	11	30	36	41	2	5	19	6	4	22	87	7	29	2	8	5	19	170	44	79	9	14	8	32
trnaMT_LeuTAA_MT_+_3230_3304@18.43.26__1_0_1	61	32	8	34	20	1	71	21	13	72	2	94	68	3	27	22	5	46	25	5	58	122	15	8	10	14	93	130	54	3	14	33	12	5	24	47	6	90	6	10	8	9	359	14	56	16	16	1	110
trnaMT_TyrGTA_MT_-_5826_5891@49.68.20.CC__1_0_1	19	16	9	3	6	0	73	1	2	10	3	10	22	8	6	12	2	25	22	1	11	8	3	2	5	8	25	19	19	2	4	24	30	0	14	20	7	85	9	10	1	2	118	10	20	4	6	1	24
trna128_GlyGCC_6_-_27870686_27870756@16.40.25__1_0_12	15	26	4	19	35	6	109	21	12	4	7	8	27	20	14	66	20	29	17	13	11	15	15	8	10	17	11	79	14	10	37	70	20	29	9	8	6	12	15	22	19	32	68	41	7	7	6	12	6
trnaMT_PheGAA_MT_+_577_647@36.56.21__1_0_1	32	41	16	33	27	4	245	45	10	2	26	40	23	34	16	67	12	19	35	5	11	23	20	16	59	3	23	53	8	13	36	77	10	40	22	38	24	27	27	14	6	49	86	286	22	29	6	23	15
trnaMT_SerGCT_MT_+_12207_12265@25.60.36.C__1_0_1	73	16	12	12	38	1	31	0	17	85	11	0	0	1	27	4	19	27	22	0	56	124	3	0	20	16	87	162	55	4	16	3	20	0	13	27	3	54	10	16	9	15	12	15	62	16	20	1	66
trnaMT_PheGAA_MT_+_577_647@39.59.21__1_0_1	38	29	12	23	24	3	105	9	5	26	8	76	65	11	24	11	9	51	12	5	39	87	7	22	25	10	59	58	50	3	7	75	6	4	21	52	14	29	9	10	6	10	624	20	45	8	11	9	70
trnaMT_ThrTGT_MT_+_15888_15953@45.65.21__1_0_1	16	14	0	12	6	0	62	16	3	8	0	0	20	12	2	34	6	15	0	0	15	16	5	9	3	2	0	46	1	5	6	11	6	17	1	0	14	0	10	0	2	24	98	14	4	2	7	0	11
trna146_GlnCTG_6_-_27515531_27515602@16.39.24__1_0_7	8	16	15	26	35	15	203	32	13	4	14	3	24	31	15	56	7	18	11	15	3	3	16	7	19	13	6	13	5	10	34	93	18	23	5	4	19	5	43	40	28	59	187	65	6	9	4	21	9
trnaMT_GluTTC_MT_-_14674_14742@33.68.36__1_0_2	1674	329	156	241	1310	115	219	4	422	2761	70	43	18	86	586	38	737	1337	332	0	947	5195	239	1	656	356	1201	6646	1687	17	102	106	440	2	835	1003	137	876	143	353	144	309	577	267	3230	354	713	29	1935
trnaMT_ThrTGT_MT_+_15888_15953@31.52.22__1_0_1	15	93	14	21	52	0	203	51	18	125	0	0	373	2	78	16	16	118	12	0	189	502	5	48	25	30	224	610	0	1	4	46	18	1	35	0	3	62	1	0	2	13	1150	8	40	7	65	9	184
trna106_HisGTG_1_-_149155828_149155899@9.31.23__1_0_10	5	5	5	30	35	4	251	24	8	1	9	7	5	5	7	29	0	5	14	5	3	5	5	7	5	3	2	9	5	9	9	33	9	8	2	2	0	6	5	16	4	7	52	31	2	6	5	6	3
trna100_PheGAA_1_-_149287359_149287430@50.74.25.CC__3_2_11	5	11	1	23	44	4	39	4	11	20	7	4	11	4	20	49	2	51	47	0	12	30	6	1	32	4	46	45	30	3	14	70	18	5	34	38	66	183	6	49	3	5	44	37	24	19	11	2	21
trnaMT_PheGAA_MT_+_577_647@38.56.19__1_0_1	25	26	25	66	18	8	329	66	6	1	81	70	68	74	17	113	10	20	37	17	12	6	26	34	72	9	26	39	17	39	48	370	31	73	11	35	42	16	76	10	11	85	172	457	12	35	11	41	29
trnaMT_AsnGTT_MT_-_5657_5729@50.75.26.CC__1_0_2	86	93	15	18	49	3	107	29	11	37	6	99	26	2	65	10	18	82	27	22	64	55	8	16	18	8	67	104	36	0	0	143	58	2	47	53	11	99	3	6	5	1	151	13	115	8	36	5	129
trnaMT_ProTGG_MT_-_15956_16023@19.54.36__1_0_1	65	4	10	6	11	3	5	1	32	135	2	2	0	80	5	1	74	39	17	0	19	229	17	0	27	29	43	262	235	1	19	1	13	0	75	40	20	66	78	96	10	26	4	16	175	5	56	3	16
trna127_CysGCA_1_-_93981834_93981906@25.54.30__1_1_13	2	5	3	16	16	8	28	41	3	2	1	16	24	19	2	27	1	5	9	51	5	1	4	24	2	4	2	5	4	5	71	35	1	86	7	0	7	2	21	48	46	23	9	34	18	4	1	10	1
trna10_LysCTT_16_+_3241501_3241573@4.34.31__1_0_3	21	40	9	29	61	6	104	27	11	36	13	91	244	41	21	51	55	21	29	23	26	88	26	18	14	29	17	74	24	18	34	537	10	25	53	26	24	23	45	52	39	305	363	84	136	13	33	16	78
trnaMT_PheGAA_MT_+_577_647@31.54.24__1_0_1	52	35	6	10	32	4	42	9	4	26	1	64	25	2	13	8	2	32	6	3	16	16	5	1	41	2	23	33	22	0	0	11	13	0	14	54	4	7	2	6	2	3	58	6	33	12	4	2	38
trnaMT_ValTAC_MT_+_1602_1670@35.70.36.C__1_0_1	308	90	57	73	285	22	71	0	133	344	82	1	5	104	110	18	152	134	306	0	203	643	73	3	104	108	429	941	435	42	178	42	177	0	203	417	76	467	148	253	64	205	34	336	758	102	173	21	236
trna116_GluCTC_1_-_145399233_145399304@18.48.31__1_0_8	5	16	6	20	42	1	92	20	13	3	3	6	5	25	17	41	5	7	10	10	12	6	14	5	8	7	12	43	12	0	9	13	30	40	6	4	9	7	20	63	0	5	4	61	4	2	8	17	2
trnaMT_TyrGTA_MT_-_5826_5891@20.55.36__1_0_1	495	109	25	16	51	13	16	2	89	484	0	26	8	11	43	5	204	138	33	0	102	637	31	2	169	79	164	1028	554	1	5	1	36	0	155	602	56	98	45	130	16	24	41	49	895	22	195	5	115
trna10_GlyTCC_17_+_8124866_8124937@58.75.18.CCA__1_0_8	409	368	165	211	67	13	1838	309	14	9	391	1081	675	333	294	397	30	330	269	171	128	270	222	688	203	400	630	975	167	301	356	878	287	781	212	184	99	403	254	37	28	241	1690	582	126	49	95	372	400
trnaMT_PheGAA_MT_+_577_647@56.74.19.CCA__1_0_1	126	162	39	130	89	3	707	166	34	25	16	475	316	16	101	145	31	130	111	102	93	309	45	163	101	41	164	532	149	9	19	196	84	38	93	122	11	485	57	41	19	77	840	90	81	26	90	54	163
trnaMT_ValTAC_MT_+_1602_1670@36.72.37.CCA__1_0_1	0	0	0	0	0	0	0	107	0	0	0	168	88	0	0	0	0	0	0	132	0	0	0	69	0	0	0	0	0	0	0	0	0	108	0	0	0	0	0	0	0	0	0	0	0	0	0	0	0
trna112_GlnCTG_1_-_147737382_147737453@28.52.25__1_0_11	19	15	10	24	23	1	98	16	10	18	22	47	28	11	19	58	12	16	10	12	27	15	9	13	5	24	28	24	14	20	32	61	38	30	8	12	3	8	10	26	1	27	191	30	12	3	5	21	29
trna11_GluTTC_15_-_26327381_26327452@1.34.34__1_0_2	0	1	1	0	2	0	1	41	1	0	1	30	36	2	0	0	0	1	0	26	0	0	0	14	1	0	0	0	2	0	0	0	1	26	0	0	0	1	0	0	0	1	0	0	0	0	0	0	1
trna8_AlaTGC_12_+_125424512_125424583@29.54.26__1_0_1	7	10	3	38	63	0	177	67	31	14	9	22	127	24	15	72	17	4	77	34	12	21	13	24	16	18	9	143	17	16	131	462	25	145	14	13	2	78	51	68	17	68	67	65	56	2	17	31	13
trna15_ValAAC_5_-_180615416_180615488@1.33.33__1_0_1	10345	14946	5484	13629	32397	2057	44337	19036	11012	4807	2627	20858	15483	15311	5133	4026	10716	6264	1576	3004	11387	7982	5706	9415	2572	8722	5525	30941	5293	1610	7264	13939	3849	5956	1588	4293	736	1003	3557	1904	3269	4838	5659	8848	3168	1747	3436	2659	20482
trna14_ThrCGT_17_+_29877093_29877164@59.75.17.CCA__1_0_2	63	56	51	27	9	1	368	52	1	1	67	140	125	147	62	119	3	188	124	32	26	12	54	96	88	56	162	109	47	78	100	300	125	105	37	25	69	95	71	6	8	66	478	181	36	17	10	128	104
trnaMT_SerGCT_MT_+_12207_12265@42.62.21.CCA__1_0_1	92	64	7	8	10	0	116	20	5	36	4	224	145	0	47	4	2	39	10	2	55	164	2	21	19	17	119	396	54	1	0	40	14	0	17	43	0	143	2	11	2	5	508	4	54	2	25	4	98
trnaMT_PheGAA_MT_+_577_647@13.35.23__1_0_1	24	16	2	3	7	1	22	2	1	31	1	36	30	3	7	5	3	25	0	0	38	31	1	9	7	7	31	51	15	0	1	12	7	0	18	28	9	50	2	4	6	7	96	4	67	5	6	1	40
trnaMT_GlnTTG_MT_-_4329_4400@1.21.21__1_0_2	90	145	37	103	75	9	538	59	19	24	62	102	64	41	54	119	13	71	40	28	70	53	43	56	65	73	122	145	140	27	109	163	131	55	65	62	31	60	41	37	4	23	507	189	71	26	49	58	93
trna37_ProCGG_17_-_8126151_8126222@19.53.35__1_0_3	0	0	0	0	0	0	0	25	0	0	0	13	28	0	0	0	0	0	0	76	0	0	0	10	0	0	0	0	0	0	0	0	0	75	0	0	0	0	0	0	0	0	0	0	0	0	0	0	0
trnaMT_GluTTC_MT_-_14674_14742@34.61.28__1_0_2	32	14	2	5	6	0	15	2	4	52	0	41	29	2	12	3	2	25	18	0	23	85	3	7	21	2	46	44	54	0	2	3	3	1	13	13	5	71	0	1	1	4	264	2	65	1	6	0	92
trna20_GluTTC_2_-_131094701_131094772@3.30.28__1_0_2	1	3	2	13	28	0	35	18	11	3	3	2	0	12	5	19	10	5	15	9	9	5	3	0	10	5	8	10	2	0	37	51	12	3	11	0	3	3	5	5	5	17	19	24	0	3	6	7	0
trna119_LysCTT_1_-_145395522_145395594@1.36.36__1_0_5	433	192	359	208	646	65	287	5	354	319	196	16	25	243	331	71	214	450	3767	6	149	921	196	7	192	260	744	1025	452	151	425	197	375	17	348	356	112	4551	330	464	165	175	118	355	402	140	244	91	368
trnaMT_PheGAA_MT_+_577_647@32.54.23__1_0_1	60	32	4	10	14	0	51	12	4	24	1	50	14	0	11	10	3	49	10	1	26	33	5	5	37	3	24	39	25	0	1	17	16	5	13	31	10	9	1	5	1	4	129	28	28	7	4	2	37
trna18_GlyGCC_16_+_70822597_70822667@3.38.36__1_0_1	7	2	0	4	18	0	7	0	2	8	5	0	0	4	10	5	2	10	17	0	6	37	7	0	6	3	14	36	18	0	7	24	3	0	18	19	9	22	3	11	7	13	12	15	15	6	9	4	30
trna112_GlnCTG_1_-_147737382_147737453@60.75.16.CCA__1_0_11	114	159	111	86	24	8	1690	128	6	3	163	244	319	218	223	269	13	132	146	48	42	23	78	197	288	177	411	395	193	273	161	857	247	280	61	43	120	107	157	5	11	256	2522	473	38	47	19	162	196
trnaMT_AsnGTT_MT_-_5657_5729@50.74.25.C__1_0_2	21	17	0	1	1	0	5	2	2	13	0	25	7	0	14	2	0	41	3	2	38	13	0	4	2	0	41	35	10	0	0	4	9	0	10	28	2	12	0	1	1	0	42	1	34	1	3	0	57
trnaMT_MetCAT_MT_+_4402_4469@42.71.30.CCA__1_0_1	17	47	1	6	5	0	13	3	3	17	1	45	6	0	11	3	1	5	8	14	17	45	1	3	1	4	36	69	37	0	4	4	8	2	13	24	1	22	1	4	1	1	58	6	112	0	3	2	21
trna129_MetCAT_6_-_27870271_27870342@3.32.30__1_0_9	4	2	0	0	4	1	1	0	0	3	1	7	81	3	0	1	1	1	0	1	2	4	1	2	1	0	2	3	3	1	3	51	3	6	1	4	0	3	0	2	2	6	5	5	26	4	2	0	11
trna10_GlyTCC_17_+_8124866_8124937@59.74.16.CC__1_0_8	15	15	2	3	0	1	55	17	1	0	15	42	39	5	17	14	1	10	5	4	2	2	2	20	6	8	10	34	4	3	4	40	17	36	5	9	7	19	3	1	0	4	55	8	6	0	1	7	5
trnaMT_AsnGTT_MT_-_5657_5729@38.73.36__1_0_2	107	301	84	91	360	14	136	0	208	155	99	1	8	423	165	88	64	52	450	0	41	126	95	0	92	208	349	556	433	18	105	23	479	2	328	194	56	2144	877	1621	25	26	6	711	249	37	296	61	47
trnaMT_ValTAC_MT_+_1602_1670@54.72.19.CCA__1_0_1	780	912	557	1535	1272	160	9111	1943	361	214	142	2419	1552	670	839	613	163	839	883	307	797	1492	313	569	690	276	1303	2326	1270	39	299	2464	1027	675	673	620	568	1474	768	585	64	496	11483	2009	897	217	484	350	1467
trnaMT_SerGCT_MT_+_12207_12265@12.40.29__1_0_1	123	63	7	17	30	6	64	13	12	214	2	157	102	1	40	12	17	162	8	0	122	210	5	17	72	23	137	195	151	0	1	20	23	1	46	78	38	76	0	12	4	2	451	13	161	7	30	7	146
trna10_LysCTT_16_+_3241501_3241573@17.34.18__1_0_4	9	15	12	10	4	3	109	8	1	0	6	26	19	21	1	29	3	6	6	3	0	5	4	7	13	4	2	11	3	1	15	60	6	17	5	5	17	5	11	2	2	21	43	33	3	3	2	21	2
trnaMT_TyrGTA_MT_-_5826_5891@37.56.20__1_0_1	47	43	2	3	10	3	48	4	3	15	2	106	68	3	19	11	4	43	3	1	31	69	1	5	9	10	61	66	49	1	4	8	10	1	16	32	3	19	1	3	1	6	580	5	46	3	21	2	106
trnaMT_PheGAA_MT_+_577_647@35.55.21__1_0_1	74	102	15	36	25	3	229	45	10	12	2	97	116	8	22	46	11	33	38	3	37	56	9	16	94	17	61	104	59	4	7	107	24	11	36	91	25	64	7	6	4	32	280	86	75	17	37	9	60
trna10_LysCTT_16_+_3241501_3241573@13.33.21__1_0_4	6	14	7	29	10	2	132	13	2	3	3	13	29	27	4	29	5	6	17	11	6	6	9	14	10	14	6	13	15	6	9	28	7	9	9	13	11	40	10	2	2	20	180	12	12	5	3	12	22
trna128_GlyGCC_6_-_27870686_27870756@20.38.19__1_0_12	7	10	3	9	8	3	72	17	9	1	7	12	8	10	3	57	7	9	6	6	4	8	12	18	4	3	1	20	7	4	25	25	8	22	1	1	2	7	7	3	1	13	13	18	2	2	5	6	4
trnaMT_ValTAC_MT_+_1602_1670@54.71.18.CC__1_0_1	616	1882	420	867	353	113	5169	873	115	80	84	1102	1165	585	1123	319	55	970	226	116	696	493	191	308	603	169	1023	845	1716	16	114	3279	1410	631	992	1289	610	1026	412	1066	16	154	9761	3395	1143	71	631	468	1761
trnaMT_HisGTG_MT_+_12138_12206@29.61.33__1_0_1	21	27	1	5	6	2	8	2	3	36	0	54	18	0	7	0	6	25	1	6	46	54	1	2	2	0	38	101	47	0	0	13	8	0	6	20	0	6	0	2	2	2	43	1	16	2	8	2	54
trnaMT_GluTTC_MT_-_14674_14742@35.57.23__1_0_2	72	32	2	6	8	0	61	7	11	58	0	161	73	3	20	3	2	71	10	0	52	136	1	4	17	4	140	125	138	1	0	15	12	0	21	47	5	63	3	1	0	1	1291	2	90	1	21	1	200
trna13_ValCAC_19_-_4724647_4724719@1.34.34__1_0_1	0	0	0	0	2	0	0	183	0	0	0	168	48	0	0	0	0	0	2	76	0	0	0	49	1	0	1	0	0	0	0	0	0	127	0	0	0	1	1	0	0	1	0	0	0	0	1	0	0
trna10_GlyTCC_17_+_8124866_8124937@54.74.21.CC__1_0_8	12	20	6	14	21	1	163	33	3	5	24	130	41	14	26	18	2	1	7	3	2	12	9	33	7	12	13	161	9	7	17	21	75	74	5	2	1	49	14	3	0	0	17	19	11	0	7	7	6
trna127_CysGCA_1_-_93981834_93981906@28.54.27__1_1_13	0	7	5	24	26	9	64	42	7	2	5	20	18	17	3	32	4	4	8	27	2	2	12	11	14	1	0	1	4	3	47	34	6	54	1	5	7	7	28	36	25	19	17	48	8	7	5	7	2
trna10_LysCTT_16_+_3241501_3241573@6.33.28__1_0_4	18	21	14	32	40	4	152	31	22	9	12	38	62	23	6	41	22	16	17	10	15	36	15	24	10	7	30	43	17	13	16	58	9	24	7	14	14	20	20	12	7	16	120	38	17	12	8	18	28
trnaMT_SerGCT_MT_+_12207_12265@6.26.21__1_0_1	25	7	3	3	0	1	42	3	3	3	0	22	30	1	16	1	1	22	8	0	7	33	1	5	3	2	38	64	33	0	1	12	11	0	9	19	4	42	2	2	0	0	194	5	9	6	10	0	27
trnaMT_SerTGA_MT_-_7446_7514@1.36.36__1_0_2	46	11	7	9	43	4	16	0	26	27	2	0	0	16	6	4	226	12	32	1	20	29	11	0	14	20	26	76	46	1	3	0	9	0	22	50	4	75	17	24	0	11	4	31	106	6	26	4	6
trnaMT_SerGCT_MT_+_12207_12265@1.27.27__1_0_1	2717	1044	721	1789	3883	211	8571	978	1269	2333	269	2717	3348	130	1648	647	681	1856	3062	116	1495	6470	220	434	2215	503	3100	13036	1794	109	234	5266	1208	140	572	729	202	5794	207	409	271	668	11627	884	1015	952	1060	177	3181
trna10_LysCTT_16_+_3241501_3241573@4.24.21__1_0_9	7	11	6	21	7	1	98	10	1	2	11	11	9	7	8	14	4	11	22	3	10	8	4	7	12	3	9	36	6	4	25	46	11	9	6	3	1	7	4	5	1	8	70	17	2	4	3	8	10
trna14_TyrGTA_6_+_26569086_26569176@59.74.16.C__1_0_2	60	18	23	19	6	0	292	36	1	1	19	102	117	40	107	28	0	19	19	5	7	9	13	48	34	18	725	108	37	7	2	50	178	85	18	13	8	59	7	0	0	1	362	142	6	6	12	8	142
trnaMT_SerGCT_MT_+_12207_12265@1.24.24__1_0_1	20	12	1	6	8	0	56	12	6	11	8	39	25	2	11	3	4	14	29	3	9	32	2	8	8	2	25	62	16	1	4	44	6	3	5	8	0	86	6	3	1	10	116	8	5	5	4	3	20
trna27_GlyCCC_2_-_70476123_70476193@57.74.18.CCA__1_0_2	161	147	100	155	66	11	984	172	12	4	178	568	177	219	151	345	19	179	261	121	71	89	88	284	96	161	308	277	134	169	188	371	167	243	72	70	101	124	132	17	8	191	785	237	75	34	30	119	193
trnaMT_ValTAC_MT_+_1602_1670@55.70.16.C__1_0_1	23	28	2	6	1	0	62	24	1	1	3	139	106	13	17	10	1	21	7	2	10	9	2	20	11	3	100	50	62	0	3	33	30	5	8	32	9	15	7	1	1	17	499	18	16	3	7	4	77
trna127_ThrTGT_6_-_28442329_28442402@60.76.17.CC__1_0_1	24	38	11	12	4	0	71	22	1	0	14	285	39	20	46	19	1	11	17	7	11	11	8	38	16	15	49	34	25	5	7	12	41	35	26	29	12	13	11	4	0	0	39	35	31	0	7	17	29
trnaMT_LeuTAA_MT_+_3230_3304@1.43.43__1_0_1	0	0	0	0	0	0	0	42	0	0	0	119	101	0	0	0	0	0	0	22	0	0	0	21	0	0	0	0	0	0	0	0	0	10	0	0	0	0	0	0	0	0	0	0	0	0	0	0	0
trnaMT_GlnTTG_MT_-_4329_4400@1.32.32__1_0_2	897	352	101	347	643	72	621	370	156	637	112	1896	2095	290	384	500	448	443	73	143	568	680	143	370	174	411	288	1158	518	81	313	501	197	324	485	233	150	129	239	195	167	536	1157	375	1181	184	174	88	1440
trna10_LysCTT_16_+_3241501_3241573@5.32.28__1_0_3	4	13	8	15	32	2	89	13	5	7	7	19	15	12	8	26	8	8	30	1	4	5	4	9	15	7	7	18	2	4	13	33	2	3	4	3	5	11	8	6	14	8	60	11	15	10	2	7	4
trna11_GluTTC_15_-_26327381_26327452@1.26.26__1_0_2	10	5	24	190	33	12	254	26	5	30	13	33	9	29	25	88	5	55	18	2	19	14	29	12	20	9	76	31	96	24	137	82	30	19	42	22	46	25	48	148	12	10	30	54	0	27	8	4	53
trnaMT_PheGAA_MT_+_577_647@42.73.32.CC__1_0_1	101	254	13	42	168	7	94	22	36	84	44	163	105	17	85	27	65	92	76	44	240	211	49	32	51	49	286	256	108	7	10	98	137	9	128	198	22	351	44	165	18	42	49	130	386	14	131	43	188
trnaMT_GluTTC_MT_-_14674_14742@39.72.34.CCA__1_0_2	5	2	1	8	29	0	23	7129	7	17	1	38439	59194	1	1	0	4	25	25	4	55	82	0	3678	2	3	6	52	34	0	1	35	5	804	6	7	1	62	3	1	1	16	15	6	12	3	10	0	45
trna116_GluCTC_1_-_145399233_145399304@24.53.30__1_0_8	17	23	12	25	61	3	105	10	11	14	14	35	46	32	15	26	21	39	39	20	26	25	29	5	14	13	5	37	12	1	22	50	22	18	6	15	12	18	22	31	2	9	47	32	14	5	7	17	29
trnaMT_SerGCT_MT_+_12207_12265@10.45.36__1_0_1	407	86	32	53	171	34	73	11	129	709	11	103	128	55	85	8	291	250	51	8	219	1355	50	8	199	102	256	1256	627	6	29	15	70	1	166	260	58	176	52	133	59	115	145	111	402	42	197	17	264
trnaMT_GluTTC_MT_-_14674_14742@38.65.28__1_0_2	52	17	0	9	27	2	36	5	6	68	3	89	123	11	17	14	240	71	19	0	105	127	42	7	76	13	142	185	80	19	24	49	39	2	21	32	3	41	8	14	16	326	329	28	72	14	14	3	97
trnaMT_ThrTGT_MT_+_15888_15953@34.69.36.CCA__1_0_1	0	44	21	20	88	6	37	19	27	84	2	0	49	17	38	4	17	43	34	0	66	209	9	9	18	43	0	284	0	14	42	36	31	7	13	0	1	65	16	0	10	28	28	24	34	24	28	6	64
trnaMT_GluTTC_MT_-_14674_14742@46.66.21__1_0_2	56	35	6	14	8	4	71	9	1	18	1	120	66	11	12	14	7	76	15	0	44	48	10	9	9	8	80	51	58	11	9	34	19	4	26	51	21	17	3	3	4	42	1126	6	47	4	10	1	107
trnaMT_HisGTG_MT_+_12138_12206@20.56.37__1_0_1	0	0	0	0	0	0	0	29	0	0	0	77	99	0	0	0	0	0	0	42	0	0	0	24	0	0	0	0	0	0	0	0	0	4	0	0	0	0	0	0	0	0	0	0	0	0	0	0	0
trna107_AsnGTT_1_-_148760356_148760429@36.71.36__1_0_8	9	2	19	11	105	5	23	0	38	18	4	0	0	26	13	2	5	23	31	0	22	36	26	0	17	11	42	129	22	2	22	2	15	0	9	8	1	21	19	20	15	11	0	33	15	7	6	4	13
trnaMT_TyrGTA_MT_-_5826_5891@39.69.31.CCA__1_0_1	72	39	7	22	27	1	37	6	7	49	4	98	29	3	33	7	11	26	64	3	18	83	3	7	8	27	40	201	43	2	8	12	20	2	20	35	0	122	9	14	1	6	96	3	69	6	12	3	27
trnaMT_SerGCT_MT_+_12207_12265@1.23.23__1_0_1	37	27	6	22	24	2	143	14	12	25	2	105	53	3	35	11	4	34	43	5	23	109	1	11	24	9	58	251	31	1	12	56	19	3	19	10	1	95	2	3	2	19	357	8	27	3	15	5	69
trnaMT_GluTTC_MT_-_14674_14742@45.72.28.CCA__1_0_2	8170	4970	411	1397	3776	189	6056	1418	773	11804	934	17340	18031	445	2651	1219	2043	6759	1518	2	8362	14772	989	1410	2017	1659	6579	16484	7595	281	690	8878	1819	678	3730	5604	788	4434	964	973	665	2383	66411	2004	12421	1531	2263	625	13124
trnaMT_ValTAC_MT_+_1602_1670@50.71.22.CC__1_0_1	617	647	72	160	211	35	1077	159	79	589	24	1325	964	53	232	193	68	775	123	38	1199	1078	86	173	215	121	1142	1001	1223	7	26	256	290	37	465	1226	361	369	60	130	26	77	8425	262	1616	39	270	62	1611
trna27_GlyCCC_2_-_70476123_70476193@54.74.21.CCA__1_0_2	9	11	7	20	12	2	60	13	6	3	12	27	12	10	7	31	7	9	11	7	4	8	6	16	5	12	5	14	4	13	15	21	6	9	5	7	14	5	14	5	1	16	20	22	10	6	3	4	4
trnaMT_PheGAA_MT_+_577_647@35.54.20__1_0_1	753	971	374	674	499	124	3892	710	156	112	107	706	706	90	230	651	84	367	274	51	228	253	76	95	1721	88	397	477	296	19	69	1406	392	213	277	491	353	174	81	96	59	117	1605	1246	328	366	170	312	350
trna116_GluCTC_1_-_145399233_145399304@32.49.18__1_0_8	1	23	7	11	3	2	103	14	1	0	5	6	14	13	6	37	1	9	15	14	0	4	2	12	6	6	3	15	4	2	29	57	18	34	2	4	6	4	5	4	3	24	38	13	0	3	1	32	2
trnaMT_PheGAA_MT_+_577_647@46.73.28.CC__1_0_1	36	199	30	63	120	11	181	38	30	41	23	101	27	12	66	94	15	65	41	41	109	68	34	45	72	47	124	103	65	4	7	290	81	8	97	100	42	236	30	177	19	42	49	79	132	7	53	60	69
trna10_ValCAC_5_-_180649395_180649467@56.76.21.CCA__2_0_14	12	5	7	14	20	6	54	10	5	6	7	25	46	7	2	10	6	13	9	7	5	6	12	18	11	7	5	12	4	3	17	61	4	21	4	5	3	5	5	4	10	7	31	24	22	18	3	5	13
trna119_LysCTT_1_-_145395522_145395594@1.30.30__1_0_6	28	43	33	33	55	9	181	29	22	18	28	29	16	36	34	60	20	39	45	15	22	26	38	23	16	23	38	41	16	28	68	90	36	24	14	23	10	39	14	44	16	14	72	47	24	13	11	23	34
trnaMT_ProTGG_MT_-_15956_16023@39.70.32.CC__1_0_1	146	215	14	48	118	3	120	37	48	223	72	364	264	35	83	19	72	109	15	35	226	337	28	30	31	44	296	585	152	9	13	697	138	35	171	177	9	18	68	45	11	39	386	258	599	24	251	27	455
trnaMT_ProTGG_MT_-_15956_16023@42.69.28.C__1_0_1	15	40	2	11	8	1	53	4	2	14	0	29	7	5	4	12	0	12	3	1	22	18	6	1	2	3	20	37	23	0	0	23	38	6	22	32	15	10	2	7	0	0	98	28	64	1	10	4	36
trnaMT_GluTTC_MT_-_14674_14742@46.70.25.C__1_0_2	51	35	1	6	10	3	47	4	4	39	10	72	89	12	10	21	11	40	14	0	22	55	21	8	8	9	28	47	40	2	11	111	6	2	24	39	8	42	25	9	14	73	474	42	44	10	8	13	69
trnaMT_LeuTAG_MT_+_12266_12336@12.31.20__1_0_1	225	122	13	31	19	4	138	17	5	53	2	406	443	1	99	22	13	215	18	6	111	485	10	30	54	18	241	705	257	1	4	82	34	2	51	124	9	70	2	2	1	19	3057	12	74	2	49	5	489
trnaMT_LeuTAA_MT_+_3230_3304@1.36.36__1_0_1	3162	357	1414	1105	2746	1640	817	3	1309	6578	251	8	6	719	1160	130	1039	1817	436	0	1088	3531	653	1	2826	1699	1784	5488	5596	156	1351	443	1655	0	2508	1245	553	1540	851	2376	4627	1598	195	1176	6261	4426	1382	85	1267
trna4_ArgTCT_17_+_8024243_8024330@59.76.18.CCA__1_0_1	72	97	50	73	22	11	679	82	6	0	120	169	100	174	95	133	13	95	206	71	28	25	66	106	114	81	189	265	67	53	152	251	117	163	52	29	49	138	112	13	4	63	420	178	78	19	18	111	137
trnaMT_GluTTC_MT_-_14674_14742@47.70.24.C__1_0_2	18	14	0	4	3	2	14	0	0	13	2	23	29	3	3	10	2	38	9	0	19	26	4	1	4	5	16	32	14	1	2	26	2	4	13	15	11	29	10	10	2	17	223	14	24	5	3	3	30
trna16_TyrGTA_14_-_21131351_21131444@38.73.36__1_0_6	19	1	8	2	13	1	3	0	18	32	2	0	0	116	4	0	33	2	53	0	6	174	4	0	11	33	27	149	49	5	16	0	9	0	27	11	10	57	78	86	4	10	0	34	88	12	19	1	9
trnaMT_GlyTCC_MT_+_9991_10058@19.50.32__1_0_1	184	83	14	13	27	3	27	6	10	104	0	55	15	1	103	8	15	64	25	6	52	106	2	0	104	8	380	207	106	1	3	4	326	0	11	33	17	40	1	44	0	1	34	3	33	7	58	15	87
trna116_GluCTC_1_-_145399233_145399304@36.71.36__2_0_9	297	130	89	72	320	22	93	2	73	221	264	0	1	253	228	29	246	412	139	1	294	985	388	0	148	231	642	1073	173	104	277	91	183	6	212	234	73	233	217	234	63	228	34	489	309	132	184	139	335
trna15_ValAAC_5_-_180615416_180615488@4.33.30__1_0_1	66	134	35	74	138	11	333	88	54	57	25	230	609	46	26	43	109	88	9	39	166	224	43	171	18	95	81	275	52	23	50	550	20	25	81	87	18	34	50	30	23	131	977	63	83	11	69	57	275
trnaMT_LeuTAG_MT_+_12266_12336@23.40.18__1_0_1	35	0	3	5	4	0	42	6	1	2	0	342	286	1	15	4	1	38	2	5	14	19	0	19	40	6	61	65	46	0	3	34	6	2	14	35	9	3	2	2	5	13	451	3	27	8	9	2	41
trna130_GlnTTG_6_-_27763640_27763711@8.40.33__1_0_5	1	9	2	39	36	5	44	37	10	3	5	15	23	19	7	27	2	3	4	18	2	2	3	29	1	11	3	3	15	3	28	35	6	25	8	4	1	0	18	47	12	21	7	26	9	1	7	9	0
trnaMT_SerGCT_MT_+_12207_12265@26.61.36.CC__1_0_1	62	11	2	12	45	0	13	1	8	73	11	4	2	2	9	2	8	19	18	0	25	141	2	0	10	12	58	134	31	2	11	10	14	0	13	26	1	90	6	10	4	6	12	9	55	7	15	4	38
trna119_LysCTT_1_-_145395522_145395594@3.34.32__1_0_5	34	70	9	40	94	1	86	25	15	79	37	105	406	24	32	47	88	39	172	37	28	164	36	21	18	29	32	146	35	31	37	865	45	24	111	58	24	166	68	62	40	347	238	135	195	41	53	56	131
trnaMT_HisGTG_MT_+_12138_12206@29.59.31__1_0_1	108	44	5	5	29	0	18	13	3	138	4	172	166	5	24	5	21	61	11	4	87	276	5	5	13	8	114	345	99	0	2	43	15	2	23	77	2	31	8	7	6	13	299	1	87	13	15	0	143
trnaMT_TyrGTA_MT_-_5826_5891@48.68.21.CC__1_0_1	20	18	3	5	6	3	31	1	0	17	0	15	37	0	6	4	4	42	10	0	13	32	10	3	16	3	31	21	25	0	2	29	11	0	25	26	17	30	2	3	0	2	195	9	44	0	8	3	41
trna143_LysTTT_6_-_27559593_27559665@16.33.18__1_0_8	17	34	17	36	10	1	138	27	1	0	18	60	40	21	12	50	4	17	12	12	7	9	14	27	9	19	16	22	16	6	36	157	5	19	24	21	27	5	25	7	3	20	199	46	19	7	8	12	20
trnaMT_ValTAC_MT_+_1602_1670@50.70.21.C__1_0_1	50	58	10	20	11	0	137	18	6	35	10	105	85	24	47	53	8	60	42	0	54	70	20	24	22	12	143	75	75	4	9	45	120	47	40	69	24	100	16	47	3	19	603	133	77	4	46	8	122
trnaMT_SerGCT_MT_+_12207_12265@1.28.28__1_0_1	39	14	6	12	24	1	55	6	9	25	3	28	37	0	25	6	6	26	52	2	13	76	4	6	19	4	35	129	22	3	1	41	7	1	5	12	2	95	1	4	4	12	64	4	17	7	7	0	39
[truncated: 433 more columns]

## Sheet: S3
Supplementary Table S3: Raw data of the BRCA dataset
tRNA fragment Name \ Sample Name	BRCA_Nrm_HER2negERnegPRnegN0_TCGA-A7-A0CE	BRCA_Nrm_HER2negERnegPRnegN0_TCGA-E2-A1LS	BRCA_Nrm_HER2negERnegPRnegN1_TCGA-BH-A0B3	BRCA_Nrm_HER2negERnegPRnegN1_TCGA-E2-A158	BRCA_Nrm_HER2negERposPRposN0_TCGA-A7-A0DB	BRCA_Nrm_HER2negERposPRposN0_TCGA-BH-A0AY	BRCA_Nrm_HER2negERposPRposN0_TCGA-BH-A0DK	BRCA_Nrm_HER2negERposPRposN0_TCGA-BH-A0DP	BRCA_Nrm_HER2negERposPRposN1_TCGA-BH-A0BV	BRCA_Nrm_HER2negERposPRposN1_TCGA-BH-A0DQ	BRCA_Nrm_HER2negERposPRposN1_TCGA-E2-A153	BRCA_Nrm_HER2negERposPRposN3_TCGA-BH-A0BC	BRCA_Nrm_HER2posERnegPRnegN1_TCGA-E2-A1LB	BRCA_Nrm_HER2posERposPRposN0_TCGA-AC-A2FB	BRCA_Nrm_HER2posERposPRposN1_TCGA-BH-A0B7	BRCA_Nrm_HER2posERposPRposN1_TCGA-BH-A0DZ	BRCA_Nrm_HER2posERposPRposN2_TCGA-BH-A18U	BRCA_Tmr_HER2negERnegPRnegN0_biorep1_TCGA-A7-A26F	BRCA_Tmr_HER2negERnegPRnegN0_biorep1_TCGA-A7-A26I	BRCA_Tmr_HER2negERnegPRnegN0_TCGA-A1-A0SK	BRCA_Tmr_HER2negERnegPRnegN0_TCGA-A1-A0SP	BRCA_Tmr_HER2negERnegPRnegN0_TCGA-A2-A04Q	BRCA_Tmr_HER2negERnegPRnegN0_TCGA-A2-A04T	BRCA_Tmr_HER2negERnegPRnegN0_TCGA-A2-A0CM	BRCA_Tmr_HER2negERnegPRnegN0_TCGA-A2-A0D0	BRCA_Tmr_HER2negERnegPRnegN0_TCGA-A2-A0D2	BRCA_Tmr_HER2negERnegPRnegN0_TCGA-A2-A0EQ	BRCA_Tmr_HER2negERnegPRnegN0_TCGA-A2-A0SX	BRCA_Tmr_HER2negERnegPRnegN0_TCGA-A2-A3XX	BRCA_Tmr_HER2negERnegPRnegN0_TCGA-A7-A0CE	BRCA_Tmr_HER2negERnegPRnegN0_TCGA-A7-A0DA	BRCA_Tmr_HER2negERnegPRnegN0_TCGA-A7-A4SD	BRCA_Tmr_HER2negERnegPRnegN0_TCGA-A7-A4SE	BRCA_Tmr_HER2negERnegPRnegN0_TCGA-A7-A5ZV	BRCA_Tmr_HER2negERnegPRnegN0_TCGA-A8-A07C	BRCA_Tmr_HER2negERnegPRnegN0_TCGA-A8-A07O	BRCA_Tmr_HER2negERnegPRnegN0_TCGA-AN-A0AL	BRCA_Tmr_HER2negERnegPRnegN0_TCGA-AN-A0AR	BRCA_Tmr_HER2negERnegPRnegN0_TCGA-AN-A0G0	BRCA_Tmr_HER2negERnegPRnegN0_TCGA-AO-A03U	BRCA_Tmr_HER2negERnegPRnegN0_TCGA-AO-A0J2	BRCA_Tmr_HER2negERnegPRnegN0_TCGA-AO-A0J6	BRCA_Tmr_HER2negERnegPRnegN0_TCGA-AO-A124	BRCA_Tmr_HER2negERnegPRnegN0_TCGA-AO-A128	BRCA_Tmr_HER2negERnegPRnegN0_TCGA-AO-A12F	BRCA_Tmr_HER2negERnegPRnegN0_TCGA-AO-A1KR	BRCA_Tmr_HER2negERnegPRnegN0_TCGA-AQ-A04J	BRCA_Tmr_HER2negERnegPRnegN0_TCGA-AQ-A54N	BRCA_Tmr_HER2negERnegPRnegN0_TCGA-AR-A1AI
trna12_ArgCCT_16_+_3243918_3243990@35.54.20__1_0_5	502	1824	408	513	648	328	201	440	205	806	141	279	340	3201	276	1206	67	62	429	40	197	9	5	6	6	67	1	122	373	40	299	30	281	196	51	80	6	155	320	6	102	13	2	480	76	4	5	18	80
trna111_HisGTG_1_-_147774845_147774916@2.30.29__1_0_9	67	161	45	24	43	65	23	16	16	46	2	25	27	216	6	73	0	3	12	34	10	2	9	15	4	41	4	9	4	8	19	89	338	12	20	31	6	4	8	0	45	4	2	22	9	3	8	158	3
trnaMT_PheGAA_MT_+_577_647@1.18.18__1_0_1	5	1	2	1	11	0	5	4	3	3	1	0	252	14	27	6	3	4	5	2	5	1	0	0	1	0	0	1	3	0	29	0	0	2	0	1	0	7	4	9	144	12	5	461	5	14	1	10	2
trna16_LeuAAG_16_+_22308461_22308542@1.24.24__2_0_9	2	22	6	20	52	10	4	9	7	12	7	4	101	16	21	13	90	41	156	25	67	83	179	37	160	31	34	36	10	49	160	90	90	70	135	62	594	468	29	12	201	98	14	18	112	89	215	65	38
trnaMT_GluTTC_MT_-_14674_14742@39.57.19__1_0_2	0	388	0	23	20	95	49	3	20	31	8	216	139	17	3	7	2	10	201	60	29	1	5	11	110	3	1	18	34	0	16	6	14	5	6	6	69	78	24	194	998	14	60	213	182	126	4	32	22
trna111_HisGTG_1_-_147774845_147774916@15.36.22__1_0_9	0	16	2	1	2	4	0	0	2	1	0	1	1	7	0	4	2	5	12	2	14	4	8	25	171	3	13	3	2	9	7	5	1	2	8	13	1232	9	4	15	117	13	116	4	20	61	8	3	1
trna1_GlnCTG_6_+_18836402_18836473@58.75.18.CCA__1_0_6	18	27	15	8	61	19	19	38	31	24	5	15	3	75	8	55	8	5	66	22	33	0	0	3	1	2	1	15	38	2	11	1	3	6	1	0	7	28	11	6	14	7	19	30	29	4	1	5	5
trnaMT_GluTTC_MT_-_14674_14742@41.69.29__1_0_2	0	8	0	3	3	36	19	8	14	3	2	2	6	2	5	1	2	0	5	12	9	7	14	11	4	2	8	5	3	0	0	48	38	5	7	5	9	5	4	2	52	10	6	2	13	7	6	236	3
trnaMT_GluTTC_MT_-_14674_14742@39.66.28__1_0_2	2	508	66	141	221	179	212	407	189	138	69	45	412	72	93	112	252	72	97	125	221	117	155	225	208	181	237	79	50	3	133	825	988	74	169	216	575	207	118	82	1360	319	101	345	175	140	105	3287	42
trna100_PheGAA_1_-_149287359_149287430@52.75.24.CCA__3_3_13	39	18	78	228	441	131	70	67	102	62	148	17	74	445	34	127	250	555	1905	149	418	314	836	199	510	381	332	179	44	571	886	360	207	896	1047	1620	955	971	297	43	1419	648	56	163	608	647	1369	294	105
trna10_AspGTC_12_-_125424193_125424264@32.53.22__1_0_14	9	11	8	23	58	12	3	24	9	13	17	12	51	72	36	14	6	16	90	3	3	4	8	1	0	10	1	5	21	1	102	3	21	28	23	17	0	22	11	1	4	1	0	6	0	2	3	2	11
trna10_AlaCGC_6_+_26553731_26553802@54.75.22.CCA__2_0_5	71	103	45	101	262	68	18	92	64	77	23	20	42	390	47	96	7	99	481	20	9	4	40	16	2	64	7	18	54	27	180	34	141	164	119	78	6	29	57	12	15	4	3	18	4	2	98	10	28
trna101_AlaAGC_6_-_28831462_28831533@58.75.18.CCA__2_0_5	38	68	23	47	39	104	56	125	109	38	93	2	47	659	145	89	116	155	1835	46	130	1	6	0	8	2	1	56	771	3	382	111	142	163	1	2	23	225	83	29	110	134	74	41	308	67	2	58	287
trnaMT_ValTAC_MT_+_1602_1670@44.72.29.CCA__1_0_1	15	64	20	26	44	14	19	16	23	16	4	3	15	39	11	25	10	7	147	2	61	20	14	37	14	19	23	11	24	13	24	178	283	64	21	41	24	10	16	4	74	44	15	14	2	13	20	459	8
trnaMT_GluTTC_MT_-_14674_14742@41.70.30.C__1_0_2	0	248	30	98	63	101	79	56	71	68	25	18	97	63	29	79	38	10	27	15	51	18	61	18	30	42	50	12	17	2	15	264	512	40	59	72	73	48	12	16	170	31	17	62	9	11	26	1453	12
trna106_HisGTG_1_-_149155828_149155899@13.31.19__1_0_10	116	278	62	29	108	51	46	72	37	91	8	39	76	908	42	129	17	14	211	81	110	2	12	24	47	3	4	50	60	6	151	7	18	21	31	26	33	128	79	22	142	38	32	109	436	211	10	28	27
trna111_HisGTG_1_-_147774845_147774916@15.35.21__1_0_9	13	430	19	33	118	62	30	5	29	43	14	6	166	219	8	20	161	31	406	101	723	28	91	116	252	9	31	80	24	83	64	69	33	21	268	84	380	530	470	158	534	171	61	297	3549	406	84	166	36
trnaMT_ValTAC_MT_+_1602_1670@52.72.21.CCA__1_0_1	308	3138	211	186	590	541	847	469	388	285	352	225	589	961	230	436	220	73	2212	90	933	127	145	311	420	234	114	186	321	239	215	143	184	533	150	753	378	335	180	178	1601	699	148	1610	356	353	148	733	316
trna17_ValTAC_11_-_59318102_59318174@1.23.23__1_0_3	2	4	2	10	31	4	1	0	2	5	5	0	17	15	14	4	13	30	148	9	69	106	197	21	56	42	48	15	0	34	210	29	7	34	182	98	188	234	13	1	156	72	4	14	47	80	162	41	1
trnaMT_ValTAC_MT_+_1602_1670@49.71.23.CC__1_0_1	7	525	8	49	19	162	191	36	70	59	107	45	90	34	71	27	57	7	810	163	796	267	153	300	442	447	229	107	74	34	30	76	20	145	39	145	177	34	26	95	5306	891	101	65	800	320	49	325	196
trna20_GluTTC_2_-_131094701_131094772@1.26.26__1_0_2	2	27	2	12	19	4	3	0	8	8	1	2	60	5	11	12	9	12	56	35	49	16	24	3	6	16	10	20	1	10	75	191	85	12	15	20	277	116	31	8	42	15	5	16	19	39	24	177	1
trna11_GluTTC_15_-_26327381_26327452@1.30.30__1_0_2	107	2780	122	255	352	163	211	89	149	363	60	41	981	145	210	249	595	343	983	2086	932	202	263	1350	72	337	993	721	240	301	661	3219	7346	311	495	239	465	232	402	119	1457	176	69	2320	250	1055	316	3672	58
trna100_PheGAA_1_-_149287359_149287430@51.75.25.CCA__3_2_11	1	7	9	28	73	2	3	5	8	1	10	1	18	17	5	9	58	146	346	13	65	39	121	21	188	34	28	34	42	55	225	194	152	235	151	214	293	311	40	11	250	111	10	27	92	95	148	266	26
trnaMT_LysTTT_MT_+_8294_8363@2.21.20__1_0_2	47	330	80	42	175	61	77	225	77	60	47	3	27	166	63	84	45	17	92	74	241	6	8	6	52	11	3	53	59	12	58	17	20	64	11	7	25	54	75	22	230	120	16	122	235	78	7	64	47
trna16_LeuAAG_16_+_22308461_22308542@1.19.19__2_0_9	20	5	39	33	273	78	18	50	70	102	32	16	291	92	69	61	277	61	513	172	430	6	24	8	198	1	6	158	131	23	403	39	67	73	20	36	348	953	90	393	840	776	38	282	209	179	43	118	99
trna14_ThrCGT_17_+_29877093_29877164@1.24.24__1_0_2	3	3	13	34	150	6	3	18	13	5	11	0	185	12	65	24	191	100	907	50	257	282	599	139	399	93	111	131	20	138	1305	290	194	188	523	205	2890	2923	72	21	1578	611	59	38	381	166	1066	707	44
trna16_TyrGTA_14_-_21131351_21131444@59.75.17.CC__1_0_7	14	152	5	24	9	13	37	35	24	26	24	12	14	214	49	19	29	37	110	25	38	1	0	4	63	2	4	9	625	0	27	27	3	281	2	1	2	10	4	2	39	5	26	10	341	37	0	7	45
trna16_LeuAAG_16_+_22308461_22308542@1.25.25__2_0_9	7	45	7	36	46	7	4	24	9	12	8	7	130	45	26	19	100	43	154	14	80	71	126	23	165	29	22	41	2	26	154	195	146	102	133	72	667	470	34	16	184	85	23	25	131	94	172	132	25
trnaMT_GluTTC_MT_-_14674_14742@41.59.19__1_0_2	0	34	3	6	4	8	14	5	5	5	3	26	20	8	3	9	0	1	24	5	8	1	2	6	11	2	0	1	6	0	4	1	6	2	2	1	3	5	6	21	34	0	11	18	21	9	0	11	5
trna11_SerAGA_8_-_96281885_96281966@1.24.24__2_0_12	45	1005	92	257	336	123	46	72	127	171	129	107	725	757	151	173	386	282	1438	207	514	594	1042	320	968	322	273	211	66	290	697	478	528	714	1481	428	1794	2163	210	95	539	184	234	305	1205	418	1094	545	110
trnaMT_ValTAC_MT_+_1602_1670@45.70.26.C__1_0_1	1	7	0	2	1	8	4	1	6	6	10	1	8	2	7	1	5	1	11	7	32	18	4	10	44	13	7	10	14	0	0	48	18	23	0	6	18	0	2	4	171	58	2	2	31	12	1	168	4
trna57_IleAAT_6_+_27636362_27636435@1.20.20__1_0_1	0	0	0	0	0	1	0	0	0	0	1	0	3	4	0	0	1	5	115	1	26	2	13	0	25	0	0	3	1	3	5	4	8	5	6	6	84	91	14	0	3	125	42	0	1291	289	8	0	2
trnaMT_GluTTC_MT_-_14674_14742@36.57.22__1_0_2	0	65	0	7	3	7	6	1	2	4	2	11	12	5	1	3	0	4	11	12	2	0	1	9	10	0	1	0	9	0	1	6	10	5	0	7	9	6	6	7	51	2	5	11	31	10	1	2	4
trna11_GluTTC_15_-_26327381_26327452@8.30.23__1_0_4	37	55	31	31	28	27	12	22	16	67	17	0	34	115	34	57	1	6	22	3	0	6	15	7	3	24	1	10	23	8	18	7	79	35	28	24	2	22	13	0	3	0	0	39	0	4	21	4	5
trna19_ArgTCG_17_+_73031208_73031280@1.18.18__1_0_1	0	2	0	0	1	1	1	2	0	1	0	0	0	1	0	1	0	1	19	2	12	0	2	1	31	0	0	2	9	0	1	2	0	0	0	0	61	11	3	7	11	8	19	1	557	111	0	42	3
trna10_AspGTC_12_-_125424193_125424264@51.75.25.CCA__1_0_12	4	14	8	77	104	33	5	20	33	16	58	2	28	35	87	20	73	141	362	54	126	99	244	37	163	80	53	84	39	51	255	422	571	170	200	148	739	255	38	27	359	158	20	24	87	116	371	214	55
trnaMT_GluTTC_MT_-_14674_14742@49.72.24.CCA__1_0_2	0	21	6	14	39	7	2	19	7	3	6	2	18	14	9	7	18	3	7	4	54	72	109	7	200	23	22	6	2	0	20	12	11	39	10	45	204	165	1	4	58	90	10	35	22	34	55	117	10
trna16_LeuAAG_16_+_22308461_22308542@1.16.16__2_0_9	17	15	9	16	102	33	13	8	21	42	14	12	221	39	13	21	178	19	133	27	332	1	12	0	13	2	0	45	15	1	64	12	31	31	3	1	218	504	15	100	167	122	28	95	60	103	13	139	8
trna35_SerCGA_6_+_27177628_27177709@1.25.25__1_0_2	0	24	5	4	10	8	1	0	6	5	2	2	18	16	8	1	20	14	52	17	37	17	41	7	51	12	8	10	1	8	69	38	45	28	86	8	404	182	5	2	73	21	2	2	80	29	50	152	3
trna10_AlaCGC_6_+_26553731_26553802@59.75.17.CCA__2_0_7	12	29	9	30	66	31	26	72	70	19	9	2	35	65	94	40	31	68	620	67	46	0	1	0	0	0	1	42	151	0	82	14	18	16	2	1	15	47	37	12	80	76	27	22	67	14	0	16	119
trna101_AlaAGC_6_-_28831462_28831533@54.75.22.CCA__1_0_3	77	57	29	34	171	59	10	43	32	42	18	11	21	291	24	54	15	50	370	10	16	5	31	15	8	60	6	20	42	38	180	54	163	242	102	38	1	27	30	8	4	5	2	9	3	0	78	1	22
trnaMT_ThrTGT_MT_+_15888_15953@1.28.28__1_0_1	0	4	2	2	3	4	1	1	2	4	2	0	24	2	6	2	6	7	17	6	10	17	1	17	14	0	9	3	15	3	28	52	63	18	6	13	2	6	7	3	8	6	7	0	14	8	5	7743	6
trna15_ValAAC_5_-_180615416_180615488@1.30.30__1_0_1	0	1	0	3	1	0	0	0	0	1	0	0	1	0	0	0	14	6	2	2	3	3	21	3	9	3	17	0	0	3	4	37	45	3	8	24	37	13	3	6	3	8	2	3	5	7	12	100	2
trna10_SerGCT_15_-_40886023_40886104@1.25.25__1_0_7	0	4	2	2	11	1	0	2	3	3	6	2	20	7	3	4	21	7	58	4	22	14	19	5	97	5	8	8	1	9	50	35	14	10	33	4	261	83	4	0	43	8	3	10	78	8	30	36	0
trna85_GluTTC_6_-_163210014_163210082@1.20.20__1_1_1	0	53	4	38	22	6	4	7	9	6	16	0	32	45	23	7	34	5	48	7	11	0	3	19	2	2	2	5	8	3	60	5	8	6	1	2	5	9	9	8	8	2	10	48	111	20	4	20	17
trnaMT_ValTAC_MT_+_1602_1670@49.70.22.C__1_0_1	1	95	2	8	9	40	33	3	22	48	18	4	23	12	12	4	4	4	284	23	99	45	16	76	57	73	33	14	26	5	0	12	5	29	1	28	28	6	9	22	1316	198	13	32	379	118	10	36	30
trna111_HisGTG_1_-_147774845_147774916@13.32.20__1_0_9	27	359	13	2	33	57	30	7	38	36	3	38	49	223	5	45	11	20	95	134	297	5	21	53	71	3	4	39	22	22	19	9	13	5	59	34	57	135	72	18	170	51	38	88	431	196	12	42	6
trnaMT_GluTTC_MT_-_14674_14742@42.66.25__1_0_2	0	0	0	3	1	2	0	1	0	2	13	0	11	1	2	0	3	2	13	13	4	0	9	13	28	3	0	2	4	0	0	66	382	5	5	8	35	6	42	4	13	3	29	1	18	13	25	15	35
trna14_TyrGTA_6_+_26569086_26569176@55.76.22.CCA__1_0_2	45	78	16	52	64	21	9	48	32	74	7	4	18	69	13	43	6	12	150	5	8	2	13	6	2	19	8	7	30	13	62	14	77	28	72	17	1	28	27	1	6	2	6	6	1	3	25	8	14
trna10_AspGTC_12_-_125424193_125424264@51.70.20__1_0_12	2	2	0	1	5	2	3	0	0	4	2	1	3	2	8	2	3	4	24	14	14	3	8	5	3	6	2	5	13	0	7	3	7	2	10	6	11	11	2	0	24	13	4	1	17	27	7	2	8
trna10_AlaCGC_6_+_26553731_26553802@55.75.21.CCA__2_0_5	6	8	4	8	42	3	5	15	8	9	3	1	4	19	9	11	7	7	57	7	5	2	10	1	4	7	2	6	10	5	17	6	6	4	4	5	1	4	9	2	3	3	2	1	4	3	3	2	3
trna101_AlaAGC_6_-_28831462_28831533@1.20.20__5_0_13	0	57	12	5	36	9	4	57	12	12	3	6	30	26	3	16	10	7	92	11	28	2	6	0	17	3	2	23	3	2	68	7	4	6	12	3	38	191	12	9	27	18	10	31	89	59	13	3	7
trna14_LysTTT_11_-_59327808_59327880@1.30.30__1_0_6	2	42	3	28	16	5	6	8	5	18	6	3	149	15	7	11	109	33	235	105	92	37	100	86	38	37	112	67	43	40	80	619	1153	27	221	99	124	209	91	40	173	48	74	84	284	315	119	3221	60
trna27_LeuTAG_16_-_22207032_22207113@1.26.26__1_0_1	1	24	14	14	110	10	3	21	14	11	9	2	198	17	50	28	115	37	227	11	94	68	196	11	204	25	18	49	6	51	427	307	201	166	130	88	1464	659	22	14	586	204	15	27	48	64	232	278	9
trnaMT_PheGAA_MT_+_577_647@1.20.20__1_0_1	66	41	9	1	79	24	21	8	32	16	41	1	146	256	32	18	42	5	14	1	15	3	4	2	6	5	2	4	30	12	79	10	10	35	1	8	5	20	4	5	185	29	2	666	8	28	1	83	5
trna127_CysGCA_1_-_93981834_93981906@59.76.18.CCA__1_0_10	8	10	7	2	11	16	4	27	9	4	12	3	6	110	3	22	7	6	51	1	7	0	1	0	3	1	0	6	33	0	13	6	5	6	0	0	2	2	5	2	11	4	6	8	12	1	0	5	11
trna2_ArgCCT_16_+_3202901_3202973@1.19.19__1_0_1	0	2	0	0	0	0	1	0	0	0	0	0	0	0	0	0	2	4	38	0	14	0	0	0	43	0	0	0	12	0	1	0	0	0	0	0	71	4	3	5	19	8	15	2	1503	169	1	151	3
trna130_GlnTTG_6_-_27763640_27763711@12.35.24__1_0_5	0	23	2	3	2	0	0	1	2	1	0	1	6	1	0	0	5	4	19	5	10	1	12	22	11	3	4	3	3	5	4	9	24	5	50	9	10	25	17	5	11	7	1	7	33	4	25	14	2
trna12_ProTGG_11_-_75946869_75946940@32.53.22__1_0_1	4	20	15	30	41	22	5	15	18	49	4	2	25	31	32	45	13	10	57	13	38	4	11	1	2	38	11	13	29	4	63	7	55	79	3	11	3	11	19	5	3	3	0	13	1	2	17	4	9
trna17_LeuCAG_16_+_57333863_57333945@33.50.18__1_0_9	55	86	19	21	40	45	33	297	56	40	25	1	10	141	51	49	51	43	330	15	71	1	2	1	7	0	1	27	146	4	110	9	15	44	2	2	4	150	42	9	108	27	0	49	34	17	1	7	47
trna107_AsnGTT_1_-_148760356_148760429@1.19.19__2_0_22	4	17	2	6	25	10	11	5	14	10	2	0	4	18	9	3	23	23	615	69	122	1	2	0	79	1	0	30	152	5	43	24	13	13	1	20	72	204	163	11	109	29	23	11	661	112	2	26	47
trna83_LeuTAA_6_+_144537684_144537766@1.25.25__1_0_1	3	14	9	4	12	4	1	1	6	9	5	0	15	22	3	4	19	10	73	5	52	17	34	7	24	24	14	20	2	4	105	66	57	28	154	14	310	121	7	0	99	27	8	13	61	33	42	158	1
trna10_SerGCT_15_-_40886023_40886104@6.25.20__2_0_8	0	0	1	0	27	3	3	3	5	3	0	0	1	1	2	1	0	3	3	25	50	2	2	0	50	0	0	17	0	1	2	0	0	0	3	3	51	52	28	9	37	26	4	2	17	4	1	0	1
trna112_GlnCTG_1_-_147737382_147737453@29.53.25__1_0_11	3	0	5	7	6	1	0	1	3	5	1	0	20	2	11	7	4	22	95	5	3	9	13	5	5	8	1	16	6	5	43	70	205	70	33	20	7	57	36	1	3	3	1	7	0	0	14	44	7
trnaMT_ArgTCG_MT_+_10405_10469@45.68.24.CCA__1_0_1	0	5	11	16	25	0	2	24	13	0	20	0	32	15	7	18	10	3	7	3	36	8	28	14	18	13	10	6	1	0	12	11	29	24	16	24	1	14	6	2	0	0	1	21	8	7	29	81	0
trna14_TyrGTA_6_+_26569086_26569176@59.76.18.CCA__1_0_2	71	91	29	19	56	35	51	87	91	74	14	37	22	222	45	108	32	19	202	48	84	0	0	0	61	2	1	46	177	1	33	10	18	32	0	2	0	38	31	6	50	9	59	60	23	8	2	6	32
trna11_SerAGA_8_-_96281885_96281966@1.18.18__2_0_12	20	63	36	31	34	31	18	45	43	37	21	25	18	181	23	31	15	10	96	6	22	10	9	4	29	1	3	7	64	0	60	4	6	23	11	6	37	66	17	8	10	5	19	36	44	25	8	0	4
trnaMT_TyrGTA_MT_-_5826_5891@45.68.24.CC__1_0_1	0	6	0	1	0	2	8	8	3	1	3	0	21	1	4	0	4	1	11	8	11	7	46	6	89	3	2	0	1	2	0	8	0	3	4	4	47	7	6	7	73	21	11	19	37	12	7	14	2
trna129_MetCAT_6_-_27870271_27870342@35.56.22__1_0_8	46	89	13	53	18	21	36	59	28	47	48	27	38	212	41	32	19	105	354	69	28	22	205	80	64	28	33	39	168	116	223	70	220	372	36	26	5	144	10	23	22	29	46	23	163	47	75	119	16
trna19_ArgTCG_17_+_73031208_73031280@1.19.19__1_0_1	1	6	0	3	16	5	29	1	11	5	6	1	9	5	9	1	24	20	321	5	175	3	7	5	394	2	2	17	70	8	19	5	5	4	1	5	1127	84	32	137	414	196	118	13	9479	1720	9	293	53
trna128_GlyGCC_6_-_27870686_27870756@19.38.20__1_0_12	34	73	21	16	32	28	18	25	27	34	16	22	21	170	17	65	14	9	68	16	8	0	0	0	3	0	0	14	66	4	32	4	26	7	5	12	4	23	23	1	6	3	11	37	8	4	0	7	17
trnaMT_SerGCT_MT_+_12207_12265@1.22.22__1_0_1	4	21	4	3	20	6	4	3	1	4	3	6	37	14	4	1	6	10	6	3	8	14	23	3	7	7	7	5	20	4	3	3	5	17	4	34	6	3	2	11	100	24	7	52	35	36	16	29	9
trna101_AlaAGC_6_-_28831462_28831533@1.22.22__5_0_13	5	29	10	16	25	14	1	17	9	17	2	2	28	20	12	18	12	7	84	7	26	24	21	15	19	6	11	24	1	18	78	10	19	22	60	18	14	120	19	6	28	11	14	22	38	36	39	8	11
trna10_LysCTT_16_+_3241501_3241573@12.33.22__1_0_4	0	2	2	0	4	0	2	1	0	1	0	0	16	0	8	2	10	1	5	4	9	1	6	7	5	1	0	2	0	1	7	0	0	0	8	1	6	14	11	7	21	1	0	8	22	1	6	2	0
trna111_HisGTG_1_-_147774845_147774916@14.33.20__1_0_9	21	44	17	14	21	17	10	24	14	15	8	6	7	179	5	32	1	6	18	18	36	3	2	1	25	3	3	7	21	4	22	3	3	7	1	9	6	7	22	5	54	8	21	35	92	41	0	9	6
trnaMT_SerGCT_MT_+_12207_12265@1.25.25__1_0_1	3	4	1	5	6	3	1	2	1	1	4	0	17	6	2	1	14	3	6	4	4	8	10	2	3	8	7	2	7	4	11	16	25	21	8	20	14	10	5	1	33	5	1	33	10	7	7	545	2
trna101_AlaAGC_6_-_28831462_28831533@58.74.17.CC__2_0_5	1	19	1	9	0	3	5	3	1	0	4	0	6	80	12	0	12	57	301	5	9	0	0	0	0	0	0	1	141	3	31	5	17	20	1	0	3	17	6	0	16	14	18	2	49	14	0	9	34
trna10_AspGTC_12_-_125424193_125424264@52.75.24.CCA__1_0_12	76	15	56	130	305	176	55	106	100	98	174	23	103	445	54	117	132	137	467	99	282	280	681	108	234	217	262	139	19	160	436	168	161	282	573	581	871	578	81	16	601	254	36	158	276	348	777	566	31
trna10_ValCAC_5_-_180649395_180649467@55.76.22.CCA__2_0_14	28	9	30	33	126	29	25	60	60	70	6	2	8	5	13	63	10	29	126	28	36	6	35	20	12	11	3	15	14	14	20	12	22	29	55	23	15	58	30	1	21	5	2	3	20	3	51	4	16
trnaMT_GluTTC_MT_-_14674_14742@42.71.30.CC__1_0_2	0	14	16	51	58	55	21	38	40	24	13	5	101	24	46	59	26	14	43	16	100	85	72	21	64	49	58	33	8	1	41	160	345	53	24	60	276	79	12	9	163	163	14	34	22	37	55	820	5
trna111_HisGTG_1_-_147774845_147774916@17.35.19__1_0_9	0	25	1	3	13	8	4	1	9	7	2	0	14	16	1	1	19	7	83	16	93	0	1	1	90	0	1	15	20	3	8	9	2	2	2	6	25	104	82	49	81	13	21	43	1216	60	0	23	12
trna11_GluTTC_15_-_26327381_26327452@1.22.22__1_0_2	57	176	63	89	82	52	62	129	71	110	56	22	109	203	76	97	27	241	231	92	82	35	63	61	25	49	65	56	66	36	134	39	93	226	34	17	38	30	27	46	125	39	11	105	50	70	44	22	12
trnaMT_GluTTC_MT_-_14674_14742@34.57.24__1_0_2	0	55	0	7	2	4	3	0	2	2	5	22	34	1	0	1	6	0	20	2	4	1	4	11	20	1	2	0	4	0	0	13	15	5	6	11	11	9	1	12	111	0	3	31	9	5	4	20	4
trnaMT_ValTAC_MT_+_1602_1670@44.71.28.CC__1_0_1	1	24	1	7	4	13	12	9	19	13	1	1	1	1	12	3	8	2	63	21	86	19	4	17	10	18	17	14	2	1	8	74	55	10	0	10	28	1	9	8	382	117	7	2	11	17	2	157	6
trna14_ThrCGT_17_+_29877093_29877164@1.22.22__1_0_2	0	0	0	4	38	1	3	8	4	6	1	0	14	9	9	0	8	18	104	19	35	23	47	17	22	12	18	32	7	21	124	12	14	24	22	32	89	95	11	7	74	79	14	3	38	17	51	22	15
trna111_HisGTG_1_-_147774845_147774916@13.34.22__1_0_9	14	299	20	18	65	25	111	16	20	41	6	4	46	126	10	29	26	43	272	173	280	26	171	522	905	32	111	64	50	89	34	63	40	29	252	104	882	203	559	65	655	161	218	88	5339	709	84	8977	21
trnaMT_GluTTC_MT_-_14674_14742@38.56.19__1_0_2	0	44	0	3	2	5	7	7	5	5	1	7	21	2	3	3	0	1	10	4	7	0	1	4	2	1	0	1	8	1	0	0	9	0	1	1	5	2	9	3	35	4	2	12	14	14	0	17	1
trna129_MetCAT_6_-_27870271_27870342@2.31.30__1_0_9	0	1	0	2	1	0	0	0	1	0	0	0	10	0	1	0	4	0	8	5	14	5	6	7	3	3	2	6	0	3	4	35	37	1	31	8	11	15	8	2	18	8	4	6	3	3	5	73	1
trna10_AlaCGC_6_+_26553731_26553802@1.23.23__3_0_8	5	16	9	17	12	11	0	2	4	10	6	14	13	7	3	9	7	8	17	15	24	11	37	32	17	15	13	6	9	8	24	12	35	41	29	21	15	46	6	0	29	4	4	15	14	8	31	8	8
trnaMT_SerGCT_MT_+_12207_12265@1.21.21__1_0_1	8	16	0	1	9	7	2	6	2	4	3	2	18	20	3	5	7	1	9	9	16	3	12	1	15	1	4	4	7	4	17	4	5	4	4	12	20	9	12	0	94	13	0	24	68	27	8	33	0
trnaMT_GluTTC_MT_-_14674_14742@36.65.30__1_0_2	0	8	2	7	3	3	5	11	0	6	5	0	3	7	0	2	8	2	2	31	4	1	3	15	0	1	8	2	2	0	4	202	402	3	14	18	7	3	13	0	12	4	8	5	13	8	21	75	4
trna114_ArgCCG_6_-_28710729_28710801@1.25.25__2_0_4	3	2	11	36	165	21	1	21	23	20	31	0	270	10	60	36	138	69	545	20	169	66	381	29	94	67	18	75	6	60	1041	271	168	81	477	143	1103	1791	45	10	630	188	8	42	10	40	572	105	16
trnaMT_ValTAC_MT_+_1602_1670@56.72.17.CCA__1_0_1	533	306	249	435	359	289	504	654	529	400	460	16	862	699	1311	342	338	27	1128	16	244	3	3	4	11	7	2	142	153	10	236	45	180	124	3	9	35	105	119	74	370	324	80	766	150	167	5	286	357
trna130_GlnTTG_6_-_27763640_27763711@15.35.21__1_0_5	3	176	5	6	25	17	7	4	9	17	1	2	58	8	4	10	31	8	174	51	103	2	4	53	12	12	11	22	6	14	24	4	8	4	35	22	30	54	83	20	79	48	17	85	270	72	39	10	14
trna111_HisGTG_1_-_147774845_147774916@18.34.17__1_0_9	0	5	0	0	2	0	7	0	1	1	0	0	0	3	0	0	2	1	9	3	11	0	0	1	7	0	0	1	3	0	0	3	0	1	0	2	6	6	5	2	7	4	16	4	501	43	0	34	0
trna16_LeuAAG_16_+_22308461_22308542@1.29.29__2_0_9	0	2	5	1	32	1	0	8	3	7	0	1	24	1	4	6	14	13	57	7	31	21	45	11	21	8	10	25	2	4	91	134	86	18	23	25	347	121	15	4	176	94	7	4	12	17	72	135	2
trnaMT_GluTTC_MT_-_14674_14742@34.63.30__1_0_2	0	13	3	15	14	5	13	16	6	16	5	7	59	7	2	1	27	6	6	7	4	2	7	91	2	8	20	3	12	0	2	115	578	3	61	73	54	8	21	7	92	6	17	18	20	13	28	162	5
trnaMT_ValTAC_MT_+_1602_1670@46.70.25.C__1_0_1	1	14	0	1	2	8	5	0	5	5	5	1	6	2	4	0	2	2	25	4	21	27	4	15	51	13	5	4	5	2	1	13	14	22	0	7	14	4	1	5	115	46	9	2	13	13	3	55	4
trna10_AspGTC_12_-_125424193_125424264@51.73.23.C__1_0_12	7	13	6	10	25	14	13	0	6	3	20	7	32	14	11	6	13	77	75	55	63	31	82	48	49	57	16	29	22	35	31	41	37	11	96	38	184	107	15	8	259	171	12	23	65	151	130	15	55
trna3_ArgTCT_11_+_59318767_59318852@60.76.17.CCA__1_0_3	3	17	0	6	5	6	9	4	14	2	6	1	0	9	3	12	6	8	18	6	21	0	0	0	1	0	1	5	12	0	0	1	4	2	0	0	7	6	13	3	5	3	22	4	696	39	0	0	13
trna111_HisGTG_1_-_147774845_147774916@15.32.18__1_0_9	23	143	5	15	14	15	8	5	13	17	1	5	27	128	4	31	12	4	53	40	100	1	2	4	37	0	0	18	9	3	12	0	3	3	3	2	35	85	22	5	69	43	12	48	359	266	0	4	10
trna16_TyrGTA_14_-_21131351_21131444@59.76.18.CCA__1_0_7	229	518	110	102	171	186	294	340	404	326	66	131	113	1037	209	428	102	109	1030	274	417	0	1	3	466	8	8	134	1683	3	113	132	67	1037	3	7	9	104	177	28	322	83	104	214	1090	99	1	30	162
trna27_GlyCCC_2_-_70476123_70476193@9.32.24__1_0_2	0	14	1	2	1	2	0	0	1	0	0	0	10	3	2	0	8	1	5	4	9	1	17	11	15	3	2	3	0	1	5	2	2	2	10	3	60	33	1	3	28	9	1	6	13	7	34	6	0
trna10_GluCTC_3_-_103879524_103879595@15.33.19__1_2_10	0	24	4	0	11	3	1	2	4	3	2	1	18	14	7	7	2	4	16	6	22	2	8	3	27	1	1	8	0	3	6	1	0	1	14	8	53	85	27	9	76	9	4	57	65	8	7	1	1
trna1_GlnCTG_6_+_18836402_18836473@57.75.19.CCA__1_0_6	7	11	7	4	21	6	14	5	12	9	2	0	7	17	7	21	4	4	34	10	31	0	1	1	8	0	1	8	11	2	9	3	3	10	1	2	5	26	13	3	18	6	5	16	20	4	0	1	4
trna27_GlyCCC_2_-_70476123_70476193@1.29.29__1_0_2	8	78	6	51	87	31	8	20	17	26	14	9	140	21	8	23	110	17	210	83	240	67	306	56	49	49	104	73	57	50	212	896	1124	124	178	156	339	125	29	22	840	221	23	121	73	78	280	3403	15
trna10_AlaCGC_6_+_26553731_26553802@1.19.19__3_0_8	45	295	37	48	282	86	53	47	64	49	31	280	33	240	20	52	65	36	252	90	383	3	12	5	63	0	2	64	80	15	68	44	59	68	19	8	98	306	67	44	133	90	98	122	276	112	12	63	35
trna14_LysTTT_11_-_59327808_59327880@1.25.25__1_0_6	2	11	0	6	16	1	1	4	0	10	5	9	33	7	11	2	24	10	77	11	19	21	55	11	65	15	12	16	2	12	93	38	39	25	110	22	149	239	21	1	56	17	6	7	63	21	57	77	12
trna146_GlnCTG_6_-_27515531_27515602@17.40.24__1_0_7	7	19	5	10	5	4	9	2	9	8	8	2	2	12	0	7	4	4	10	16	14	4	16	14	84	7	5	30	3	18	4	32	73	18	18	6	19	16	12	6	45	16	45	3	20	13	14	8	12
trnaMT_ValTAC_MT_+_1602_1670@53.72.20.CCA__1_0_1	307	4521	239	227	813	464	382	643	441	373	241	354	595	1736	294	510	207	86	3405	125	1259	54	68	105	568	66	35	224	378	132	421	105	165	618	53	408	581	608	240	198	1690	1092	137	1036	544	621	59	1004	341
trna111_HisGTG_1_-_147774845_147774916@9.33.25__1_0_9	0	1	2	0	8	3	4	0	3	4	0	3	7	3	1	1	8	10	9	24	61	14	36	67	309	6	22	11	16	16	5	89	37	17	103	26	495	22	31	15	66	14	23	28	101	15	14	5368	3
trna36_ThrAGT_17_-_8129553_8129626@1.20.20__1_0_3	0	0	0	1	3	1	0	1	0	3	1	0	6	3	0	1	11	0	20	2	11	0	1	0	6	0	0	16	4	0	10	1	4	1	1	0	66	25	3	0	38	15	3	3	116	13	1	12	3
trna23_ArgCCG_17_-_66016013_66016085@1.30.30__1_0_1	3	28	2	3	16	3	1	2	2	4	2	1	17	5	2	3	12	1	26	7	23	2	23	13	6	13	11	11	5	20	19	163	212	6	64	36	27	33	14	3	88	4	4	25	3	4	31	314	2
trna114_ArgCCG_6_-_28710729_28710801@1.30.30__2_0_4	0	0	0	3	16	7	0	0	3	5	0	0	27	1	0	5	12	3	27	5	14	7	47	0	1	4	2	4	5	3	42	154	153	3	47	18	26	63	9	0	100	11	2	12	0	2	35	104	0
trna3_AlaAGC_2_+_27274082_27274154@1.20.20__1_0_2	0	0	2	2	22	0	0	1	0	1	3	2	6	0	0	0	22	0	14	13	20	0	2	4	6	0	0	15	3	3	5	0	2	4	4	1	15	5	8	4	12	4	4	8	9	39	1	9	6
trna130_GlnTTG_6_-_27763640_27763711@32.53.22__1_0_4	26	17	32	32	58	20	17	28	20	41	8	7	61	53	23	64	7	6	62	21	5	1	6	10	0	28	3	29	14	4	45	5	34	22	18	9	2	16	32	0	9	1	2	51	0	2	10	4	8
trnaMT_SerGCT_MT_+_12207_12265@1.18.18__1_0_1	1	1	0	1	7	0	0	3	0	3	3	1	16	6	4	1	4	2	6	5	4	0	0	0	8	0	0	0	10	1	6	0	0	0	0	0	2	0	4	0	55	8	2	32	34	16	0	127	0
trnaMT_ProTGG_MT_-_15956_16023@50.70.21.CC__1_0_1	1	17	0	3	5	6	32	102	8	4	16	1	35	6	23	10	27	4	23	29	138	25	22	24	76	20	28	22	46	14	4	28	4	44	2	10	19	20	10	26	337	61	43	25	74	30	4	206	32
trnaMT_GluTTC_MT_-_14674_14742@42.63.22__1_0_2	0	2	0	3	4	2	1	1	0	2	3	2	9	2	1	1	0	2	28	15	3	1	4	16	27	2	1	2	10	0	2	3	26	1	3	8	16	6	48	7	15	3	30	3	27	28	8	9	38
trna10_LysCTT_16_+_3241501_3241573@1.19.19__1_0_9	1	14	1	6	7	2	3	4	3	1	3	1	6	19	6	7	15	8	35	8	12	2	7	1	43	1	0	2	11	1	52	1	1	1	10	3	52	52	11	4	12	8	13	10	743	84	8	5	6
trna146_GlnCTG_6_-_27515531_27515602@19.40.22__1_0_7	55	168	22	96	57	55	24	29	36	22	24	13	13	88	23	34	4	20	32	9	20	5	14	7	5	3	7	9	9	22	21	21	29	62	4	3	6	15	2	1	18	16	9	10	16	13	11	20	7
trna10_AspGTC_12_-_125424193_125424264@51.72.22__1_0_12	0	0	0	3	2	3	2	1	5	1	3	3	3	2	5	0	2	6	18	20	26	5	8	13	10	8	2	10	10	10	5	4	5	3	7	6	17	13	5	1	44	40	5	2	12	43	14	0	11
trnaMT_GluTTC_MT_-_14674_14742@35.63.29__1_0_2	0	14	1	9	10	3	8	12	5	11	1	6	67	5	0	6	23	4	11	21	6	1	2	74	4	2	12	2	8	0	1	200	424	2	33	52	20	6	24	4	125	4	48	11	23	20	12	257	4
trna130_GlnTTG_6_-_27763640_27763711@1.30.30__1_0_3	0	7	0	1	3	0	0	4	3	2	0	0	5	0	0	0	9	2	13	2	10	1	17	16	10	4	6	4	7	10	8	132	258	16	115	33	197	31	17	3	26	9	22	8	17	8	17	290	6
trna11_SerAGA_8_-_96281885_96281966@1.25.25__2_0_11	15	194	35	69	164	48	25	41	64	50	34	13	293	99	80	66	143	112	794	113	233	250	487	114	746	134	92	132	19	91	533	338	329	196	562	221	2181	1680	126	31	498	231	53	79	482	209	433	357	66
trna143_LysTTT_6_-_27559593_27559665@14.32.19__1_0_8	27	28	14	1	6	10	16	22	22	23	2	8	6	76	6	19	16	11	32	9	38	0	1	1	13	0	0	10	23	1	31	4	2	3	0	5	2	50	16	5	22	2	2	11	43	7	0	2	12
trna100_PheGAA_1_-_149287359_149287430@52.74.23.CC__3_3_13	1	1	3	7	9	2	13	0	1	0	3	3	4	20	1	6	9	12	58	2	9	14	21	4	27	9	10	5	9	9	13	1	2	10	13	33	22	22	6	0	71	23	3	9	44	49	34	3	1
trna10_CysGCA_7_+_149281816_149281887@1.29.29__1_0_10	0	1	0	11	7	1	0	0	2	2	0	0	11	1	2	1	4	9	33	2	39	4	32	6	17	0	2	19	6	4	21	67	293	15	56	28	88	151	9	9	14	24	3	5	5	38	5	411	4
trna10_AspGTC_12_-_125424193_125424264@50.75.26.CCA__1_0_12	0	1	3	5	37	5	1	5	6	5	3	0	11	21	7	3	14	29	122	22	61	25	37	7	63	14	13	27	5	9	70	84	45	24	52	40	80	89	20	2	61	26	7	11	34	14	27	86	2
trna2_LeuTAG_14_+_21093529_21093610@1.26.26__1_0_1	0	12	1	1	8	3	0	1	1	4	2	1	21	7	8	2	4	6	36	2	9	9	2	3	41	8	3	1	0	5	21	45	35	35	27	14	559	167	1	0	12	12	2	1	13	14	24	35	2
trnaMT_ProTGG_MT_-_15956_16023@49.70.22.CC__1_0_1	4	9	0	0	5	2	13	71	7	3	11	1	22	3	29	3	11	2	16	31	67	42	50	26	89	20	26	15	9	16	5	9	2	30	5	7	53	19	2	8	171	69	21	14	54	38	10	76	19
trnaMT_GluTTC_MT_-_14674_14742@39.63.25__1_0_2	1	146	6	31	9	23	26	4	6	12	18	35	51	9	1	5	12	32	41	317	51	3	9	132	202	15	9	26	7	1	35	168	352	28	36	81	88	46	241	35	182	26	204	21	132	74	43	72	70
trnaMT_LeuTAA_MT_+_3230_3304@1.25.25__1_0_1	1	0	1	3	4	4	0	4	1	0	1	0	3	0	3	0	4	2	7	0	32	11	8	4	52	6	3	1	0	5	3	5	16	25	7	48	64	17	3	1	76	49	0	3	10	10	14	174	3
trna111_HisGTG_1_-_147774845_147774916@6.34.29__1_0_9	0	1	0	1	0	1	2	0	0	2	0	0	2	0	0	1	3	3	15	8	12	2	9	26	38	3	11	3	0	9	0	9	3	1	15	10	207	5	15	2	38	9	12	2	100	25	6	3117	0
trna10_AlaCGC_6_+_26553731_26553802@1.20.20__3_0_8	8	49	24	11	35	26	13	17	16	15	8	28	9	60	13	32	4	10	42	18	38	2	5	2	15	5	2	14	19	7	40	10	4	15	9	7	29	74	12	12	44	14	11	30	49	19	6	4	6
trna111_HisGTG_1_-_147774845_147774916@13.35.23__1_0_9	13	323	15	19	87	52	14	9	25	37	2	3	105	165	6	14	58	36	479	116	630	111	481	440	385	41	68	103	19	126	31	281	144	33	1068	216	251	814	585	174	583	87	49	208	2062	51	273	1008	11
trna111_HisGTG_1_-_147774845_147774916@2.31.30__1_0_9	3	19	2	3	6	7	4	1	1	2	0	2	2	2	0	3	4	2	6	7	12	4	7	25	8	5	3	1	7	6	5	78	60	3	17	6	43	4	6	5	19	4	4	4	21	7	5	2248	2
trnaMT_GluTTC_MT_-_14674_14742@40.57.18__1_0_2	0	355	1	26	14	59	38	8	11	18	7	140	154	18	5	8	8	4	201	6	15	1	2	6	36	0	1	2	26	0	4	6	6	4	1	5	27	64	7	112	523	9	23	130	84	100	4	39	23
trna10_AlaCGC_6_+_26553731_26553802@1.18.18__3_0_8	42	202	39	25	116	133	67	51	94	50	27	75	8	147	35	70	17	17	201	54	187	1	3	5	69	3	1	36	193	1	29	28	35	39	9	9	154	158	66	36	65	55	141	50	2734	137	4	25	66
trnaMT_GluTTC_MT_-_14674_14742@41.62.22__1_0_2	0	163	26	11	12	29	37	54	9	40	21	28	40	74	7	28	6	3	37	10	21	4	5	21	11	10	2	2	9	0	5	5	16	7	8	14	10	5	4	8	83	5	5	13	29	24	5	75	3
trna14_LysTTT_11_-_59327808_59327880@1.26.26__1_0_6	1	2	1	6	9	0	1	4	1	5	2	5	15	3	4	0	8	5	51	9	19	5	26	3	55	7	7	16	2	10	56	34	40	16	28	11	149	97	15	2	56	25	3	9	17	11	27	71	6
trnaMT_LeuTAA_MT_+_3230_3304@1.24.24__1_0_1	2	3	0	4	11	2	0	0	1	0	0	0	10	1	2	1	1	0	4	1	19	9	7	4	20	3	3	0	2	2	2	1	11	21	3	34	19	11	1	1	64	37	0	11	9	9	7	156	3
trnaMT_GluTTC_MT_-_14674_14742@40.68.29__1_0_2	0	426	44	126	79	156	135	102	70	151	30	44	389	50	25	56	57	20	90	18	42	56	68	71	68	60	61	26	16	2	24	302	486	42	61	108	189	131	11	47	511	59	24	276	35	50	39	3053	16
trnaMT_ValTAC_MT_+_1602_1670@43.70.28.C__1_0_1	2	5	1	4	1	15	11	1	3	12	5	0	8	3	4	1	2	0	7	5	19	26	10	9	30	8	8	6	5	5	1	37	18	8	8	8	52	2	2	5	192	68	2	10	10	7	7	94	0
trna11_GluTTC_15_-_26327381_26327452@1.20.20__1_0_2	2	13	5	19	11	8	4	2	1	5	6	1	28	3	15	7	21	13	7	14	16	2	9	28	5	9	12	17	4	7	42	17	39	19	14	10	28	8	0	8	31	6	7	74	10	18	6	17	1
trna14_TyrGTA_6_+_26569086_26569176@32.50.19__1_0_12	4	5	2	5	13	2	8	11	2	10	2	0	19	3	19	14	10	14	175	49	19	0	1	1	42	2	0	22	28	0	40	1	7	2	1	6	4	60	46	2	80	6	21	14	13	19	0	3	29
trna23_ArgCCG_17_-_66016013_66016085@1.23.23__1_0_1	16	60	5	21	6	4	5	8	11	6	13	1	10	22	10	10	10	8	26	4	26	10	21	9	5	4	12	8	16	10	22	27	35	114	32	6	23	45	3	2	78	2	2	11	4	7	29	28	2
trna10_SerGCT_15_-_40886023_40886104@1.24.24__1_0_7	2	63	7	15	35	13	4	9	13	16	3	3	56	55	9	18	64	33	182	27	81	54	120	50	116	30	32	34	8	23	105	54	57	15	164	27	345	140	25	23	102	43	22	35	223	87	114	84	8
trnaMT_ValTAC_MT_+_1602_1670@42.71.30.CC__1_0_1	77	635	99	259	215	128	184	138	210	159	44	55	75	176	114	70	70	46	443	303	918	226	205	201	221	235	267	187	37	118	122	768	704	179	191	226	464	83	139	46	2391	1128	80	55	163	159	160	992	45
trnaMT_PheGAA_MT_+_577_647@56.74.19.CCA__1_0_1	3	18	1	2	13	1	5	3	2	6	1	2	69	10	2	5	5	0	6	0	2	0	2	0	3	0	1	0	7	1	2	2	4	2	0	4	0	11	0	4	62	11	2	73	1	4	0	16	4
trnaMT_ValTAC_MT_+_1602_1670@54.71.18.CC__1_0_1	51	1344	22	33	39	147	174	55	130	66	121	66	140	73	110	30	41	9	616	62	403	17	3	3	90	4	3	65	149	2	82	30	41	204	1	21	39	27	20	79	3240	282	46	194	315	245	0	138	199
trna27_GlyCCC_2_-_70476123_70476193@1.18.18__1_0_2	0	17	2	4	19	3	3	4	6	4	0	1	10	16	9	2	18	11	93	5	33	2	2	0	13	1	0	14	1	0	80	4	1	6	2	0	20	52	0	3	42	19	6	17	105	208	0	4	5
trnaMT_LeuTAA_MT_+_3230_3304@1.29.29__1_0_1	1	4	4	5	29	2	0	6	2	1	1	0	8	2	1	0	11	3	7	2	50	29	3	9	15	7	16	4	4	17	7	32	70	11	21	165	85	23	3	1	138	112	5	12	8	20	11	489	5
trna111_HisGTG_1_-_147774845_147774916@5.33.29__1_0_9	1	4	1	1	1	0	1	0	1	0	0	0	3	0	1	0	0	6	2	4	10	1	4	8	4	1	1	1	2	4	1	32	25	0	11	1	38	1	5	0	19	1	2	3	8	3	1	658	1
trna111_HisGTG_1_-_147774845_147774916@11.32.22__1_0_9	0	37	0	1	2	4	4	0	6	4	1	3	2	24	0	2	2	0	9	14	13	5	7	21	6	6	2	7	2	2	3	5	7	2	40	12	2	10	5	3	21	4	4	7	61	19	1	19	1
trna10_AspGTC_12_-_125424193_125424264@15.36.22__1_0_12	2	5	3	1	4	2	0	1	1	0	1	0	26	3	1	2	3	2	10	7	12	9	5	2	6	7	5	3	1	6	5	3	1	2	21	10	13	26	4	2	23	16	1	18	32	33	4	3	2
trnaMT_GluTTC_MT_-_14674_14742@39.59.21__1_0_2	0	326	3	27	38	55	42	12	2	34	16	137	121	26	4	8	7	48	170	537	57	0	10	131	60	10	5	26	41	0	41	14	45	16	36	44	31	33	335	108	516	32	199	122	448	261	30	39	74
trnaMT_ValTAC_MT_+_1602_1670@48.71.24.CC__1_0_1	6	326	3	31	9	73	99	13	43	27	117	9	61	19	71	11	68	13	468	114	475	350	197	199	737	306	160	63	51	46	22	108	38	144	27	129	253	39	25	120	3513	601	53	57	514	179	56	442	130
trna10_AspGTC_12_-_125424193_125424264@52.73.22.C__1_0_12	14	4	2	10	13	37	4	0	6	5	18	22	25	50	1	7	3	10	42	16	56	3	9	13	6	16	7	5	0	10	29	0	3	4	18	10	75	37	10	1	109	49	5	20	29	89	26	2	2
trna114_ArgCCG_6_-_28710729_28710801@1.18.18__2_0_4	1	4	3	4	15	7	8	9	5	8	9	2	11	11	11	1	32	20	352	14	64	4	8	4	208	2	4	13	48	4	192	18	18	6	7	8	999	102	20	96	277	131	124	21	7136	771	18	1785	43
trna14_LysTTT_11_-_59327808_59327880@1.23.23__1_0_6	11	122	13	15	27	21	8	10	10	25	17	10	32	109	10	20	31	12	84	18	32	15	63	39	41	23	18	21	18	31	74	53	95	75	172	29	30	165	44	8	88	15	15	32	68	25	92	47	17
trnaMT_ValTAC_MT_+_1602_1670@45.72.28.CCA__1_0_1	50	126	58	82	131	66	55	73	106	49	22	11	43	182	40	89	42	39	238	24	238	65	87	72	73	70	83	73	205	39	74	870	1053	487	59	120	180	51	54	27	179	161	30	42	11	15	55	2492	33
trna130_GlnTTG_6_-_27763640_27763711@15.34.20__1_0_5	1	146	7	3	22	6	11	3	2	22	2	1	16	4	4	4	10	8	147	53	45	1	2	21	7	2	2	20	6	7	24	6	1	2	2	1	6	21	121	9	46	22	22	29	75	136	4	1	14
trna11_GluTTC_15_-_26327381_26327452@51.73.23.C__1_0_2	2	8	4	8	23	14	4	0	2	6	4	6	21	9	1	0	15	7	20	12	38	10	24	12	20	11	10	16	12	6	10	10	9	6	17	3	45	21	4	4	36	18	1	5	20	22	49	4	1
trna14_TyrGTA_6_+_26569086_26569176@60.76.17.CCA__1_0_9	14	41	7	11	22	15	42	43	45	25	10	11	12	102	48	33	28	10	81	20	61	0	1	1	79	2	3	16	297	0	11	21	15	131	1	0	1	27	15	6	38	15	48	17	80	37	0	8	28
trna10_LysCTT_16_+_3241501_3241573@1.25.25__1_0_9	2	6	4	5	27	4	2	11	3	3	3	1	31	23	12	6	12	25	87	7	18	29	61	14	75	12	11	12	1	18	94	40	46	31	59	35	242	221	24	1	82	39	2	7	24	13	96	88	1
trna17_ValTAC_11_-_59318102_59318174@1.30.30__1_0_2	1	4	2	6	19	1	1	2	5	9	0	1	22	5	3	7	29	8	39	50	48	35	88	58	22	29	103	21	3	47	56	194	248	9	114	138	234	255	22	4	122	46	5	29	16	35	78	591	5
trna11_GluTTC_15_-_26327381_26327452@1.29.29__1_0_2	5	25	7	4	10	8	8	1	5	7	0	2	25	6	6	11	6	22	22	49	25	15	4	101	8	33	72	19	6	16	26	192	313	5	28	13	51	7	2	4	98	12	8	53	8	29	12	132	1
trna111_HisGTG_1_-_147774845_147774916@11.33.23__1_0_9	2	61	1	8	9	7	4	5	5	5	1	2	21	19	2	5	12	9	20	36	121	16	68	173	73	10	35	16	10	22	7	45	15	18	121	36	18	14	23	9	155	12	13	62	225	30	27	187	5
trna10_AlaCGC_6_+_26553731_26553802@1.21.21__3_0_8	6	32	16	8	21	21	3	8	7	17	5	14	5	34	6	28	2	9	14	7	14	4	5	17	5	3	5	7	7	8	14	1	5	9	12	7	12	33	10	2	13	5	10	10	10	6	12	3	4
trna17_ValTAC_11_-_59318102_59318174@1.26.26__1_0_2	0	5	1	6	24	3	1	1	4	2	2	0	37	1	28	6	10	23	142	12	54	67	71	11	129	10	13	24	1	18	227	104	78	37	77	53	640	174	11	0	105	100	5	18	33	41	51	204	5
trna119_LysCTT_1_-_145395522_145395594@1.30.30__1_0_6	0	10	1	2	10	5	1	4	1	6	0	2	24	6	1	5	9	8	31	16	41	12	45	24	8	9	12	10	11	17	10	159	174	8	104	94	107	80	20	0	103	36	0	10	11	6	46	743	0
trna111_HisGTG_1_-_147774845_147774916@3.30.28__1_0_9	18	56	12	15	14	31	23	3	8	11	6	5	7	50	2	20	2	5	18	46	72	0	7	26	16	22	6	13	3	8	17	96	142	6	20	35	16	7	16	1	240	20	4	13	12	31	6	226	2
trnaMT_GluTTC_MT_-_14674_14742@39.61.23__1_0_2	0	106	2	17	12	28	19	5	5	11	13	26	59	6	5	7	5	42	58	513	55	7	35	300	174	30	9	27	25	0	26	45	156	32	56	82	64	51	242	46	222	21	197	51	313	113	48	24	80
trnaMT_GluTTC_MT_-_14674_14742@40.62.23__1_0_2	1	250	8	18	5	27	27	6	4	15	20	64	68	14	7	8	5	5	88	31	21	7	22	88	44	14	10	5	14	0	7	17	35	38	11	35	54	27	28	41	150	11	49	32	76	64	20	128	38
trna11_SerAGA_8_-_96281885_96281966@1.22.22__2_0_12	2	11	4	6	6	7	3	3	2	3	3	3	10	13	4	2	8	5	22	7	13	15	16	5	40	3	3	5	1	9	13	3	5	32	22	15	49	36	4	2	13	9	9	11	17	12	26	5	3
trna11_GluTTC_15_-_26327381_26327452@1.18.18__1_0_2	3	19	4	2	6	1	5	6	3	5	2	1	9	17	3	3	7	7	25	6	17	0	3	10	4	3	2	7	6	0	19	5	7	7	1	2	10	3	2	2	17	12	0	12	16	32	0	6	1
trna91_GlyCCC_1_-_149680210_149680280@1.30.30__2_1_2	0	5	0	1	0	0	0	0	1	0	0	0	0	2	0	0	2	0	0	5	2	1	2	0	3	0	1	0	9	1	0	132	245	14	7	5	4	7	2	1	6	1	0	0	2	0	3	314	0
trna11_GluTTC_15_-_26327381_26327452@1.27.27__1_0_2	2	8	1	3	7	4	2	1	1	6	1	2	14	2	3	2	4	6	21	14	10	5	13	15	5	9	6	11	1	3	15	63	164	17	5	6	23	4	1	1	32	7	1	11	2	5	2	22	1
trna100_PheGAA_1_-_149287359_149287430@51.74.24.CC__3_2_11	1	1	0	1	1	0	1	0	1	0	1	0	4	1	0	0	0	10	12	3	15	12	13	2	31	5	4	5	4	6	9	2	4	9	13	20	19	21	3	0	44	12	2	8	29	29	16	3	1
trna111_HisGTG_1_-_147774845_147774916@8.33.26__1_0_9	0	0	0	5	4	0	0	0	0	0	0	0	2	0	2	0	1	3	5	6	17	1	4	13	28	2	1	3	0	2	3	19	14	1	12	0	30	6	3	4	29	2	4	4	11	11	0	441	2
trna9_ArgTCT_1_+_94313129_94313213@1.18.18__1_0_1	0	2	1	0	2	1	2	0	0	0	2	0	3	1	3	0	5	7	164	4	27	1	1	2	84	0	2	3	23	3	154	8	7	0	0	2	141	33	15	35	58	13	37	7	1129	107	4	481	9
trna11_GluTTC_15_-_26327381_26327452@1.28.28__1_0_2	1	19	4	5	20	9	6	3	9	7	3	2	54	6	16	19	6	19	52	32	30	8	13	26	4	19	23	24	6	16	41	148	235	28	21	7	49	12	6	5	129	13	4	29	10	19	13	73	1
trna143_LysTTT_6_-_27559593_27559665@12.32.21__1_0_8	2	4	5	3	32	8	10	3	8	20	1	1	7	2	3	9	16	5	27	218	226	6	16	19	30	4	8	70	5	16	9	2	2	0	24	17	5	96	36	8	70	23	6	7	199	28	8	3	4
trna18_ArgCCT_17_+_73030001_73030073@1.19.19__1_0_3	4	33	3	5	15	5	52	3	3	10	40	7	23	24	12	4	40	26	540	4	166	3	5	2	520	1	1	6	114	3	38	20	9	11	3	1	2726	95	33	171	526	86	161	23	12954	2922	13	3089	73
trna16_ValTAC_11_-_59318460_59318532@1.30.30__1_0_1	0	1	1	3	13	1	0	0	2	3	0	2	13	0	0	0	15	7	27	53	48	18	67	30	23	16	43	14	4	18	34	68	118	9	121	88	257	188	17	4	61	11	5	16	28	45	37	235	2
trnaMT_ProTGG_MT_-_15956_16023@49.69.21.C__1_0_1	0	6	0	2	0	5	7	11	10	2	6	0	10	0	11	1	2	0	8	4	15	14	12	7	32	2	6	5	2	2	1	5	0	6	1	1	6	7	0	3	73	22	19	11	51	20	3	22	5
trnaMT_ValTAC_MT_+_1602_1670@49.72.24.CCA__1_0_1	92	1490	74	282	232	132	121	148	145	110	162	51	229	319	112	132	204	55	1368	76	463	257	418	535	442	360	219	126	78	179	202	333	328	1042	372	778	411	418	121	72	571	374	90	187	167	138	347	1059	224
trna23_ArgCCG_17_-_66016013_66016085@35.54.20__1_0_1	18	51	31	26	43	22	19	34	35	27	11	6	21	58	36	46	8	5	32	8	25	0	1	0	1	1	2	5	42	2	25	8	16	24	3	3	0	24	15	1	7	1	0	30	1	2	2	1	14
trna11_SerAGA_8_-_96281885_96281966@1.20.20__2_0_12	2	5	5	7	12	3	1	2	1	6	5	2	16	1	8	3	19	4	17	0	12	18	33	5	33	5	2	1	4	10	29	1	1	6	58	16	71	106	9	4	8	3	15	24	51	8	41	3	7
trna111_HisGTG_1_-_147774845_147774916@16.33.18__1_0_9	107	158	82	63	96	69	57	73	64	109	20	11	89	580	56	143	45	60	493	176	386	0	4	10	148	1	0	76	112	7	236	26	40	19	4	12	55	133	196	51	446	114	77	347	1010	345	1	69	91
trnaMT_GluTTC_MT_-_14674_14742@40.65.26__1_0_2	0	33	1	7	3	5	1	0	1	0	12	11	29	0	0	1	2	3	7	34	0	1	1	2	17	1	0	1	2	0	1	192	291	2	0	8	32	1	16	5	35	0	21	12	17	18	10	72	10
trna130_GlnTTG_6_-_27763640_27763711@7.33.27__2_0_12	0	12	1	2	5	2	3	0	3	8	0	0	18	2	1	4	15	7	32	17	21	5	24	27	29	5	4	14	2	19	16	116	189	4	48	19	36	44	18	13	74	21	8	39	21	4	19	258	1
trnaMT_GluTTC_MT_-_14674_14742@39.62.24__1_0_2	0	183	12	18	23	24	34	22	19	29	18	35	43	21	13	12	33	23	79	144	63	11	68	229	174	38	27	28	9	0	24	33	116	28	75	85	85	75	105	31	257	36	128	32	120	50	41	56	62
trna16_LeuAAG_16_+_22308461_22308542@64.85.22.CCA__2_0_9	7	14	7	15	33	4	5	15	14	16	2	0	13	32	14	10	5	22	109	3	1	5	18	2	3	28	3	7	18	14	60	17	34	62	21	12	4	24	10	3	5	5	2	7	3	0	18	1	12
trnaMT_GluTTC_MT_-_14674_14742@40.63.24__1_0_2	0	283	3	60	10	21	8	3	1	13	115	43	84	4	2	4	3	32	82	95	21	10	21	135	86	14	14	11	25	0	17	247	342	39	30	118	74	28	177	53	108	10	220	26	150	144	146	213	199
trna3_ProTGG_14_+_21101165_21101236@1.25.25__1_0_1	0	2	0	3	11	0	0	0	1	0	1	0	16	0	1	0	3	2	34	4	17	8	35	10	43	8	3	2	1	4	26	14	20	13	57	12	172	311	9	0	9	9	0	4	11	2	60	7	0
trna2_SerTGA_10_+_69524261_69524342@68.85.18.CCA__1_0_1	3	4	2	7	6	1	2	10	8	2	1	0	2	45	5	7	10	15	161	4	10	0	1	0	2	0	0	2	37	1	11	4	1	3	0	1	1	17	5	2	7	6	1	4	15	9	0	2	12
trnaMT_ValTAC_MT_+_1602_1670@47.70.24.C__1_0_1	1	18	0	2	0	6	6	0	9	7	16	0	9	3	12	0	3	0	10	5	34	97	16	14	98	44	17	6	1	2	4	13	1	15	6	14	39	5	1	11	214	89	14	12	90	35	9	28	9
trna106_HisGTG_1_-_149155828_149155899@14.31.18__1_0_10	42	45	10	11	33	11	12	24	18	32	6	9	13	237	5	41	2	4	37	7	16	0	2	0	23	0	0	3	23	0	18	0	5	6	0	3	1	9	14	6	28	6	6	18	162	78	0	6	5
trna10_AspGTC_12_-_125424193_125424264@1.23.23__1_0_12	3	9	7	17	14	2	1	6	5	4	4	4	22	22	9	5	5	4	23	4	10	6	20	8	85	17	14	6	7	3	35	12	29	133	1	9	32	17	3	3	6	15	2	7	5	18	8	23	3
trna10_SerGCT_15_-_40886023_40886104@64.85.22.CCA__1_0_6	18	40	10	13	25	12	3	14	7	15	9	1	13	29	11	14	7	19	82	4	6	5	10	6	9	9	2	2	30	8	37	11	25	21	20	12	13	26	23	2	12	4	2	13	21	8	9	1	8
trna14_LysTTT_11_-_59327808_59327880@1.22.22__1_0_6	6	58	5	10	8	9	4	13	3	7	7	5	9	49	6	7	2	8	23	7	10	6	10	6	9	3	3	5	38	12	24	1	32	18	23	5	7	17	7	4	24	8	10	16	18	5	16	13	1
trna16_LeuAAG_16_+_22308461_22308542@1.22.22__2_0_9	6	12	24	34	202	18	14	59	44	37	11	0	164	39	77	30	114	92	463	84	165	113	273	55	149	88	65	112	33	94	452	60	67	95	176	155	496	558	79	26	501	292	42	36	269	223	233	47	104
trnaMT_GluTTC_MT_-_14674_14742@38.59.22__1_0_2	0	78	1	6	2	17	11	5	0	3	9	21	25	0	2	7	1	0	28	23	7	1	4	25	6	5	1	2	6	1	7	8	15	5	9	6	6	1	20	6	61	1	13	16	66	17	8	15	8
trnaMT_LeuTAA_MT_+_3230_3304@1.21.21__1_0_1	2	26	1	6	50	6	7	3	7	2	13	1	104	17	13	2	11	2	24	2	145	73	14	13	59	22	23	10	23	13	34	4	14	113	4	210	59	31	8	0	348	185	7	324	57	379	11	491	13
trna16_ValTAC_11_-_59318460_59318532@1.19.19__1_0_1	0	3	0	3	59	2	0	0	1	3	1	5	5	3	0	0	30	3	33	19	95	0	7	3	52	0	0	8	8	1	14	2	4	11	4	3	168	79	30	3	60	20	17	10	748	84	3	6	5
trna27_LeuTAG_16_-_22207032_22207113@1.25.25__1_0_1	0	14	1	4	9	0	0	3	0	3	6	1	19	10	6	3	14	10	30	2	5	13	38	4	25	8	3	6	1	12	64	25	16	15	26	17	198	116	6	1	69	23	5	10	8	12	44	20	7
trnaMT_AlaTGC_MT_-_5587_5655@52.72.21.CCA__1_0_2	8	18	34	6	274	17	46	821	58	49	0	7	0	1	197	45	2	18	25	107	260	30	93	5	204	7	11	105	2	55	90	0	1	4	16	41	125	236	77	44	187	258	97	87	186	83	41	7	11
trna111_HisGTG_1_-_147774845_147774916@9.32.24__1_0_9	8	24	0	2	7	7	5	0	3	8	2	7	5	22	0	5	5	7	11	23	26	10	40	40	45	14	18	8	47	13	5	53	70	27	173	31	51	55	23	4	29	7	2	5	60	18	36	1078	7
trna16_LeuAAG_16_+_22308461_22308542@1.21.21__2_0_9	2	27	20	52	137	46	27	25	35	47	34	4	189	50	72	40	307	41	451	119	423	80	142	73	307	81	51	122	106	80	212	83	68	82	164	118	636	647	125	469	750	573	191	207	997	173	152	211	154
trnaMT_ValTAC_MT_+_1602_1670@47.72.26.CCA__1_0_1	27	328	43	129	123	46	48	64	80	29	36	3	62	146	61	58	107	34	308	36	246	109	162	71	606	87	71	71	27	75	85	508	577	668	155	293	729	250	60	31	183	221	49	63	32	31	141	1240	78
trnaMT_GluTTC_MT_-_14674_14742@40.64.25__1_0_2	0	50	2	5	1	7	3	1	1	1	7	3	17	1	1	2	1	1	9	5	3	1	5	15	30	2	2	1	3	0	3	40	56	12	2	10	26	6	13	5	18	5	21	9	8	14	14	47	23
trna112_GlnCTG_1_-_147737382_147737453@32.52.21__1_0_11	3	1	4	4	12	4	8	7	6	8	3	4	17	3	10	14	5	4	42	18	29	2	2	8	4	7	5	25	26	5	36	8	13	5	1	5	6	2	16	2	33	20	26	3	73	20	2	6	13
trnaMT_PheGAA_MT_+_577_647@1.19.19__1_0_1	12	8	5	5	20	9	10	9	10	9	5	0	108	32	20	12	21	2	6	0	12	0	1	0	3	0	0	5	15	4	19	2	3	8	0	4	3	14	3	3	145	12	5	289	12	40	0	10	9
trna126_LeuAAG_6_-_28446400_28446481@69.85.17.CCA__2_0_11	1	16	3	2	13	8	6	21	16	12	8	3	5	39	26	14	5	22	72	9	12	0	0	0	0	0	0	9	48	2	26	3	10	10	0	0	3	14	9	9	32	18	27	4	22	5	0	5	23
trna14_TyrGTA_6_+_26569086_26569176@32.54.23__1_0_12	4	4	18	30	41	8	15	22	28	42	1	0	64	0	92	47	28	37	282	39	22	19	28	19	11	61	7	49	53	34	180	36	181	51	127	83	2	163	144	6	16	5	0	25	2	1	45	10	39
trnaMT_GluTTC_MT_-_14674_14742@34.58.25__1_0_2	0	42	0	9	2	8	2	3	2	3	3	10	32	2	0	0	4	0	14	3	3	1	1	10	10	2	1	0	0	0	0	8	39	6	3	12	12	11	3	11	69	0	1	6	3	3	1	22	5
trna15_ValAAC_5_-_180615416_180615488@1.20.20__1_0_1	0	292	2	60	26	0	0	2	0	1	38	0	1374	328	144	2	392	1272	2218	1	42	8	13	0	37	2	6	5	147	1	87	178	110	121	6	17	71	67	4	564	0	21	688	845	1291	15669	10	334	234
trna2_GlyGCC_21_-_18827107_18827177@1.30.30__1_0_5	14	1326	21	221	185	242	136	14	43	71	20	448	247	102	5	54	703	412	2095	1502	1904	212	1543	1156	819	692	213	268	668	698	250	8467	7636	384	12122	6749	6411	5158	2330	58	1146	377	370	508	734	1863	1196	11160	132
trnaMT_GluTTC_MT_-_14674_14742@40.66.27__1_0_2	0	45	1	18	3	10	12	0	1	5	32	12	53	1	3	1	2	11	21	25	6	0	3	27	17	5	0	2	10	0	1	745	649	13	7	30	82	11	74	6	58	3	74	12	19	32	28	223	58
trnaMT_GluTTC_MT_-_14674_14742@39.58.20__1_0_2	0	771	5	33	62	194	90	11	22	71	32	426	281	30	11	24	18	10	379	76	48	3	4	49	75	4	6	11	59	1	7	3	8	15	7	25	43	41	30	218	1621	17	43	235	289	165	5	52	39
trnaMT_GluTTC_MT_-_14674_14742@39.65.27__1_0_2	0	23	0	4	2	5	4	3	2	5	4	13	32	2	3	0	2	2	6	32	15	0	1	19	17	3	1	4	2	0	5	68	191	9	5	9	29	3	27	6	68	8	16	17	20	8	6	72	1
trna127_CysGCA_1_-_93981834_93981906@60.76.17.CCA__1_0_10	9	7	10	13	28	23	9	25	39	10	15	3	16	93	40	28	20	38	334	19	22	0	0	0	3	0	1	33	116	2	81	9	17	6	0	1	4	11	23	10	43	37	6	7	83	31	0	7	98
trna143_LysTTT_6_-_27559593_27559665@13.32.20__1_0_8	2	10	0	2	4	0	2	2	2	6	0	1	0	16	1	2	10	5	28	39	38	3	0	2	19	0	1	9	6	1	3	1	2	0	3	1	2	45	12	1	12	5	1	7	72	17	0	2	2
trnaMT_GluTTC_MT_-_14674_14742@38.66.29__1_0_2	0	107	13	103	34	62	43	52	34	36	33	14	31	23	15	38	29	5	12	21	10	10	12	88	3	45	20	12	7	0	16	248	742	29	65	29	47	24	25	6	43	10	20	15	11	11	21	568	10
trnaMT_ValTAC_MT_+_1602_1670@46.71.26.CC__1_0_1	3	49	2	11	3	12	16	6	11	10	17	2	11	13	19	3	12	3	89	23	176	49	24	20	294	50	27	23	9	9	1	120	50	70	2	15	138	12	9	11	547	200	28	7	45	25	5	385	26
trna11_ProAGG_16_+_3241989_3242060@54.75.22.CCA__3_0_21	37	51	26	30	55	30	14	11	26	39	5	9	5	73	10	55	5	9	53	1	7	1	6	4	0	10	1	5	3	5	19	14	48	88	8	7	0	4	12	0	1	2	2	11	0	0	17	1	1
trna101_AlaAGC_6_-_28831462_28831533@1.19.19__5_0_13	4	54	5	8	36	20	13	26	11	20	5	19	19	35	14	21	25	12	96	32	46	3	6	0	19	1	1	29	27	2	45	14	24	8	10	3	33	346	26	11	55	38	32	62	75	50	7	45	9
trna12_ProTGG_11_-_75946869_75946940@1.30.30__1_0_1	0	10	1	6	6	1	0	5	2	6	0	1	10	2	1	2	6	3	40	86	84	7	28	19	2	19	99	21	6	17	17	38	153	15	14	26	76	25	9	8	23	6	1	14	1	12	25	113	2
trnaMT_ValTAC_MT_+_1602_1670@57.72.16.CCA__1_0_1	28	85	17	23	67	29	37	43	48	29	15	7	85	98	64	23	37	13	185	9	102	5	1	0	6	0	0	13	31	2	42	10	9	16	1	1	14	98	15	32	125	81	25	141	40	46	0	131	41
trnaMT_ProTGG_MT_-_15956_16023@47.70.24.CC__1_0_1	2	11	2	3	1	6	17	23	7	3	16	1	65	1	13	7	34	1	32	11	29	34	36	17	77	16	13	7	17	17	1	39	9	45	3	4	33	30	4	15	308	26	29	32	15	15	6	306	29
trnaMT_GluTTC_MT_-_14674_14742@41.63.23__1_0_2	0	70	1	5	3	14	9	4	6	2	9	10	22	4	1	1	2	6	18	13	11	3	4	19	14	3	5	0	10	1	2	14	22	10	3	18	7	8	15	7	28	1	19	6	25	22	9	61	16
trna166_AlaAGC_6_-_26572092_26572164@1.25.25__1_0_1	0	1	0	2	4	1	0	1	1	0	0	0	10	0	2	1	6	3	18	6	14	4	28	3	25	4	2	7	0	5	6	17	12	4	37	8	98	52	16	1	28	10	6	4	23	21	32	16	2
trnaMT_PheGAA_MT_+_577_647@54.74.21.CCA__1_0_1	0	6	1	5	14	3	3	1	4	2	5	3	26	4	3	2	6	1	10	2	7	5	18	2	4	14	16	0	21	8	2	2	4	2	0	41	1	6	1	1	40	7	0	22	3	4	3	11	7
trna11_SerAGA_8_-_96281885_96281966@68.85.18.CCA__2_0_11	10	23	2	4	10	15	4	23	16	9	4	10	2	115	8	16	13	28	151	18	44	0	1	0	2	0	1	6	173	0	14	2	4	19	0	2	1	21	23	4	19	3	26	6	35	6	0	2	10
trna111_HisGTG_1_-_147774845_147774916@16.34.19__1_0_9	29	246	31	25	100	38	251	35	46	58	21	12	54	232	31	47	70	67	456	228	588	1	10	19	1038	1	9	98	109	26	113	35	18	23	10	15	646	118	624	113	721	218	454	99	12602	1915	3	2430	68
trna111_HisGTG_1_-_147774845_147774916@16.32.17__1_0_9	47	116	46	56	43	29	19	25	21	52	11	17	69	428	36	82	19	24	139	55	75	0	0	3	16	1	0	41	60	2	59	6	10	9	1	5	10	68	84	6	82	22	15	102	245	75	1	14	40
trna114_ArgCCG_6_-_28710729_28710801@1.17.17__2_0_4	0	1	0	1	2	0	3	2	0	3	1	0	2	1	1	1	4	0	27	3	8	1	9	0	55	2	0	2	2	3	9	3	1	1	5	7	218	43	4	35	68	16	33	3	297	28	16	58	3
trna101_AlaAGC_6_-_28831462_28831533@1.24.24__5_0_13	6	109	7	13	24	16	6	17	10	8	4	2	38	19	11	18	20	11	76	13	32	33	64	23	42	17	16	29	1	12	88	53	80	35	188	28	108	472	15	6	25	23	11	24	41	45	134	29	4
trna14_LysTTT_11_-_59327808_59327880@1.20.20__1_0_6	0	1	1	4	7	4	1	21	1	1	4	3	4	8	2	1	22	2	30	4	20	3	5	6	10	0	3	2	12	7	21	1	3	2	12	3	9	16	4	4	25	6	7	21	28	29	11	5	4
trna20_GluTTC_2_-_131094701_131094772@1.30.30__1_0_2	15	876	23	47	37	20	37	29	28	112	9	4	245	29	35	43	107	27	293	854	183	56	90	81	14	98	87	63	38	137	84	1534	2634	40	90	137	217	147	295	46	93	21	35	701	45	358	90	3907	8
trnaMT_ProTGG_MT_-_15956_16023@51.71.21.CCA__1_0_1	45	136	34	17	107	32	43	556	35	50	13	21	92	150	13	51	12	8	120	27	48	3	27	32	34	18	30	27	20	40	23	19	14	62	25	82	26	61	35	12	34	47	14	188	18	18	21	79	16
trna10_AspGTC_12_-_125424193_125424264@51.71.21__1_0_12	0	0	3	4	25	1	4	4	3	2	2	1	0	4	4	4	22	26	68	49	69	5	13	6	19	0	1	15	53	9	9	1	2	7	9	28	23	66	7	3	44	29	10	4	17	54	11	1	13
trnaMT_ProTGG_MT_-_15956_16023@48.70.23.CC__1_0_1	1	13	1	2	2	10	38	52	12	4	17	2	97	2	17	6	39	3	13	29	81	58	95	42	69	24	29	15	65	40	2	39	9	49	1	4	22	23	5	30	635	30	30	54	24	18	11	317	22
trnaMT_GluTTC_MT_-_14674_14742@43.65.23__1_0_2	0	0	0	1	0	1	0	0	0	0	9	0	1	0	1	0	0	1	4	26	2	1	2	14	12	4	0	3	10	0	1	38	210	1	6	22	30	1	54	2	9	9	53	0	71	33	36	0	99
trna111_HisGTG_1_-_147774845_147774916@9.34.26__1_0_9	1	8	0	11	30	16	114	3	8	16	11	0	28	3	0	2	42	50	102	105	137	20	99	215	1450	25	48	42	191	63	23	810	496	100	146	66	2972	78	487	49	379	138	118	18	1488	168	57	193095	39
trna128_GlyGCC_6_-_27870686_27870756@19.39.21__1_0_12	22	32	18	17	27	19	13	11	25	25	10	9	6	127	8	38	5	14	59	9	18	3	9	2	6	5	1	10	60	10	18	14	23	25	34	34	3	19	14	2	6	3	5	23	4	2	6	6	8
trna14_LysTTT_11_-_59327808_59327880@1.24.24__1_0_6	2	9	2	5	4	4	1	2	3	13	2	0	10	15	2	2	4	1	20	6	6	11	61	28	21	12	5	3	2	5	16	15	64	24	63	16	16	45	7	0	17	5	8	18	17	5	33	23	4
trna86_ArgTCT_1_-_159111401_159111474@1.20.20__1_0_1	0	1	0	0	0	0	0	0	1	1	1	0	5	0	0	1	3	8	67	354	44	0	3	0	25	0	0	46	48	4	18	8	92	17	0	5	4	53	5	4	21	23	3	13	2	3	3	1	1
trna10_LysCTT_16_+_3241501_3241573@1.30.30__1_0_3	3	6	1	3	9	2	1	8	0	5	0	0	10	3	0	3	12	6	22	10	14	2	41	17	8	6	14	10	0	18	35	108	155	17	20	37	48	12	8	0	37	15	0	6	2	3	39	375	0
trnaMT_ValTAC_MT_+_1602_1670@52.70.19.C__1_0_1	14	79	8	4	11	77	152	24	52	68	50	15	47	12	21	17	10	2	135	49	185	2	4	17	99	3	3	32	36	8	9	8	7	19	0	14	28	16	8	50	1585	368	54	163	748	184	3	29	32
trna10_AlaCGC_6_+_26553731_26553802@58.75.18.CCA__2_0_7	15	76	21	38	50	79	59	162	128	25	51	10	40	299	151	72	37	106	957	115	107	0	0	0	5	3	1	67	314	1	129	40	49	55	0	3	25	92	41	12	115	70	39	30	191	54	2	40	176
trna16_LeuAAG_16_+_22308461_22308542@1.18.18__2_0_9	24	67	62	22	207	58	34	96	64	81	17	19	88	141	72	65	82	49	628	134	295	4	11	4	79	6	1	86	121	14	214	25	18	30	9	14	176	613	116	113	325	273	54	56	698	214	18	17	107
trnaMT_GluTTC_MT_-_14674_14742@43.63.21__1_0_2	0	0	0	1	0	0	0	0	0	1	8	2	2	0	0	0	1	5	11	17	5	1	1	8	58	2	1	2	51	0	5	14	61	0	1	13	10	2	50	4	18	11	82	1	29	56	2	0	128
trna129_MetCAT_6_-_27870271_27870342@34.56.23__1_0_8	9	22	4	17	12	7	4	10	12	19	9	11	2	35	10	9	20	11	344	300	29	30	212	22	58	40	29	37	101	27	1314	37	139	120	85	13	5	78	5	4	22	12	11	12	555	18	40	105	13
trna11_SerAGA_8_-_96281885_96281966@1.19.19__2_0_12	1	13	1	2	12	7	3	1	3	1	4	2	14	4	8	0	7	1	23	5	19	28	55	5	74	8	4	2	1	14	12	3	4	3	75	33	90	97	5	2	14	5	9	15	27	11	64	2	1
trna111_HisGTG_1_-_147774845_147774916@13.33.21__1_0_9	63	747	47	38	119	82	61	75	50	76	18	19	170	471	11	64	72	119	387	411	1495	37	153	690	580	75	104	140	109	164	182	94	50	43	367	168	306	199	278	105	1556	245	129	678	3535	815	57	536	57
trna121_ThrCGT_6_-_28615984_28616057@1.20.20__1_0_1	0	0	0	0	0	0	0	0	0	0	0	0	2	2	1	0	0	6	137	4	39	0	5	1	41	0	0	5	7	5	6	8	4	0	0	2	84	53	8	1	8	33	14	1	143	21	2	0	0
trna16_GlnTTG_17_+_47269890_47269961@1.23.23__1_0_3	0	1	1	5	25	2	2	13	5	6	1	0	19	1	8	8	8	4	87	8	27	14	51	14	34	11	9	12	4	15	94	17	10	35	71	20	80	154	8	3	94	57	1	1	18	14	87	8	14
trna10_AspGTC_12_-_125424193_125424264@52.74.23.CC__1_0_12	6	7	3	9	8	9	10	2	2	3	19	5	33	23	4	8	14	7	25	20	49	24	42	14	33	36	20	15	1	4	28	10	3	4	44	26	30	33	9	6	187	82	4	24	73	223	34	3	4
trnaMT_GluTTC_MT_-_14674_14742@50.72.23.CCA__1_0_2	0	8	5	11	39	3	6	20	5	2	7	0	21	7	12	4	21	3	14	14	62	30	68	13	115	15	13	9	5	0	17	16	18	11	20	22	84	86	14	5	36	35	17	4	38	28	29	214	11
trna10_GlyTCC_17_+_8124866_8124937@31.53.23__1_0_8	6	9	9	14	12	5	7	11	7	11	8	1	33	14	16	8	3	11	31	4	3	2	2	3	0	10	3	9	6	0	18	4	28	32	13	5	0	13	14	0	1	0	0	13	1	0	4	5	9
trnaMT_ValTAC_MT_+_1602_1670@55.71.17.CC__1_0_1	7	191	2	5	9	57	75	30	43	20	27	11	39	42	51	5	13	9	294	26	121	0	1	1	10	0	1	26	48	2	2	4	4	23	0	0	3	5	4	36	1320	140	26	44	147	67	0	42	56
trna126_LeuAAG_6_-_28446400_28446481@1.24.24__2_0_2	0	2	1	2	8	2	0	1	0	1	2	0	33	3	10	4	17	4	22	1	7	13	42	4	23	4	7	8	3	8	51	14	10	12	34	12	122	114	3	4	58	20	6	3	12	20	63	18	2
trnaMT_ProTGG_MT_-_15956_16023@51.70.20.CC__1_0_1	6	90	5	10	15	31	206	425	112	27	53	7	74	35	96	30	86	6	103	135	447	17	25	25	158	22	18	82	122	36	24	46	16	101	6	5	60	65	30	79	819	230	141	77	218	130	7	151	48
trna16_TyrGTA_14_-_21131351_21131444@56.76.21.CCA__1_0_6	0	15	3	2	5	4	3	7	4	1	1	0	1	7	2	12	3	3	33	3	11	3	0	1	2	2	4	6	30	5	5	3	2	18	5	8	2	0	3	2	8	9	0	4	2	1	3	1	5
trnaMT_ValTAC_MT_+_1602_1670@42.70.29.C__1_0_1	29	183	30	156	80	36	19	35	45	54	13	4	29	52	22	23	13	9	99	124	87	64	31	48	43	41	32	50	15	28	20	194	253	16	66	56	38	3	40	15	407	143	21	13	74	30	24	329	10
trnaMT_GluTTC_MT_-_14674_14742@38.57.20__1_0_2	2	126	5	7	4	26	17	9	7	11	6	42	64	14	4	6	7	0	47	6	14	0	1	6	23	5	0	1	6	1	2	2	2	4	6	1	14	15	5	23	163	3	8	33	26	28	5	19	9
trnaMT_SerGCT_MT_+_12207_12265@1.19.19__1_0_1	0	10	0	2	13	0	4	2	3	1	3	3	22	21	7	5	8	1	5	6	9	1	1	0	7	0	0	0	13	1	13	0	0	3	0	3	3	5	5	4	68	38	3	55	40	17	1	4	1
trnaMT_ValTAC_MT_+_1602_1670@50.72.23.CCA__1_0_1	194	4018	144	368	457	309	344	333	263	198	380	129	705	747	215	265	436	116	2863	127	884	320	505	1186	355	440	494	200	337	447	253	342	336	937	451	835	303	305	202	239	1870	684	153	1550	584	510	372	2540	322
trna124_ArgTCG_6_-_28510891_28510963@1.19.19__1_0_3	0	0	0	0	2	0	2	0	1	1	1	0	1	0	0	0	0	4	121	0	27	0	3	1	106	0	1	2	19	0	11	2	2	0	1	1	446	71	7	2	51	43	76	3	1221	210	7	33	5
trnaMT_ValTAC_MT_+_1602_1670@47.71.25.CC__1_0_1	9	147	3	33	5	22	41	7	45	12	70	1	23	13	71	16	49	12	120	107	515	263	134	82	1156	197	101	60	6	12	19	157	57	175	26	56	453	41	17	35	1382	734	50	19	188	133	65	404	77
trna116_GluCTC_1_-_145399233_145399304@2.31.30__1_0_8	2	11	2	2	10	5	0	0	5	8	3	1	7	9	3	4	4	5	6	17	24	1	1	5	1	1	0	9	1	1	6	45	95	2	2	1	22	20	10	3	49	23	7	14	12	1	1	62	1
trna111_HisGTG_1_-_147774845_147774916@14.35.22__1_0_9	7	15	5	6	8	3	1	5	7	4	3	0	6	42	1	6	1	2	7	9	30	4	4	9	19	3	7	5	3	6	6	2	8	5	9	7	4	15	27	11	18	1	5	10	160	14	8	9	3
trnaMT_GluTTC_MT_-_14674_14742@46.72.27.CCA__1_0_2	0	24	3	8	14	15	6	6	9	7	4	2	11	13	3	14	7	0	11	4	12	12	11	8	72	1	8	2	3	0	1	81	95	27	7	3	89	19	5	6	25	12	9	19	4	1	8	815	1
trna2_SerCGA_12_+_56584148_56584229@1.25.25__1_0_1	0	16	1	2	7	4	1	1	1	4	2	0	25	12	2	7	18	6	54	3	29	8	29	6	44	2	10	9	0	4	40	37	25	12	49	5	199	103	5	1	69	8	5	11	22	16	41	79	0
trna129_MetCAT_6_-_27870271_27870342@35.57.23__1_0_8	39	109	10	71	21	16	22	18	8	17	42	26	26	133	13	18	12	17	104	3	14	9	60	10	31	8	23	16	13	5	29	92	161	361	47	5	4	57	2	9	3	14	6	9	32	6	54	72	5
trna111_HisGTG_1_-_147774845_147774916@6.35.30__1_0_9	0	0	0	1	2	0	0	0	0	1	0	0	7	0	0	1	2	1	11	2	13	2	9	11	14	0	3	0	0	5	3	13	9	0	37	8	146	12	14	6	26	5	3	7	30	4	7	48	0
trna100_PheGAA_1_-_149287359_149287430@51.73.23.C__3_2_11	1	4	2	2	9	9	1	1	3	1	3	1	10	4	3	2	11	5	72	9	29	17	30	24	32	10	9	10	14	25	12	7	7	9	24	12	72	49	20	2	88	30	2	20	46	29	41	19	12
trnaMT_AlaTGC_MT_-_5587_5655@54.72.19.CCA__1_0_2	9	8	21	2	67	12	15	269	28	16	1	4	1	0	44	19	4	3	21	20	59	3	1	0	21	0	2	14	10	6	19	0	3	3	0	2	15	48	8	8	38	21	15	58	35	28	1	1	7
trna11_GluTTC_15_-_26327381_26327452@52.73.22.C__1_0_2	6	2	0	6	7	10	2	0	2	7	11	15	9	19	0	1	0	0	7	8	14	0	3	8	2	2	2	3	2	3	7	0	1	2	2	0	22	8	1	0	18	5	1	9	11	21	8	0	1
trna12_ArgCCT_16_+_3243918_3243990@36.54.19__1_0_5	15	70	13	15	27	12	11	20	2	28	6	11	12	145	8	31	2	2	14	2	8	0	0	0	1	0	0	1	20	1	12	0	12	10	0	2	1	7	13	0	5	1	1	16	19	3	1	0	2
trna11_GluTTC_15_-_26327381_26327452@1.24.24__1_0_2	13	51	22	27	48	17	16	15	20	18	25	0	112	23	22	39	10	38	74	31	41	36	66	31	31	31	53	28	5	28	76	47	99	92	57	20	81	96	14	15	104	20	13	64	28	50	56	30	2
trna152_ValCAC_6_-_27248049_27248121@1.23.23__1_0_1	3	7	0	4	4	5	0	0	1	1	2	1	7	14	3	4	2	8	81	6	16	27	69	20	8	10	3	8	4	11	17	19	22	47	319	42	70	184	10	2	3	14	22	6	68	32	42	0	0
trnaMT_ValTAC_MT_+_1602_1670@54.70.17.C__1_0_1	22	227	8	6	10	36	32	6	18	25	59	1	60	29	28	8	3	1	86	4	18	0	0	0	12	0	1	3	12	0	8	5	3	33	0	4	5	2	1	9	510	41	8	147	109	32	0	19	21
trnaMT_ValTAC_MT_+_1602_1670@43.71.29.CC__1_0_1	42	128	61	62	132	101	75	99	128	78	35	15	50	99	64	75	58	19	275	57	363	188	146	69	136	91	127	82	51	80	70	460	540	207	141	201	389	65	62	16	937	446	27	43	39	76	149	1083	25
trna143_LysTTT_6_-_27559593_27559665@14.31.18__1_0_8	23	4	7	1	11	16	15	13	12	18	0	8	3	47	7	27	9	4	14	1	24	0	0	0	3	0	0	9	8	0	5	1	3	4	0	4	1	33	14	1	5	2	5	8	7	3	0	2	3
trnaMT_GluTTC_MT_-_14674_14742@37.65.29__1_0_2	0	11	2	6	10	6	1	13	4	2	0	1	14	9	3	11	16	0	4	9	10	7	10	14	11	7	31	7	1	0	5	31	55	2	13	15	36	8	3	0	41	14	3	4	5	12	8	89	0
trna116_GluCTC_1_-_145399233_145399304@13.32.20__1_1_9	13	86	9	1	8	7	10	11	13	21	3	7	18	60	4	32	0	5	51	26	23	0	0	7	37	2	2	30	10	2	32	6	5	0	3	6	11	83	24	1	24	7	1	8	50	17	1	11	4
trna111_HisGTG_1_-_147774845_147774916@8.34.27__1_0_9	0	2	0	1	2	0	4	0	1	0	0	0	0	0	0	2	0	3	7	3	12	0	5	13	74	0	9	4	4	1	2	33	11	1	9	0	144	5	18	2	32	7	6	1	95	34	3	6369	1
trnaMT_GluTTC_MT_-_14674_14742@41.61.21__1_0_2	0	63	14	3	6	23	23	23	14	35	17	15	12	42	3	16	3	1	18	22	7	0	0	10	14	5	2	1	11	0	1	5	19	1	2	3	6	4	9	19	38	3	20	14	21	13	7	9	18
trna111_HisGTG_1_-_147774845_147774916@17.32.16__1_0_9	2	13	2	4	1	0	4	0	3	5	1	1	5	24	5	7	1	0	7	5	14	0	0	1	3	0	0	4	6	0	3	1	2	0	0	0	3	6	8	3	9	3	3	10	97	21	0	2	9
trnaMT_GluTTC_MT_-_14674_14742@35.56.22__1_0_2	0	28	0	3	0	2	3	1	1	2	0	3	15	0	0	1	1	2	114	1	6	0	5	28	1	0	10	0	8	1	1	8	9	9	1	16	1	10	5	9	19	0	15	10	21	10	2	8	7
trnaMT_GluTTC_MT_-_14674_14742@42.62.21__1_0_2	0	17	9	4	14	20	22	17	7	21	10	12	14	21	11	9	5	2	43	9	8	3	1	7	23	7	2	9	10	0	7	3	6	3	1	11	21	4	13	9	46	12	15	7	41	34	3	4	13
trna20_GluTTC_2_-_131094701_131094772@1.23.23__1_0_2	6	99	7	23	13	4	4	8	3	5	15	0	34	35	26	5	12	12	37	13	12	13	30	5	3	14	13	4	8	13	28	32	61	31	9	13	35	39	13	16	6	2	12	67	29	37	15	51	2
trna11_GluTTC_15_-_26327381_26327452@1.23.23__1_0_2	86	309	95	123	162	73	63	141	91	96	88	14	262	192	124	123	69	369	421	193	176	99	251	150	68	164	219	107	91	75	356	130	254	446	112	76	140	135	54	80	302	83	36	280	153	220	173	63	19
trnaMT_ValTAC_MT_+_1602_1670@51.71.21.CC__1_0_1	14	470	9	21	17	136	274	37	88	63	90	64	79	25	66	36	42	18	678	134	599	71	29	73	205	85	44	80	76	19	16	36	12	50	13	67	92	28	28	82	3463	589	105	56	475	227	6	206	122
trna100_PheGAA_1_-_149287359_149287430@52.73.22.C__3_3_13	2	1	2	2	7	9	4	2	5	3	7	10	10	13	0	3	9	5	47	6	29	6	9	13	9	6	6	6	5	7	13	2	1	2	12	6	26	21	21	1	82	17	3	19	22	35	16	3	0
trna11_SerAGA_8_-_96281885_96281966@1.23.23__2_0_12	4	125	6	24	22	7	2	4	8	9	21	6	96	41	32	10	61	41	158	4	26	63	89	13	139	17	13	5	10	29	35	5	11	23	130	45	202	291	11	27	86	13	60	70	215	73	96	11	17
trna13_ValCAC_19_-_4724647_4724719@1.30.30__1_0_1	0	4	1	1	4	4	1	1	1	4	1	1	5	1	0	2	7	2	10	2	17	11	30	24	14	8	43	4	1	11	16	43	89	6	75	10	40	13	9	3	30	16	0	7	6	12	42	171	2
trna10_AlaCGC_6_+_26553731_26553802@58.74.17.CC__2_0_7	3	22	0	2	3	2	3	7	5	1	3	1	1	36	10	4	2	33	87	5	5	0	0	0	1	0	0	0	43	0	9	2	5	7	0	0	1	2	2	1	11	1	6	1	17	6	0	6	17
trna129_MetCAT_6_-_27870271_27870342@1.30.30__1_0_9	0	14	1	3	2	3	0	0	0	5	2	1	17	4	2	4	11	2	36	13	32	2	7	10	4	2	5	8	1	5	18	159	149	4	58	17	35	26	7	2	49	8	2	33	17	24	16	495	3
trna126_LeuAAG_6_-_28446400_28446481@68.84.17.CC__2_0_11	0	18	1	3	4	5	10	19	9	3	6	3	0	66	14	11	11	26	41	2	10	0	1	0	0	0	0	3	57	0	23	1	1	10	0	0	2	9	3	5	20	9	6	2	4	9	0	2	21
trna126_LeuAAG_6_-_28446400_28446481@37.60.24__2_0_7	1	10	3	10	2	2	3	8	2	8	25	0	4	3	14	3	55	23	64	28	51	22	40	11	10	13	8	21	22	7	18	74	131	121	20	5	1	39	7	6	184	12	0	2	3	5	26	57	19
trnaMT_ProTGG_MT_-_15956_16023@49.68.20__1_0_1	0	2	0	0	1	3	8	9	9	1	7	0	2	2	6	0	0	0	12	11	13	1	1	4	10	1	0	3	3	0	1	2	0	2	2	1	5	2	4	0	106	18	7	13	72	17	4	5	4
trna12_TrpCCA_17_+_19411494_19411565@1.18.18__1_0_1	0	0	1	0	0	0	3	1	0	0	2	0	0	3	2	0	1	3	34	9	13	0	0	1	40	0	0	1	14	1	3	0	2	1	0	2	56	15	3	23	8	13	9	0	311	52	1	5	5
trnaMT_ValTAC_MT_+_1602_1670@51.72.22.CCA__1_0_1	155	2084	84	114	210	150	125	189	168	122	131	162	182	356	83	207	91	40	1196	36	340	84	113	178	131	128	97	79	135	102	61	93	116	320	156	387	154	115	70	60	454	205	58	272	123	164	97	453	116
trnaMT_LeuTAA_MT_+_3230_3304@10.30.21__1_0_1	0	3	2	0	4	1	0	2	0	1	0	1	11	4	9	0	0	3	50	10	13	4	0	17	16	1	0	3	1	5	12	0	0	5	4	8	13	11	12	4	77	16	7	17	21	21	1	2	1
trnaMT_GluTTC_MT_-_14674_14742@35.58.24__1_0_2	0	65	0	9	0	5	4	2	2	9	4	17	37	1	0	3	2	3	74	4	5	2	8	14	9	3	1	1	3	0	1	14	22	12	3	5	14	8	5	11	127	0	4	13	21	12	4	29	5
trna36_ThrAGT_17_-_8129553_8129626@56.77.22.CCA__1_0_4	18	42	12	30	40	17	5	29	6	26	8	4	6	83	5	16	2	22	105	3	3	1	9	1	1	12	1	7	10	6	59	17	50	34	9	6	2	11	8	1	4	1	0	4	6	2	18	7	9
trnaMT_GluTTC_MT_-_14674_14742@39.56.18__1_0_2	0	75	2	5	12	8	15	4	1	8	3	25	34	7	8	6	4	11	36	36	20	1	1	10	23	3	1	5	22	0	12	2	9	0	2	6	11	18	37	33	121	11	48	25	57	50	4	12	18
trna9_ArgTCT_1_+_94313129_94313213@1.19.19__1_0_1	3	11	7	14	70	22	52	6	11	6	24	2	82	25	22	6	104	112	1603	33	645	7	38	8	1259	4	14	72	234	14	223	73	25	52	0	25	2340	234	128	530	1797	402	429	23	24365	2044	32	4357	170
trnaMT_AlaTGC_MT_-_5587_5655@53.72.20.CCA__1_0_2	13	8	27	3	119	20	32	344	44	36	0	14	0	1	54	37	3	7	35	28	87	4	3	3	52	0	0	31	0	7	31	0	1	2	0	5	30	61	14	19	61	43	17	33	50	38	2	0	14
trna116_GluCTC_1_-_145399233_145399304@13.33.21__1_1_9	1	14	2	1	4	1	0	3	3	6	3	1	23	12	1	4	2	6	29	5	28	5	10	10	23	0	1	9	0	3	15	9	2	1	13	12	21	83	7	1	61	9	0	27	64	6	4	10	3
trna108_AlaAGC_6_-_28763741_28763812@58.75.18.CCA__1_0_1	2	4	0	9	1	6	14	4	12	3	11	0	3	6	6	16	7	61	390	2	21	0	0	0	0	0	0	1	75	1	1	23	10	1	2	2	2	97	27	0	6	49	5	3	17	37	1	0	36
trnaMT_LysTTT_MT_+_8294_8363@2.22.21__1_0_2	4	61	10	6	38	6	4	34	9	7	8	0	8	38	12	10	14	3	21	24	47	5	8	7	15	9	13	15	11	4	19	7	7	39	13	6	10	22	14	3	70	34	6	33	45	30	7	38	8
trna114_ArgCCG_6_-_28710729_28710801@1.19.19__2_0_4	16	52	26	44	283	65	300	128	43	61	170	24	295	69	87	46	667	298	6039	131	1601	14	67	50	3654	5	15	241	628	69	911	151	110	88	4	53	20496	1347	369	1541	9007	2058	1313	175	104929	10477	223	16095	594
trna111_HisGTG_1_-_147774845_147774916@5.34.30__1_0_9	0	6	0	2	4	3	7	1	0	4	0	1	6	4	0	0	4	10	15	6	34	4	15	28	44	3	9	5	7	11	3	50	30	3	35	10	190	12	27	6	59	12	18	3	106	18	8	6799	1
trna130_GlnTTG_6_-_27763640_27763711@6.33.28__2_0_12	0	2	0	0	0	0	0	0	1	1	0	0	10	0	0	1	1	3	12	5	3	1	9	14	6	1	0	5	0	3	9	14	36	1	19	7	10	11	3	3	29	10	3	4	3	1	6	38	0
trna112_GlnCTG_1_-_147737382_147737453@59.75.17.CCA__1_0_11	17	32	11	12	39	31	36	43	64	28	16	14	16	84	25	47	53	47	390	39	69	1	6	4	5	3	2	45	119	3	55	16	31	7	0	0	8	91	12	13	53	36	22	27	139	30	0	8	40
trna111_HisGTG_1_-_147774845_147774916@11.34.24__1_0_9	0	18	0	3	1	0	4	0	1	1	2	1	1	4	1	1	1	4	4	10	14	3	11	39	77	5	3	2	3	1	1	13	13	8	13	2	53	9	26	2	19	7	15	0	202	22	6	2075	2
trna101_AlaAGC_6_-_28831462_28831533@59.75.17.CCA__2_0_5	10	11	9	13	20	25	22	56	33	12	18	3	8	71	54	24	49	86	870	43	40	0	0	0	1	1	0	28	170	3	118	35	37	21	0	0	6	64	33	12	48	88	34	7	96	25	3	11	122
trna10_GlyTCC_17_+_8124866_8124937@54.75.22.CCA__1_0_8	2	6	8	10	40	13	1	5	8	10	2	3	7	26	4	11	3	15	77	1	6	0	5	3	0	17	4	4	7	2	41	5	28	74	17	22	1	7	7	0	2	1	1	1	1	1	16	2	7
trna2_LeuTAG_14_+_21093529_21093610@1.25.25__1_0_1	3	49	3	14	14	14	1	0	6	3	11	7	32	32	14	8	4	11	59	4	17	38	7	8	63	9	5	5	2	2	45	65	62	71	109	26	214	257	9	0	7	11	6	12	54	34	52	51	2
trna16_LeuAAG_16_+_22308461_22308542@1.26.26__2_0_9	4	30	14	74	172	29	8	46	37	31	16	4	526	43	56	44	291	142	656	50	248	166	318	67	615	60	71	166	16	90	564	800	532	257	275	163	3565	1381	86	50	756	388	48	54	260	177	435	645	56
trna168_TrpCCA_6_-_26331672_26331743@1.19.19__1_0_4	0	1	1	0	1	1	0	1	1	2	0	0	11	3	1	0	9	4	28	2	13	1	3	0	12	0	0	4	2	1	14	2	1	0	1	4	23	20	3	1	12	9	3	5	14	9	2	2	5
trna10_SerGCT_15_-_40886023_40886104@68.85.18.CCA__1_0_6	5	22	6	4	12	5	7	12	6	5	7	3	3	27	16	7	8	3	23	3	9	0	0	0	3	0	0	3	23	0	7	0	2	2	0	1	2	3	5	1	4	3	4	4	31	3	0	1	3
trna17_ValTAC_11_-_59318102_59318174@1.28.28__1_0_2	0	0	1	4	8	3	1	1	4	0	0	0	17	1	3	2	4	8	38	8	30	20	41	12	27	5	6	12	1	5	32	61	35	4	25	27	110	20	3	0	33	33	1	7	5	17	17	112	1
trnaMT_GluTTC_MT_-_14674_14742@40.61.22__1_0_2	0	175	2	16	7	34	30	11	8	21	56	61	72	9	0	11	4	18	98	179	18	7	12	86	47	9	6	11	48	0	13	78	127	25	9	61	30	20	170	42	173	9	221	43	177	185	47	24	200
trnaMT_ValTAC_MT_+_1602_1670@55.72.18.CCA__1_0_1	148	593	61	86	128	107	121	140	122	114	70	34	167	365	108	97	49	16	1147	11	158	0	2	11	26	1	0	36	151	4	41	19	19	45	0	10	19	37	39	66	287	89	39	320	145	68	1	99	112
trna12_ArgCCT_16_+_3243918_3243990@35.55.21__1_0_5	12	49	6	9	23	6	7	12	8	16	6	1	6	96	4	25	5	4	40	5	15	2	3	4	2	6	0	3	17	4	17	5	19	12	26	8	4	17	27	1	8	2	1	19	35	2	2	1	4
trna14_LysTTT_11_-_59327808_59327880@1.19.19__1_0_6	25	152	7	25	79	29	30	77	36	24	32	27	8	176	33	42	38	27	270	29	177	3	9	2	385	7	2	14	230	7	33	8	18	16	24	11	438	121	59	84	65	22	157	52	15335	778	10	35	86
trna111_HisGTG_1_-_147774845_147774916@3.32.30__1_0_9	2	25	2	5	10	14	20	4	4	9	1	6	9	5	0	1	13	6	16	20	44	10	22	68	42	15	23	7	16	21	6	121	80	5	71	19	171	16	42	9	258	26	11	11	89	69	9	5022	2
trna16_LeuAAG_16_+_22308461_22308542@1.17.17__2_0_9	0	13	6	7	25	5	4	15	5	10	3	1	8	17	7	8	9	4	54	6	28	0	2	1	13	3	2	7	6	5	27	2	5	2	2	8	25	70	13	26	54	64	19	12	40	31	8	8	7
trna14_ThrCGT_17_+_29877093_29877164@1.23.23__1_0_2	0	0	2	5	28	0	0	3	6	1	2	0	61	1	4	2	34	19	66	3	26	29	96	36	32	38	24	13	4	16	181	18	34	22	40	26	284	188	6	7	122	62	14	11	65	34	84	32	4
trnaMT_ProTGG_MT_-_15956_16023@48.68.21__1_0_1	0	2	0	1	0	4	13	1	3	8	8	1	2	0	1	0	0	0	2	3	3	3	1	2	2	2	1	1	10	1	0	0	0	1	0	1	1	0	1	1	171	5	2	22	14	9	1	7	2
trna10_AlaCGC_6_+_26553731_26553802@1.22.22__3_0_8	26	150	62	39	133	59	35	40	68	81	31	32	63	148	38	86	58	43	138	67	130	63	88	71	72	55	35	53	23	43	149	45	53	141	137	59	63	191	66	24	127	37	23	73	149	49	114	33	24
trnaMT_SerTGA_MT_-_7446_7514@1.23.23__1_0_2	2	14	4	3	13	1	5	9	3	3	4	0	18	13	12	0	5	4	18	25	16	14	49	14	14	15	23	3	1	19	11	9	5	8	26	24	23	26	15	1	29	11	11	10	28	17	36	26	6
trna14_ProTGG_5_-_180615854_180615925@32.53.22__1_0_6	11	10	6	14	30	10	6	11	12	8	8	1	6	28	21	21	9	15	66	10	5	5	10	5	1	12	3	8	15	1	30	9	20	15	11	10	1	16	13	0	8	0	0	5	0	0	13	6	11
trna107_AsnGTT_1_-_148760356_148760429@1.20.20__2_0_19	1	8	3	2	21	5	6	4	4	10	3	0	9	7	3	7	29	9	134	74	34	3	15	2	31	1	3	34	33	11	50	17	22	15	6	36	154	374	110	6	170	30	15	58	259	50	14	94	5
trna11_GluTTC_15_-_26327381_26327452@1.25.25__1_0_2	1	9	2	7	8	2	2	2	4	5	1	3	22	4	7	5	5	5	13	9	6	6	4	6	3	2	14	6	3	2	34	21	44	6	7	2	24	9	5	5	41	7	3	48	6	19	2	8	2
trna11_GluTTC_15_-_26327381_26327452@1.19.19__1_0_2	5	22	1	11	34	6	8	5	5	8	10	12	19	13	8	6	45	9	35	27	42	8	12	16	12	6	19	15	15	13	26	19	34	2	19	15	28	21	3	4	55	7	4	35	34	43	20	13	11
trna16_TyrGTA_14_-_21131351_21131444@55.76.22.CCA__1_0_6	32	126	23	31	63	14	20	31	21	47	4	10	10	155	6	39	1	17	163	7	10	5	7	10	1	16	6	6	44	14	21	15	84	127	98	32	2	11	28	4	2	7	1	8	7	2	51	5	8
trna111_HisGTG_1_-_147774845_147774916@15.33.19__1_0_9	17	240	14	20	33	33	35	30	18	36	11	5	65	111	9	17	44	44	134	130	688	2	7	14	367	1	3	58	37	18	68	20	7	17	15	13	214	79	113	73	620	196	71	330	1707	785	5	137	33
trnaMT_ProTGG_MT_-_15956_16023@49.71.23.CCA__1_0_1	5	18	14	15	85	14	6	309	16	12	4	1	50	29	23	11	13	10	90	32	37	49	109	39	89	39	29	21	2	28	42	20	34	45	103	85	68	152	39	8	28	51	23	107	21	19	76	108	9
trnaMT_ValTAC_MT_+_1602_1670@53.71.19.CC__1_0_1	19	857	18	33	41	248	263	91	172	97	144	124	224	77	148	62	71	18	965	249	1446	22	6	9	582	13	10	154	136	8	51	28	14	40	7	24	274	57	49	125	7080	1754	97	161	1195	778	4	269	217
trnaMT_TyrGTA_MT_-_5826_5891@45.69.25.CCA__1_0_1	0	2	1	9	14	4	8	49	1	4	4	0	45	2	2	4	34	1	22	3	16	9	15	2	58	4	2	2	1	15	3	15	12	4	4	2	54	35	4	8	63	20	8	91	17	10	11	33	8
trna12_ArgCCT_16_+_3243918_3243990@35.53.19__1_0_5	37	224	31	45	69	39	24	42	14	76	5	29	25	311	20	98	4	4	48	15	33	0	0	1	3	5	0	12	13	4	32	1	16	14	2	4	4	33	13	0	30	7	3	33	50	9	1	1	7
trna3_ArgTCT_11_+_59318767_59318852@59.76.18.CCA__1_0_2	11	25	9	3	12	6	8	5	27	6	5	2	1	23	8	31	3	6	38	6	32	0	0	0	5	0	0	7	26	0	2	0	5	6	1	1	7	18	19	3	10	2	7	13	107	9	0	0	11
trnaMT_LeuTAA_MT_+_3230_3304@1.22.22__1_0_1	1	4	3	5	12	5	1	6	1	0	5	2	15	0	6	1	6	3	39	9	95	16	20	51	70	20	18	4	7	10	10	6	8	35	22	92	69	25	8	0	98	139	7	12	72	90	23	66	22
trna27_GlyCCC_2_-_70476123_70476193@1.22.22__1_0_2	0	7	1	3	12	3	0	2	1	1	2	1	8	6	6	3	7	4	73	2	14	16	24	3	11	4	6	9	5	6	55	9	9	13	9	7	35	25	0	0	41	13	1	3	43	74	21	7	0
trnaMT_ValTAC_MT_+_1602_1670@51.70.20.C__1_0_1	4	68	0	4	6	50	29	7	41	32	20	5	19	6	16	8	1	4	135	28	114	4	3	9	52	4	1	12	18	4	8	1	1	2	3	8	16	4	6	25	909	142	21	41	320	92	4	25	35
trna111_HisGTG_1_-_147774845_147774916@1.30.30__1_0_9	0	41	0	2	4	3	8	0	1	3	0	3	0	4	1	0	7	11	10	34	67	3	11	56	24	17	8	14	12	59	11	130	76	16	87	52	179	7	26	1	90	167	7	11	115	5	13	2455	3
trnaMT_GluTTC_MT_-_14674_14742@37.57.21__1_0_2	0	63	0	2	6	5	4	3	2	2	2	10	19	3	0	1	0	1	15	3	8	0	1	2	17	2	0	1	3	0	0	1	2	0	2	5	11	10	5	4	62	0	2	7	21	13	3	6	1
trna3_AlaAGC_2_+_27274082_27274154@59.76.18.CCA__1_0_2	4	3	3	2	15	10	2	11	18	12	5	4	15	20	6	19	26	14	142	21	23	0	0	1	1	1	0	15	52	0	31	0	2	7	0	0	12	39	9	1	20	19	6	1	32	13	1	4	27
trnaMT_ValTAC_MT_+_1602_1670@48.70.23.C__1_0_1	2	53	2	5	3	25	17	3	10	14	19	1	21	3	17	2	8	2	147	15	57	83	18	52	111	54	36	9	18	4	0	22	7	24	14	32	30	4	2	41	910	111	10	27	263	50	4	82	25
trna16_LeuAAG_16_+_22308461_22308542@1.20.20__2_0_9	6	22	41	26	230	40	15	64	38	64	18	4	149	56	58	35	106	70	654	151	226	12	40	15	121	13	7	102	83	91	532	36	65	95	31	44	303	675	118	52	647	711	56	53	262	213	42	66	132
trna2_GlyGCC_21_-_18827107_18827177@1.29.29__1_0_5	1	170	5	76	20	57	31	4	8	40	3	76	55	16	0	7	80	78	613	1677	880	83	536	483	88	209	55	150	237	156	38	975	1790	54	2439	2080	363	512	284	10	293	55	91	256	76	279	248	627	33
trnaMT_GluTTC_MT_-_14674_14742@40.58.19__1_0_2	1	730	7	34	47	199	81	13	23	86	29	435	382	30	9	29	17	8	506	19	71	1	4	9	62	1	3	8	85	1	12	7	6	10	2	7	53	65	23	168	1115	15	32	181	211	150	1	155	33
trna126_LeuAAG_6_-_28446400_28446481@68.85.18.CCA__2_0_11	35	82	25	27	43	77	58	116	112	63	30	21	49	408	98	83	71	102	368	22	119	1	1	1	8	3	1	57	318	8	156	15	47	49	1	3	27	101	17	34	168	96	105	37	67	30	1	16	124
trna130_GlnTTG_6_-_27763640_27763711@5.33.29__2_0_12	0	1	1	2	3	0	0	0	0	2	0	0	14	0	0	0	10	2	29	9	12	2	17	12	4	1	1	5	0	4	10	42	50	0	33	10	16	19	15	5	52	13	6	9	8	1	14	118	1
trna146_GlnCTG_6_-_27515531_27515602@19.41.23__1_0_7	34	247	17	139	47	52	17	20	25	14	21	5	16	63	14	29	10	14	18	5	17	6	48	7	12	8	9	2	8	12	5	4	27	50	13	4	0	10	3	2	8	3	20	9	26	8	11	14	3
trna10_LysCTT_16_+_3241501_3241573@12.32.21__1_0_4	2	2	4	1	13	2	5	2	4	14	1	2	8	1	4	10	25	5	8	110	47	3	7	12	6	1	2	19	2	5	6	2	0	2	5	5	6	27	40	7	33	6	1	16	41	14	8	1	4
trnaMT_ProTGG_MT_-_15956_16023@50.71.22.CCA__1_0_1	19	72	10	3	43	8	2	128	13	11	2	2	33	41	5	18	4	4	28	17	37	6	19	21	28	14	21	7	13	13	11	13	18	39	13	45	42	37	14	5	21	19	7	71	6	16	12	134	12
trna2_GlyGCC_21_-_18827107_18827177@1.28.28__1_0_5	0	26	2	24	9	11	3	1	1	7	0	13	10	6	0	0	9	27	88	254	143	12	67	25	76	77	4	14	75	29	5	380	548	13	478	426	208	141	38	0	544	16	12	13	29	61	36	261	22
trna10_AlaCGC_6_+_26553731_26553802@1.24.24__3_0_8	5	57	12	36	31	9	1	9	6	19	11	2	16	27	11	23	20	8	57	34	50	23	69	30	40	24	18	22	10	9	61	79	99	81	168	28	139	234	12	6	56	32	16	32	49	27	186	37	3
trna16_GlnTTG_17_+_47269890_47269961@1.30.30__1_0_3	4	23	6	3	15	2	4	5	3	15	2	0	43	2	4	8	82	12	70	20	24	28	45	37	32	28	31	22	13	36	37	170	300	10	220	74	645	130	51	9	68	24	32	41	22	12	77	363	4
trna10_AspGTC_12_-_125424193_125424264@51.74.24.CC__1_0_12	0	1	0	2	2	6	2	1	1	1	8	1	9	7	3	1	4	15	26	18	16	21	27	7	34	20	9	22	2	6	8	32	14	7	30	11	29	22	5	6	128	57	5	5	34	75	21	5	24
trna18_ArgCCT_17_+_73030001_73030073@1.18.18__1_0_3	0	18	2	2	0	0	6	1	0	2	6	1	6	2	3	1	9	3	78	1	8	0	1	0	48	0	0	2	37	1	1	1	1	0	0	1	171	9	1	42	34	6	42	5	2879	330	0	317	16
trnaMT_ValTAC_MT_+_1602_1670@45.71.27.CC__1_0_1	1	24	2	11	3	24	34	8	31	8	15	6	11	6	25	3	10	3	86	40	217	33	18	16	94	37	33	41	7	3	3	159	60	62	3	9	109	2	5	12	744	339	24	7	36	37	4	558	19
trnaMT_GluTTC_MT_-_14674_14742@48.72.25.CCA__1_0_2	0	8	2	7	16	2	1	11	3	5	3	0	21	4	6	6	4	1	17	3	16	14	27	3	129	5	6	2	0	0	10	14	24	24	8	26	180	65	3	0	41	48	6	8	2	4	20	150	12
trnaMT_GluTTC_MT_-_14674_14742@43.66.24__1_0_2	0	1	0	12	1	0	1	0	0	0	78	0	3	0	0	0	0	20	28	52	25	4	3	105	86	3	1	12	64	0	11	482	1246	10	14	110	121	6	378	0	59	33	320	1	149	91	206	7	462
trna111_HisGTG_1_-_147774845_147774916@17.34.18__1_0_9	1	22	0	0	7	4	30	2	3	2	4	0	4	13	2	2	7	12	54	8	48	0	1	5	316	0	0	4	24	1	4	2	0	4	0	2	75	13	63	14	76	25	122	5	4560	482	0	284	15
trna16_LeuAAG_16_+_22308461_22308542@1.30.30__2_0_9	2	13	1	3	2	2	1	2	1	2	0	0	8	2	2	4	37	8	10	12	13	8	33	10	6	1	12	6	2	15	8	116	71	10	18	19	90	48	6	2	80	8	2	5	23	14	21	219	1
trna11_GluTTC_15_-_26327381_26327452@8.31.24__1_0_4	23	61	22	31	16	11	9	9	9	34	8	4	21	87	6	43	3	2	6	14	7	3	7	5	4	11	4	4	10	4	12	8	67	37	15	23	4	17	0	1	3	0	0	26	5	7	8	4	0
trnaMT_GluTTC_MT_-_14674_14742@39.64.26__1_0_2	0	20	1	2	0	6	0	1	2	2	7	4	10	2	0	0	1	8	21	21	7	1	3	54	73	3	2	6	4	0	6	78	127	10	7	25	32	7	50	3	33	10	47	2	16	19	7	25	21
trna168_TrpCCA_6_-_26331672_26331743@1.24.24__1_0_4	0	2	0	2	8	0	0	0	2	0	1	0	12	1	7	1	7	14	74	7	14	30	20	13	36	4	5	10	2	10	35	23	24	5	61	19	51	95	22	1	22	8	6	0	4	11	31	17	6
trna152_ValCAC_6_-_27248049_27248121@1.20.20__1_0_1	0	52	1	8	1	0	0	0	0	0	1	0	64	25	9	1	22	136	2333	0	3	0	8	1	3	1	0	0	130	2	23	279	249	25	31	10	25	317	14	8	1	4	1027	23	319	1730	2	5	20
trna16_GlnTTG_17_+_47269890_47269961@1.29.29__1_0_3	0	4	1	2	1	1	1	1	0	1	0	0	9	1	3	1	2	6	14	4	8	4	3	6	23	11	3	4	4	16	7	117	31	2	24	32	34	20	4	1	289	13	3	8	5	16	8	95	10
trnaMT_GluTTC_MT_-_14674_14742@51.72.22.CCA__1_0_2	0	36	7	6	71	15	6	86	11	9	17	3	46	40	22	23	17	21	32	8	64	48	76	13	156	14	17	16	4	0	69	3	4	10	12	22	136	156	13	4	85	80	12	48	50	81	22	37	22
trnaMT_ValTAC_MT_+_1602_1670@46.72.27.CCA__1_0_1	19	124	22	54	62	33	29	25	46	19	8	8	25	70	23	26	32	21	178	10	89	32	27	30	113	24	20	33	18	28	33	347	403	237	36	84	178	49	34	18	88	71	20	27	7	13	31	957	14
trna114_ArgCCG_6_-_28710729_28710801@1.24.24__2_0_4	2	2	8	9	40	1	0	3	3	4	8	1	57	4	16	10	26	16	137	7	30	18	102	8	24	25	16	24	1	27	268	40	32	41	141	41	186	321	8	3	124	42	6	22	2	8	202	27	8
trna111_HisGTG_1_-_147774845_147774916@17.33.17__1_0_9	8	23	1	1	6	3	2	5	6	5	2	1	3	23	6	10	9	9	30	11	73	0	1	4	22	0	0	13	17	0	14	2	1	1	0	0	8	9	23	8	80	7	29	57	364	79	0	10	14
trnaMT_ProTGG_MT_-_15956_16023@51.69.19.C__1_0_1	1	22	0	2	1	13	28	41	43	3	22	0	16	16	19	5	10	0	6	20	53	2	0	0	29	0	1	9	18	0	0	3	3	5	0	1	7	2	3	20	144	25	47	43	136	38	1	19	7
trna85_GluTTC_6_-_163210014_163210082@1.23.23__1_1_1	0	16	4	8	12	3	4	0	5	3	6	0	16	8	9	4	13	4	19	7	9	10	22	15	7	9	8	3	4	4	22	22	34	8	10	10	8	9	5	2	8	3	1	16	42	9	4	76	1
trna114_ArgCCG_6_-_28710729_28710801@1.16.16__2_0_4	0	4	0	1	1	0	0	2	1	2	1	0	1	2	1	0	0	0	9	2	7	0	5	0	40	0	0	1	1	3	6	3	5	1	16	6	101	55	3	13	34	9	17	4	145	8	9	68	1
trna3_AlaAGC_2_+_27274082_27274154@1.25.25__1_0_2	1	1	3	5	28	2	2	5	3	4	0	0	39	3	4	9	16	2	43	8	38	20	20	5	65	4	10	26	1	10	55	13	13	23	44	9	315	100	11	4	42	19	1	15	61	40	51	28	1
trna3_ArgTCT_11_+_59318767_59318852@61.76.16.CCA__1_0_3	5	6	2	4	6	2	11	2	8	1	5	0	2	9	15	9	5	5	20	4	15	0	0	0	2	0	0	1	12	0	0	4	6	1	0	1	6	8	5	1	8	1	50	2	968	43	1	2	24
trnaMT_ProTGG_MT_-_15956_16023@48.69.22.C__1_0_1	0	4	0	0	0	3	7	5	1	1	2	0	10	1	1	0	4	0	0	2	3	4	1	4	8	2	2	1	14	2	1	10	5	1	0	0	4	0	2	6	120	4	5	18	11	2	1	36	2
trna10_GluCTC_3_-_103879524_103879595@15.32.18__1_2_10	6	21	1	2	7	6	3	4	4	6	0	1	8	9	0	16	1	0	7	18	10	3	3	2	7	2	3	13	1	2	6	1	4	0	0	9	10	51	45	6	55	2	6	13	22	10	11	1	3
trna16_TyrGTA_6_+_26577332_26577420@59.76.18.CCA__1_0_2	2	27	3	7	12	35	18	10	7	4	1	4	1	45	13	6	2	3	397	2	8	0	0	0	5	0	0	2	80	1	2	1	0	2	0	1	0	38	43	0	1	21	12	3	4	2	0	0	9
trnaMT_SerGCT_MT_+_12207_12265@1.26.26__1_0_1	5	10	1	5	12	5	6	1	7	1	7	1	38	15	9	6	11	8	7	16	10	11	36	12	42	15	19	4	20	8	16	58	69	35	16	45	68	9	8	5	98	44	5	51	26	7	19	472	3
trna100_LeuCAA_6_-_28864000_28864105@65.86.22.CCA__2_0_7	39	25	30	87	162	25	13	52	48	84	19	4	50	76	37	52	26	63	545	23	11	14	58	38	10	68	17	25	77	78	245	64	205	152	250	71	5	153	76	6	8	5	4	12	11	1	92	9	42
trna143_LysTTT_6_-_27559593_27559665@12.31.20__1_0_8	0	4	5	2	16	5	7	7	6	12	0	1	4	2	4	10	4	2	27	88	75	0	4	6	9	1	0	22	2	1	7	1	2	1	5	2	5	20	33	1	21	6	2	1	27	16	1	1	4
trnaMT_GluTTC_MT_-_14674_14742@38.58.21__1_0_2	0	233	4	9	19	40	21	9	8	28	13	76	128	17	7	11	5	5	83	8	31	2	3	17	10	4	4	2	7	0	3	6	6	5	3	8	10	7	4	38	262	8	12	57	56	24	1	92	12
trnaMT_ValTAC_MT_+_1602_1670@41.70.30.C__1_0_1	34	54	26	85	60	66	77	74	92	61	22	8	28	32	23	33	18	14	217	54	117	50	31	83	47	42	61	48	11	34	30	263	333	60	67	74	146	16	21	18	688	234	22	28	57	70	43	395	9
trna27_GlyCCC_2_-_70476123_70476193@1.16.16__1_0_2	2	55	1	2	7	3	0	4	6	6	3	3	21	29	11	6	8	8	78	3	19	0	2	0	2	0	2	5	2	1	29	2	4	0	1	0	12	31	2	2	22	4	4	24	94	155	2	9	0
trna106_HisGTG_1_-_149155828_149155899@8.31.24__1_0_10	0	5	8	9	12	3	5	3	3	8	0	0	17	8	2	4	3	14	43	25	40	7	28	45	56	28	8	7	12	7	33	22	38	25	82	54	21	94	30	0	58	13	13	7	78	47	25	73	9
trna111_HisGTG_1_-_147774845_147774916@4.33.30__1_0_9	1	52	4	12	5	8	6	4	5	3	3	6	15	6	1	3	12	15	35	9	43	10	25	188	74	28	17	11	5	50	9	162	89	10	106	66	320	24	20	7	898	23	23	12	169	153	18	4309	14
trna111_HisGTG_1_-_147774845_147774916@15.34.20__1_0_9	13	641	18	24	129	48	423	23	40	47	36	10	65	182	15	36	99	109	463	299	851	9	43	133	2093	7	24	126	124	94	99	59	20	49	38	55	1745	224	1071	172	1271	381	614	159	19278	3951	26	6566	77
trnaMT_GluTTC_MT_-_14674_14742@38.61.24__1_0_2	0	23	0	7	1	6	3	4	1	2	8	2	12	1	4	3	9	4	8	46	14	2	15	62	19	5	1	2	10	0	7	35	99	15	29	9	8	8	13	6	29	7	21	17	51	8	23	17	15
trna14_TyrGTA_6_+_26569086_26569176@59.75.17.CC__1_0_2	1	29	0	1	3	3	5	5	2	3	1	2	0	40	7	8	4	4	12	4	3	0	0	0	6	0	0	1	40	0	4	1	2	6	0	0	0	4	2	1	4	0	18	3	1	3	0	0	6
trnaMT_GluTTC_MT_-_14674_14742@40.60.21__1_0_2	0	43	0	1	0	4	2	3	1	2	5	13	18	3	3	0	1	2	26	4	6	3	4	7	5	1	2	0	6	0	1	9	3	3	3	4	5	0	5	5	17	0	16	6	13	33	5	15	11
trnaMT_ValTAC_MT_+_1602_1670@53.70.18.C__1_0_1	14	121	6	11	5	53	25	9	37	45	21	10	34	11	15	11	5	3	126	22	107	2	0	4	39	2	2	12	20	6	4	2	4	12	0	6	12	11	4	26	1261	194	8	80	544	136	1	29	27
trna111_HisGTG_1_-_147774845_147774916@16.35.20__1_0_9	17	125	24	29	92	51	30	10	32	29	7	4	113	219	14	44	108	48	456	94	504	6	21	25	212	1	2	93	38	27	94	29	18	15	51	36	136	345	475	194	358	79	58	214	3353	174	15	92	39
trna114_ArgCCG_6_-_28710729_28710801@1.20.20__2_0_4	2	0	0	4	6	4	2	5	2	5	0	1	32	1	0	2	13	1	24	7	22	2	9	1	5	0	0	4	9	2	24	2	9	6	14	10	52	182	3	4	49	22	2	4	76	12	22	7	3
trna152_ValCAC_6_-_27248049_27248121@1.30.30__1_0_1	0	21	0	3	4	4	1	1	0	2	0	5	3	8	0	0	1	9	35	11	10	11	111	43	5	16	0	10	1	27	9	164	470	25	312	136	144	142	29	0	0	29	18	3	21	18	46	3	1
trnaMT_ValTAC_MT_+_1602_1670@52.71.20.CC__1_0_1	29	585	15	31	49	317	1472	85	179	104	231	91	171	56	149	66	68	9	952	224	1447	39	17	54	511	72	21	175	108	36	40	45	17	66	10	63	159	58	48	93	6564	1537	133	209	1019	548	9	228	217
trna106_HisGTG_1_-_149155828_149155899@9.31.23__1_0_10	3	29	4	3	6	1	5	6	4	4	3	7	9	24	3	5	11	13	47	43	40	22	64	56	57	11	14	9	50	23	16	27	16	17	144	91	44	156	30	1	58	23	23	5	100	42	32	294	11
trna16_LeuAAG_16_+_22308461_22308542@1.23.23__2_0_9	2	0	5	7	22	4	2	10	4	2	4	0	21	4	12	3	15	13	41	8	15	19	53	14	28	16	9	5	2	18	38	30	17	24	40	28	137	107	10	3	46	17	3	4	23	15	56	16	16
trna116_GluCTC_1_-_145399233_145399304@13.31.19__1_1_9	8	21	7	1	11	1	5	7	4	12	1	5	5	49	6	16	1	0	12	15	17	1	0	1	9	0	1	5	4	0	16	0	1	0	0	2	4	17	6	0	10	5	2	14	12	26	0	2	1
trna16_ValTAC_11_-_59318460_59318532@1.17.17__1_0_1	1	0	1	2	8	3	0	2	2	3	1	0	8	11	9	3	2	9	58	5	24	0	0	0	10	0	0	6	2	1	34	1	2	0	2	1	25	110	6	2	56	15	5	13	44	69	1	4	3
trna27_GlyCCC_2_-_70476123_70476193@1.27.27__1_0_2	0	10	0	8	9	1	2	0	0	2	3	0	11	7	1	0	19	4	54	8	22	15	22	5	10	3	4	10	6	2	44	69	112	32	11	10	62	16	1	0	36	11	1	7	21	5	23	59	0
trna23_ArgCCG_17_-_66016013_66016085@1.24.24__1_0_1	13	58	15	23	20	12	12	10	10	13	15	1	26	23	11	10	25	9	45	4	35	19	47	15	19	14	21	9	21	18	46	73	72	131	81	32	40	113	11	4	103	8	11	24	6	6	63	41	4
trnaMT_ValTAC_MT_+_1602_1670@48.72.25.CCA__1_0_1	48	685	46	167	140	61	63	70	81	41	82	21	107	153	89	62	145	40	742	28	247	160	268	208	511	142	88	74	38	130	91	407	369	775	251	590	435	319	73	104	331	178	60	146	98	54	187	1415	131
trna10_AspGTC_12_-_125424193_125424264@15.35.21__1_0_12	0	3	0	0	5	1	0	0	0	1	0	0	7	1	0	0	1	2	13	5	3	2	0	2	4	0	0	3	0	0	3	1	0	0	5	5	15	24	13	5	20	2	0	20	28	18	4	4	1
trna146_GlnCTG_6_-_27515531_27515602@1.30.30__1_0_7	10	162	19	48	61	29	24	14	21	79	12	1	351	4	23	94	326	86	281	82	147	82	531	268	126	82	111	117	97	226	261	4093	6869	112	1513	647	665	849	271	136	758	144	97	633	84	39	478	10199	27
trna2_LeuTAG_14_+_21093529_21093610@1.30.30__1_0_1	0	11	2	1	1	4	0	0	1	2	0	4	4	0	0	2	1	3	5	9	4	4	2	18	8	4	12	4	0	5	0	22	46	5	22	7	44	97	13	0	3	1	3	2	15	5	14	102	0
trnaMT_GluTTC_MT_-_14674_14742@40.59.20__1_0_2	0	337	5	17	17	61	31	5	12	25	29	145	121	9	6	4	10	13	190	58	25	1	5	14	38	4	5	6	44	0	11	15	7	6	0	20	28	20	120	70	280	9	79	88	157	213	11	49	80
trna34_LeuCAG_1_+_161411323_161411405@65.86.22.CCA__1_0_7	32	61	39	74	114	20	23	73	49	77	17	8	29	66	39	66	9	89	776	27	15	16	71	28	14	76	17	29	78	90	225	41	167	218	298	106	9	162	90	9	11	5	2	22	14	0	86	8	51
trna20_GluTTC_2_-_131094701_131094772@1.22.22__1_0_2	7	32	6	11	3	2	8	4	6	7	13	3	18	26	21	4	7	2	25	7	14	3	6	2	2	5	2	4	8	2	14	16	23	21	6	3	13	25	8	9	13	3	9	29	16	15	5	17	0
trna112_GlnCTG_1_-_147737382_147737453@60.75.16.CCA__1_0_11	9	8	8	14	50	15	16	24	38	10	6	1	24	49	54	31	51	52	445	24	53	0	8	4	2	5	1	21	60	1	50	7	13	3	13	2	6	142	25	18	51	32	51	24	205	42	0	8	61
trna15_ValAAC_5_-_180615416_180615488@1.23.23__1_0_1	5	18	23	39	94	18	5	9	15	12	21	2	89	53	23	29	70	59	121	4	225	352	375	46	180	55	171	19	4	57	178	46	41	75	228	159	582	352	18	12	47	112	7	64	119	549	253	83	5
trnaMT_ValTAC_MT_+_1602_1670@54.72.19.CCA__1_0_1	423	3585	177	158	570	260	282	384	264	228	196	141	579	938	204	308	89	64	2496	76	455	22	7	22	129	21	10	109	440	32	446	106	152	1208	5	148	94	150	111	131	693	200	64	702	258	207	6	224	430
trnaMT_GluTTC_MT_-_14674_14742@35.57.23__1_0_2	0	77	2	6	3	6	5	1	0	5	5	22	36	3	0	1	4	2	130	4	7	1	7	24	15	2	11	0	8	0	0	13	6	16	2	33	17	20	1	30	158	3	7	29	33	13	8	20	4
trna16_ValTAC_11_-_59318460_59318532@1.20.20__1_0_1	0	1	0	2	2	1	0	0	0	0	0	1	54	2	7	0	9	11	104	1	4	1	2	0	11	0	0	1	33	0	15	39	33	4	5	4	27	35	5	5	6	2	27	9	16	303	2	15	6
trnaMT_LeuTAA_MT_+_3230_3304@1.23.23__1_0_1	0	0	0	3	4	2	1	0	0	0	0	0	4	0	1	0	6	1	5	0	17	12	10	12	20	9	22	1	3	1	0	3	6	11	4	48	13	5	1	1	31	21	0	2	26	13	4	1033	7
trnaMT_ValTAC_MT_+_1602_1670@55.70.16.C__1_0_1	0	15	1	1	0	9	12	3	5	5	8	0	8	6	8	2	2	0	30	5	4	0	0	1	0	0	0	3	5	0	1	1	0	1	0	1	0	0	0	11	172	16	1	18	53	3	0	3	5
trna11_GluTTC_15_-_26327381_26327452@1.26.26__1_0_2	18	68	70	48	248	31	17	13	50	42	17	2	363	21	70	98	46	112	186	113	237	48	78	35	95	54	91	199	2	34	425	309	292	109	69	33	568	188	54	23	490	109	15	106	58	149	63	197	11
trna126_LeuAAG_6_-_28446400_28446481@1.22.22__2_0_2	1	3	3	4	30	0	1	13	3	4	4	0	27	1	9	1	19	9	48	7	27	23	67	7	13	9	17	19	2	16	112	11	7	19	25	33	84	117	4	5	124	38	5	3	13	36	58	6	7
trnaMT_ValTAC_MT_+_1602_1670@50.71.22.CC__1_0_1	19	1158	17	97	44	425	748	82	206	134	320	114	249	79	159	56	211	47	1774	483	2049	275	199	619	477	498	437	270	361	107	53	137	39	196	46	156	157	40	94	290	18886	2144	235	288	2537	1159	33	929	453
trna111_HisGTG_1_-_147774845_147774916@14.34.21__1_0_9	11	29	3	10	4	4	21	6	3	7	6	2	2	68	1	11	6	3	12	10	37	1	4	14	88	2	9	9	16	5	5	5	4	6	7	3	28	8	20	4	35	7	15	7	596	80	3	138	4
trna4_ArgTCT_17_+_8024243_8024330@59.76.18.CCA__1_0_1	27	66	14	26	36	64	69	43	67	17	12	2	8	83	47	62	14	33	199	24	80	0	0	0	15	2	0	22	184	1	13	3	19	26	0	1	7	37	69	3	61	15	24	33	351	16	1	6	80
trna27_GlyCCC_2_-_70476123_70476193@1.20.20__1_0_2	1	10	1	5	39	6	4	16	16	8	10	2	47	25	32	4	12	14	164	8	43	3	7	3	19	1	1	11	4	8	192	3	3	15	1	7	55	89	7	4	79	46	4	20	152	140	4	3	8
trna16_GlnTTG_17_+_47269890_47269961@1.19.19__1_0_3	0	2	2	0	27	4	2	2	7	7	2	0	52	7	5	6	23	5	161	20	35	2	12	0	89	2	2	9	39	9	82	11	10	7	17	12	388	356	39	18	317	95	40	22	5003	448	16	89	20
trnaMT_ValTAC_MT_+_1602_1670@50.70.21.C__1_0_1	9	195	2	24	11	137	158	10	70	99	56	26	46	13	28	9	28	5	571	92	285	74	40	84	160	84	37	50	81	42	5	17	18	31	22	57	50	12	25	127	4863	646	84	230	1408	457	28	128	56
[truncated: 262 more columns]

## Sheet: S4
Supplementary Table S4: Number of fragments observed in the LCL dataset
Anticodon	All possible fragments	Fragments starting at position +1 (5'-tRFs)	Internal fragments (i-tRFs)	CCA-ending fragments (3'-tRFs)
mtAlaTGC	2	0	0	2
mtArgTCG	5	1	4	0
mtAsnGTT	35	2	20	13
mtAspGTC	1	1	0	0
mtCysGCA	13	3	5	5
mtGlnTTG	22	19	0	3
mtGluTTC	144	0	102	42
mtGlyTCC	13	0	13	0
mtHisGTG	56	0	50	6
mtIleGAT	23	0	23	0
mtLeuTAA	30	18	12	0
mtLeuTAG	43	4	37	2
mtLysTTT	11	0	11	0
mtMetCAT	20	0	5	15
mtPheGAA	90	7	57	26
mtProTGG	58	3	18	37
mtSerGCT	81	14	50	17
mtSerTGA	11	8	2	1
mtThrTGT	24	0	14	10
mtTrpTCA	12	1	6	5
mtTyrGTA	21	0	11	10
mtValTAC	59	0	1	58
nAlaAGC	23	2	1	20
nAlaCGC	14	4	0	10
nAlaTGC	12	1	7	4
nArgACG	1	0	0	1
nArgCCG	4	0	4	0
nArgCCT	2	0	2	0
nArgTCG	3	1	0	2
nArgTCT	13	2	3	8
nAsnGTT	8	0	7	1
nAspGTC	35	3	15	17
nCysGCA	10	0	3	7
nGlnCTG	79	5	67	7
nGlnTTG	20	3	16	1
nGluCTC	83	9	68	6
nGluTTC	47	26	13	8
nGlyCCC	22	8	6	8
nGlyGCC	42	11	27	4
nGlyTCC	22	3	9	10
nHisGTG	23	6	16	1
nIleAAT	1	0	0	1
nLeuAAG	8	2	0	6
nLeuCAA	6	2	2	2
nLeuCAG	3	0	1	2
nLysCTT	92	17	74	1
nLysTTT	47	4	40	3
nMetCAT	17	4	7	6
nPheGAA	6	0	1	5
nProAGG	6	0	0	6
nProCGG	6	0	6	0
nProTGG	16	1	15	0
nSerAGA	11	4	0	7
nSerGCT	14	0	0	14
nSerTGA	9	0	0	9
nThrAGT	2	0	0	2
nThrCGT	8	0	2	6
nThrTGT	5	0	1	4
nTrpCCA	4	0	0	4
nTyrGTA	23	0	1	22
nValAAC	12	4	8	0
nValCAC	30	10	2	18
nValTAC	10	6	2	2
sum	1573	219	867	487

## Sheet: S5
Supplementary Table S5: Number of fragments observed in the BRCA dataset
Anticodon	All possible fragments	Fragments starting at position +1 (5'-tRFs)	Internal fragments (i-tRFs)	CCA-ending fragments (3'-tRFs)
mtAlaTGC	3	0	0	3
mtArgTCG	1	0	0	1
mtGluTTC	56	0	49	7
mtLeuTAA	7	6	1	0
mtLysTTT	2	0	2	0
mtPheGAA	5	3	0	2
mtProTGG	13	0	2	11
mtSerGCT	6	6	0	0
mtSerTGA	1	1	0	0
mtThrTGT	1	1	0	0
mtTyrGTA	2	0	0	2
mtValTAC	42	0	0	42
nAlaAGC	13	7	0	6
nAlaCGC	12	7	0	5
nArgCCG	12	11	1	0
nArgCCT	7	3	4	0
nArgTCG	3	3	0	0
nArgTCT	7	3	0	4
nAsnGTT	2	2	0	0
nAspGTC	14	1	6	7
nCysGCA	3	1	0	2
nGlnCTG	10	1	5	4
nGlnTTG	12	5	7	0
nGluCTC	6	0	6	0
nGluTTC	22	18	2	2
nGlyCCC	8	7	1	0
nGlyGCC	5	3	2	0
nGlyTCC	2	0	1	1
nHisGTG	43	1	42	0
nIleAAT	1	1	0	0
nLeuAAG	20	15	1	4
nLeuCAA	1	0	0	1
nLeuCAG	2	0	1	1
nLeuTAA	1	1	0	0
nLeuTAG	5	5	0	0
nLysCTT	6	4	2	0
nLysTTT	13	8	5	0
nMetCAT	5	1	4	0
nPheGAA	6	0	0	6
nProAGG	1	0	0	1
nProTGG	4	2	2	0
nSerAGA	8	7	0	1
nSerCGA	2	2	0	0
nSerGCT	5	2	1	2
nSerTGA	1	0	0	1
nThrAGT	2	1	0	1
nThrCGT	4	4	0	0
nTrpCCA	3	3	0	0
nTyrGTA	11	0	2	9
nValAAC	3	3	0	0
nValCAC	5	4	0	1
nValTAC	8	8	0	0
sum	437	161	149	127

## Sheet: S6
Supplementary Table S6: Distribution of fragments in true and pseudo tRNA genes
Dataset	Total number of fragments	In true tRNA genes	In true and pseudo tRNA genes	In pseudo tRNA genes
LCL	1573	1541	13	19
BRCA	437	423	6	8

## Sheet: S7
Supplementary Table S7: Differentially expressed tRNA fragments in the LCL dataset as compared to the BRCA dataset.
Positively significant tRNA fragments	Negatively significant tRNA fragments
trnaMT_GluTTC_MT_-_14674_14742@46.72.27.CCA__1_0_2	trnaMT_LysTTT_MT_+_8294_8363@2.21.20__1_0_2
trnaMT_SerGCT_MT_+_12207_12265@1.26.26__1_0_1	trna11_SerAGA_8_-_96281885_96281966@1.24.24__2_0_12
trnaMT_GluTTC_MT_-_14674_14742@40.66.27__1_0_2	trna12_ArgCCT_16_+_3243918_3243990@35.54.20__1_0_5
trnaMT_SerGCT_MT_+_12207_12265@1.22.22__1_0_1	trna10_AspGTC_12_-_125424193_125424264@52.75.24.CCA__1_0_12
trna11_SerAGA_8_-_96281885_96281966@68.85.18.CCA__2_0_11	trna14_TyrGTA_6_+_26569086_26569176@55.76.22.CCA__1_0_2
trna108_AlaAGC_6_-_28763741_28763812@58.75.18.CCA__1_0_1	trna106_HisGTG_1_-_149155828_149155899@13.31.19__1_0_10
trna10_AlaCGC_6_+_26553731_26553802@58.74.17.CC__2_0_7	trna111_HisGTG_1_-_147774845_147774916@16.33.18__1_0_9
trna10_SerGCT_15_-_40886023_40886104@68.85.18.CCA__1_0_6	trna10_AlaCGC_6_+_26553731_26553802@1.19.19__3_0_8
trna126_LeuAAG_6_-_28446400_28446481@68.84.17.CC__2_0_11	trna10_AlaCGC_6_+_26553731_26553802@1.22.22__3_0_8
trna111_HisGTG_1_-_147774845_147774916@1.30.30__1_0_9	trnaMT_GluTTC_MT_-_14674_14742@40.62.23__1_0_2
trna127_CysGCA_1_-_93981834_93981906@59.76.18.CCA__1_0_10	trna111_HisGTG_1_-_147774845_147774916@16.32.17__1_0_9
trnaMT_SerGCT_MT_+_12207_12265@1.21.21__1_0_1	trnaMT_ValTAC_MT_+_1602_1670@51.72.22.CCA__1_0_1
trna2_SerTGA_10_+_69524261_69524342@68.85.18.CCA__1_0_1	trna146_GlnCTG_6_-_27515531_27515602@19.40.22__1_0_7
trnaMT_SerGCT_MT_+_12207_12265@1.19.19__1_0_1	trna111_HisGTG_1_-_147774845_147774916@15.33.19__1_0_9
trna126_LeuAAG_6_-_28446400_28446481@69.85.17.CCA__2_0_11	trnaMT_GluTTC_MT_-_14674_14742@39.62.24__1_0_2
trna101_AlaAGC_6_-_28831462_28831533@58.74.17.CC__2_0_5	trna20_GluTTC_2_-_131094701_131094772@1.30.30__1_0_2
trnaMT_SerGCT_MT_+_12207_12265@1.25.25__1_0_1	trna11_GluTTC_15_-_26327381_26327452@1.30.30__1_0_2
trna111_HisGTG_1_-_147774845_147774916@2.31.30__1_0_9	trnaMT_GluTTC_MT_-_14674_14742@39.59.21__1_0_2
trna10_GlyTCC_17_+_8124866_8124937@54.75.22.CCA__1_0_8	trna11_SerAGA_8_-_96281885_96281966@1.18.18__2_0_12
trna14_TyrGTA_6_+_26569086_26569176@59.75.17.CC__1_0_2	trnaMT_ValTAC_MT_+_1602_1670@50.70.21.C__1_0_1
trna1_GlnCTG_6_+_18836402_18836473@58.75.18.CCA__1_0_6	trnaMT_ValTAC_MT_+_1602_1670@52.72.21.CCA__1_0_1
trnaMT_SerGCT_MT_+_12207_12265@1.18.18__1_0_1	trnaMT_ProTGG_MT_-_15956_16023@51.71.21.CCA__1_0_1
trna10_LysCTT_16_+_3241501_3241573@1.30.30__1_0_3	trnaMT_ValTAC_MT_+_1602_1670@43.71.29.CC__1_0_1
trna126_LeuAAG_6_-_28446400_28446481@68.85.18.CCA__2_0_11	trnaMT_ValTAC_MT_+_1602_1670@52.70.19.C__1_0_1
trnaMT_GluTTC_MT_-_14674_14742@36.65.30__1_0_2	trnaMT_GluTTC_MT_-_14674_14742@40.59.20__1_0_2
trna101_AlaAGC_6_-_28831462_28831533@59.75.17.CCA__2_0_5	trna111_HisGTG_1_-_147774845_147774916@13.33.21__1_0_9
trnaMT_GluTTC_MT_-_14674_14742@40.65.26__1_0_2	trna16_LeuAAG_16_+_22308461_22308542@1.21.21__2_0_9
trna10_AlaCGC_6_+_26553731_26553802@58.75.18.CCA__2_0_7	trnaMT_GluTTC_MT_-_14674_14742@40.61.22__1_0_2
trna143_LysTTT_6_-_27559593_27559665@13.32.20__1_0_8	trnaMT_ValTAC_MT_+_1602_1670@49.70.22.C__1_0_1
trnaMT_PheGAA_MT_+_577_647@56.74.19.CCA__1_0_1	trnaMT_ValTAC_MT_+_1602_1670@52.71.20.CC__1_0_1
trna10_AlaCGC_6_+_26553731_26553802@59.75.17.CCA__2_0_7	trnaMT_GluTTC_MT_-_14674_14742@39.61.23__1_0_2
trna101_AlaAGC_6_-_28831462_28831533@58.75.18.CCA__2_0_5	trnaMT_GluTTC_MT_-_14674_14742@34.63.30__1_0_2
trna143_LysTTT_6_-_27559593_27559665@14.32.19__1_0_8	trnaMT_ProTGG_MT_-_15956_16023@48.70.23.CC__1_0_1
trna16_TyrGTA_14_-_21131351_21131444@59.75.17.CC__1_0_7	trnaMT_GluTTC_MT_-_14674_14742@38.58.21__1_0_2
trna11_ProAGG_16_+_3241989_3242060@54.75.22.CCA__3_0_21	trnaMT_GluTTC_MT_-_14674_14742@51.72.22.CCA__1_0_2
trna127_CysGCA_1_-_93981834_93981906@60.76.17.CCA__1_0_10	trnaMT_ValTAC_MT_+_1602_1670@42.70.29.C__1_0_1
trna119_LysCTT_1_-_145395522_145395594@1.30.30__1_0_6	trna16_LeuAAG_16_+_22308461_22308542@1.16.16__2_0_9
trna16_TyrGTA_14_-_21131351_21131444@56.76.21.CCA__1_0_6	trnaMT_GluTTC_MT_-_14674_14742@39.58.20__1_0_2
trna10_GlyTCC_17_+_8124866_8124937@31.53.23__1_0_8	trnaMT_GluTTC_MT_-_14674_14742@40.63.24__1_0_2
trna112_GlnCTG_1_-_147737382_147737453@60.75.16.CCA__1_0_11	trnaMT_GluTTC_MT_-_14674_14742@40.58.19__1_0_2
trnaMT_GluTTC_MT_-_14674_14742@38.66.29__1_0_2	trnaMT_ValTAC_MT_+_1602_1670@53.70.18.C__1_0_1
trna14_ProTGG_5_-_180615854_180615925@32.53.22__1_0_6	trnaMT_GluTTC_MT_-_14674_14742@39.63.25__1_0_2
trna111_HisGTG_1_-_147774845_147774916@2.30.29__1_0_9	trnaMT_ValTAC_MT_+_1602_1670@51.71.21.CC__1_0_1
trna112_GlnCTG_1_-_147737382_147737453@59.75.17.CCA__1_0_11	trna2_GlyGCC_21_-_18827107_18827177@1.29.29__1_0_5
trna146_GlnCTG_6_-_27515531_27515602@17.40.24__1_0_7	trnaMT_GluTTC_MT_-_14674_14742@37.65.29__1_0_2
trnaMT_GluTTC_MT_-_14674_14742@49.72.24.CCA__1_0_2	trna15_ValAAC_5_-_180615416_180615488@1.23.23__1_0_1
trnaMT_GluTTC_MT_-_14674_14742@39.65.27__1_0_2	trnaMT_ProTGG_MT_-_15956_16023@51.70.20.CC__1_0_1
trnaMT_ValTAC_MT_+_1602_1670@45.71.27.CC__1_0_1	trnaMT_ValTAC_MT_+_1602_1670@48.70.23.C__1_0_1
trna100_LeuCAA_6_-_28864000_28864105@65.86.22.CCA__2_0_7	trna36_ThrAGT_17_-_8129553_8129626@56.77.22.CCA__1_0_4
trnaMT_ValTAC_MT_+_1602_1670@46.71.26.CC__1_0_1	trnaMT_GluTTC_MT_-_14674_14742@39.66.28__1_0_2
trnaMT_ValTAC_MT_+_1602_1670@44.71.28.CC__1_0_1	trna2_GlyGCC_21_-_18827107_18827177@1.30.30__1_0_5
trna10_AspGTC_12_-_125424193_125424264@32.53.22__1_0_14	trna106_HisGTG_1_-_149155828_149155899@9.31.23__1_0_10
trnaMT_PheGAA_MT_+_577_647@54.74.21.CCA__1_0_1	trna16_TyrGTA_14_-_21131351_21131444@59.76.18.CCA__1_0_7
trna128_GlyGCC_6_-_27870686_27870756@19.38.20__1_0_12	trnaMT_ValTAC_MT_+_1602_1670@53.72.20.CCA__1_0_1
trnaMT_ProTGG_MT_-_15956_16023@50.70.21.CC__1_0_1	trnaMT_ValTAC_MT_+_1602_1670@50.72.23.CCA__1_0_1
trnaMT_PheGAA_MT_+_577_647@1.20.20__1_0_1	trnaMT_ValTAC_MT_+_1602_1670@54.72.19.CCA__1_0_1
trnaMT_PheGAA_MT_+_577_647@1.19.19__1_0_1	trna11_GluTTC_15_-_26327381_26327452@1.26.26__1_0_2
trna14_TyrGTA_6_+_26569086_26569176@60.76.17.CCA__1_0_9	trnaMT_ValTAC_MT_+_1602_1670@49.72.24.CCA__1_0_1
trna34_LeuCAG_1_+_161411323_161411405@65.86.22.CCA__1_0_7	trnaMT_ValTAC_MT_+_1602_1670@50.71.22.CC__1_0_1
trnaMT_LeuTAA_MT_+_3230_3304@1.25.25__1_0_1	trna10_AlaCGC_6_+_26553731_26553802@54.75.22.CCA__2_0_5
trna10_SerGCT_15_-_40886023_40886104@64.85.22.CCA__1_0_6	trna10_AlaCGC_6_+_26553731_26553802@55.75.21.CCA__2_0_5
trnaMT_LeuTAA_MT_+_3230_3304@1.29.29__1_0_1	trnaMT_ValTAC_MT_+_1602_1670@54.70.17.C__1_0_1
trna3_AlaAGC_2_+_27274082_27274154@59.76.18.CCA__1_0_2	trnaMT_GluTTC_MT_-_14674_14742@35.63.29__1_0_2
trna143_LysTTT_6_-_27559593_27559665@14.31.18__1_0_8	trna9_ArgTCT_1_+_94313129_94313213@1.19.19__1_0_1
trnaMT_ValTAC_MT_+_1602_1670@57.72.16.CCA__1_0_1	trna11_SerAGA_8_-_96281885_96281966@1.23.23__2_0_12
trnaMT_ValTAC_MT_+_1602_1670@44.72.29.CCA__1_0_1	trna17_LeuCAG_16_+_57333863_57333945@33.50.18__1_0_9
trna16_TyrGTA_6_+_26577332_26577420@59.76.18.CCA__1_0_2	trnaMT_GluTTC_MT_-_14674_14742@38.57.20__1_0_2
	trna11_GluTTC_15_-_26327381_26327452@1.25.25__1_0_2
	trnaMT_ValTAC_MT_+_1602_1670@56.72.17.CCA__1_0_1
	trnaMT_ValTAC_MT_+_1602_1670@49.71.23.CC__1_0_1
	trnaMT_ValTAC_MT_+_1602_1670@42.71.30.CC__1_0_1
	trnaMT_ValTAC_MT_+_1602_1670@53.71.19.CC__1_0_1
	trna10_AlaCGC_6_+_26553731_26553802@1.18.18__3_0_8
	trna143_LysTTT_6_-_27559593_27559665@12.32.21__1_0_8
	trnaMT_ValTAC_MT_+_1602_1670@55.72.18.CCA__1_0_1
	trna17_ValTAC_11_-_59318102_59318174@1.30.30__1_0_2
	trna128_GlyGCC_6_-_27870686_27870756@19.39.21__1_0_12
	trna111_HisGTG_1_-_147774845_147774916@3.30.28__1_0_9
[truncated: 5 more rows]

## Sheet: S8
Supplementary Table S8: Differentially expressed tRNA fragments in the YRI compared to the CEU population
[truncated: 49 more rows]

[truncated: 6 more sheets: S9, S10, S11, S12, S13, S14]
